# Supplementary material for: SPIN enables high throughput species identification of archaeological bone by proteomics
Source: Nat Commun. 2022 May 5;13:2458. doi: 10.1038/s41467-022-30097-x (PMC9072323; doi:10.1038/s41467-022-30097-x)
Supplement: Supplementary file 4 — Supplementary Data 1-5 [file 41467_2022_30097_MOESM4_ESM.zip]

Archive with 6 entries (6 files):
- README.txt
- Supplementory Data 1.xlsx
- Supplementory Data 2.xlsx
- Supplementory Data 3.xlsx
- Supplementory Data 4.xlsx
- Supplementory Data 5.xlsx
