# Supplementary material for: SPIN enables high throughput species identification of archaeological bone by proteomics
Source: Nat Commun. 2022 May 5;13:2458. doi: 10.1038/s41467-022-30097-x (PMC9072323; doi:10.1038/s41467-022-30097-x)
Supplement: Supplementary file 4 — Supplementary Data 1-5 [file 41467_2022_30097_MOESM4_ESM.zip › Supplementory Data 1.xlsx]

## Sheet: TableS7
	Gene	PSMs	Percent PSMs	Included in SPIN
1	COL1A1	893349	0.5854	TRUE
2	COL1A2	471904	0.3092	TRUE
3	COL2A1	52454	0.0344	TRUE
4	COL3A1	13914	0.0091	TRUE
5	COL5A2	13168	0.0086	TRUE
6	AHSG	8998	0.0059	TRUE
7	COL11A2	8475	0.0056	TRUE
8	ALB	6468	0.0042	TRUE
9	BGN	5843	0.0038	TRUE
10	CHAD	4666	0.0031	TRUE
11	COL12A1	4075	0.0027	TRUE
12	COL5A3	4063	0.0027	TRUE
13	SERPINF1	3666	0.0024	TRUE
14	F2	3012	0.002	TRUE
15	COL11A1	2410	0.0016	TRUE
16	COL22A1	2318	0.0015	TRUE
17	COL5A1	2025	0.0013	TRUE
18	LUM	1662	0.0011	TRUE
19	POSTN	1604	0.0011	TRUE
20	COL4A4	1600	0.001	TRUE
21	SPARC	1574	0.001	FALSE
22	OMD	1463	0.001	FALSE
23	DCN	1411	0.0009	FALSE
24	PROS1	1406	0.0009	FALSE
25	VTN	1271	0.0008	FALSE
26	SERPINC1	920	0.0006	FALSE
27	COL4A5	809	0.0005	FALSE
28	THBS1	801	0.0005	FALSE
29	F9	738	0.0005	FALSE
30	F10	601	0.0004	FALSE
31	CLEC3B	560	0.0004	FALSE
32	COL6A3	523	0.0003	FALSE
33	APOA1	496	0.0003	FALSE
34	SPP2	487	0.0003	FALSE
35	HSPG2	433	0.0003	FALSE
36	MGP	409	0.0003	FALSE
37	SRPX	385	0.0003	FALSE
38	C3	374	0.0002	FALSE
39	MYO1B	360	0.0002	FALSE
40	OLFML3	320	0.0002	FALSE
41	PROC	316	0.0002	FALSE
42	OGN	274	0.0002	FALSE
43	P4HB	258	0.0002	FALSE
44	IBSP	234	0.0002	FALSE
45	VIT	206	0.0001	FALSE
46	C9	203	0.0001	FALSE
47	HTRA1	202	0.0001	FALSE
48	SERPIND1	189	0.0001	FALSE
49	TGFB1	183	0.0001	FALSE
50	ALPL	181	0.0001	FALSE
51	ANO5	176	0.0001	FALSE
52	HSP90B1	153	0.0001	FALSE
53	CTHRC1	132	0.0001	FALSE
54	SPP1	132	0.0001	FALSE
55	F7	127	0.0001	FALSE
56	KNG1	125	0.0001	FALSE
57	OLFML1	122	0.0001	FALSE
58	DPT	117	0.0001	FALSE
59	IFITM5	104	0.0001	FALSE
60	CRP	99	0.0001	FALSE
61	ECM2	97	0.0001	FALSE
62	PCOLCE	87	0.0001	FALSE
63	MSN	81	0.0001	FALSE
64	FN1	78	0.0001	FALSE
65	MYO1D	78	0.0001	FALSE
66	COL6A2	69	0	FALSE
67	TF	63	0	FALSE
68	ATP1A1	58	0	FALSE
69	PROZ	58	0	FALSE
70	APP	53	0	FALSE
71	AOC2	50	0	FALSE
72	TMEM119	50	0	FALSE
73	APOE	50	0	FALSE
74	CLU	47	0	FALSE
75	AEBP1	44	0	FALSE
76	GSN	43	0	FALSE
77	MMP2	42	0	FALSE
78	CLEC11A	39	0	FALSE
79	A2M	39	0	FALSE
80	FMOD	38	0	FALSE
81	TGFBI	35	0	FALSE
82	C1QTNF5	27	0	FALSE
83	PAM	27	0	FALSE
84	CDH2	25	0	FALSE
85	CD36	24	0	FALSE
86	SLC8A3	24	0	FALSE
87	IGFBP5	23	0	FALSE
88	LOX	22	0	FALSE
89	TNC	20	0	FALSE
90	MFGE8	18	0	FALSE
91	NUCB2	18	0	FALSE
92	PHOSPHO1	18	0	FALSE
93	HSPA8	17	0	FALSE
94	TTR	12	0	FALSE
95	ANXA5	7	0	FALSE
96	ITIH1	5	0	FALSE
97	IGFBP3	4	0	FALSE
98	EPB41L2	2	0	FALSE
