# Supplementary material for: SPIN enables high throughput species identification of archaeological bone by proteomics
Source: Nat Commun. 2022 May 5;13:2458. doi: 10.1038/s41467-022-30097-x (PMC9072323; doi:10.1038/s41467-022-30097-x)
Supplement: Supplementary file 4 — Supplementary Data 1-5 [file 41467_2022_30097_MOESM4_ESM.zip › Supplementory Data 2.xlsx]

## Sheet: MergedDIA_Species
R.FileName	Ranking	BestMatch	FineSpecies	FineScore	Species	SiteCount	TotalSitesCount	NonMatchingSites	Sample	Date	Set	Blank	Experiment	RefSpecies	RelProtInt	PotentialBlank	Decoy	qValue	Identified	Method
20200229_EXPL2_Evo2_IH_SA_200spd_DIA_Ancient_unknown_Blank_01	Equus caballus:311;Equus przewalskii:311;Equus asinus:309;Bos indicus:308;Bos primigenius:308;Bos taurus:308;Bison bonasus:305;Bos mutus:304;Bison bison:303;Felis catus:303;Canis lupus:301;Mustela erminea:300;Mustela putorius:300;Ursus arctos:298;Acinonyx jubatus:295;Panthera pardus:294;Lynx canadensis:293;Vulpes vulpes:293;Decoy_155:292;Ursus maritimus:292;Ailuropoda melanoleuca:291;Puma concolo…	Equus caballus;Equus przewalskii	Equus caballus;Equus przewalskii	2	Equus caballus;Equus przewalskii	3502	3839	337	Blank-1	20200229	Reference-Domestics	TRUE	Reference-Domestics_Blank-1		0.414697	FALSE	FALSE	0	TRUE	LibDIA
20200229_EXPL2_Evo2_IH_SA_200spd_DIA_Ancient_unknown_Blank_02	Bison bonasus:311;Bos indicus:311;Bos primigenius:311;Bos taurus:311;Bison bison:310;Bos mutus:307;Ovis aries:305;Capra hircus:304;Bubalus bubalis:303;Odocoileus virginianus:302;Decoy_84:301;Decoy_75:300;Decoy_3:299;Sus scrofa:298;Ursus arctos:297;Canis lupus:296;Ursus maritimus:295;Camelus bactrianus:293;Felis catus:293;Vulpes vulpes:293;Camelus dromedarius:291;Vicugna pacos:289;Camelus ferus:28…	Bison bonasus;Bos indicus;Bos primigenius;Bos taurus	Bison bison;Bison bonasus;Bos indicus;Bos mutus;Bos primigenius;Bos taurus	9.85923	signal too low	2701	2960	259	Blank-2	20200229	Reference-Domestics	TRUE	Reference-Domestics_Blank-2		0.730196	TRUE	FALSE	0	TRUE	LibDIA
20200229_EXPL2_Evo2_IH_SA_200spd_DIA_Ancient_unknown_Blank_03	Bos indicus:311;Bos primigenius:311;Bos taurus:311;Bison bison:308;Bison bonasus:308;Bos mutus:307;Bubalus bubalis:305;Ovis aries:304;Capra hircus:303;Odocoileus virginianus:302;Sus scrofa:301;Decoy_84:300;Decoy_75:299;Canis lupus:297;Decoy_3:296;Vulpes vulpes:296;Felis catus:294;Acinonyx jubatus:292;Ursus arctos:291;Panthera pardus:290;Ursus maritimus:290;Lynx canadensis:289;Puma concolor:289;De…	Bos indicus;Bos primigenius;Bos taurus	Bos indicus;Bos primigenius;Bos taurus	6.52912	signal too low	2914	3193	279	Blank-3	20200229	Reference-Domestics	TRUE	Reference-Domestics_Blank-3		0.692034	TRUE	FALSE	0	TRUE	LibDIA
20200229_EXPL2_Evo2_IH_SA_200spd_DIA_Ancient_unknown_Bos_01	Bos primigenius:311;Bos taurus:311;Bos indicus:309;Bison bonasus:308;Bos mutus:307;Bison bison:306;Bubalus bubalis:305;Ovis aries:304;Capra hircus:303;Odocoileus virginianus:302;Decoy_84:301;Sus scrofa:300;Decoy_3:299;Decoy_75:296;Vicugna pacos:296;Acinonyx jubatus:295;Decoy_105:294;Panthera pardus:293;Puma concolor:291;Canis lupus:290;Felis catus:290;Lynx canadensis:290;Lynx pardinus:289;Camelus…	Bos primigenius;Bos taurus	Bos primigenius;Bos taurus	18	Bos primigenius;Bos taurus	4002	4265	263	Bos-01	20200229	Reference-Domestics	FALSE	Reference-Domestics_Bos-01	Bos taurus	0.00145701	FALSE	FALSE	0	TRUE	LibDIA
20200229_EXPL2_Evo2_IH_SA_200spd_DIA_Ancient_unknown_Bos_02	Bos primigenius:311;Bos taurus:311;Bos indicus:309;Bison bonasus:308;Bos mutus:307;Bison bison:306;Bubalus bubalis:305;Ovis aries:304;Capra hircus:303;Odocoileus virginianus:302;Sus scrofa:301;Decoy_75:300;Decoy_3:298;Decoy_76:298;Decoy_84:297;Vicugna pacos:294;Decoy_105:293;Felis catus:292;Lynx canadensis:292;Acinonyx jubatus:290;Camelus bactrianus:290;Decoy_43:290;Lynx pardinus:289;Puma concolo…	Bos primigenius;Bos taurus	Bos primigenius;Bos taurus	21	Bos primigenius;Bos taurus	5017	5330	313	Bos-02	20200229	Reference-Domestics	FALSE	Reference-Domestics_Bos-02	Bos taurus	0.00520571	FALSE	FALSE	0	TRUE	LibDIA
20200229_EXPL2_Evo2_IH_SA_200spd_DIA_Ancient_unknown_Bos_03	Bos primigenius:311;Bos taurus:311;Bos indicus:309;Bison bonasus:308;Bos mutus:307;Bison bison:306;Bubalus bubalis:305;Ovis aries:304;Capra hircus:303;Odocoileus virginianus:302;Sus scrofa:301;Decoy_75:299;Decoy_84:299;Vicugna pacos:298;Acinonyx jubatus:295;Camelus bactrianus:294;Felis catus:294;Lynx canadensis:294;Panthera pardus:292;Puma concolor:292;Camelus ferus:290;Decoy_105:290;Decoy_3:289;…	Bos primigenius;Bos taurus	Bos primigenius;Bos taurus	20	Bos primigenius;Bos taurus	4803	5148	345	Bos-03	20200229	Reference-Domestics	FALSE	Reference-Domestics_Bos-03	Bos taurus	0.000983038	FALSE	FALSE	0	TRUE	LibDIA
20200229_EXPL2_Evo2_IH_SA_200spd_DIA_Ancient_unknown_Bos_04	Bos primigenius:311;Bos taurus:311;Bos indicus:309;Bison bonasus:308;Bos mutus:307;Bison bison:306;Bubalus bubalis:305;Ovis aries:304;Odocoileus virginianus:303;Capra hircus:302;Decoy_75:301;Decoy_84:300;Sus scrofa:299;Camelus bactrianus:296;Decoy_3:296;Vicugna pacos:296;Decoy_105:295;Acinonyx jubatus:291;Camelus ferus:291;Felis catus:291;Puma concolor:290;Lynx canadensis:289;Decoy_74:288;Lynx pa…	Bos primigenius;Bos taurus	Bos primigenius;Bos taurus	21	Bos primigenius;Bos taurus	4451	4746	295	Bos-04	20200229	Reference-Domestics	FALSE	Reference-Domestics_Bos-04	Bos taurus	0.0185122	FALSE	FALSE	0	TRUE	LibDIA
20200229_EXPL2_Evo2_IH_SA_200spd_DIA_Ancient_unknown_Bos_05	Bos primigenius:311;Bos indicus:310;Bos taurus:310;Bison bonasus:308;Bos mutus:307;Bison bison:306;Bubalus bubalis:305;Capra hircus:304;Ovis aries:303;Odocoileus virginianus:302;Sus scrofa:301;Camelus bactrianus:298;Decoy_105:298;Decoy_84:298;Decoy_3:297;Vicugna pacos:297;Lynx canadensis:293;Decoy_43:292;Decoy_75:292;Camelus ferus:291;Decoy_74:290;Felis catus:289;Puma concolor:289;Acinonyx jubatu…	Bos primigenius	Bos primigenius;Bos taurus	20	Bos primigenius;Bos taurus	5226	5580	354	Bos-05	20200229	Reference-Domestics	FALSE	Reference-Domestics_Bos-05	Bos taurus	0.0289576	FALSE	FALSE	0	TRUE	LibDIA
20200229_EXPL2_Evo2_IH_SA_200spd_DIA_Ancient_unknown_Bos_06	Bos primigenius:311;Bos taurus:311;Bos indicus:309;Bison bonasus:308;Bos mutus:307;Bison bison:306;Bubalus bubalis:305;Ovis aries:304;Capra hircus:303;Odocoileus virginianus:302;Decoy_75:301;Sus scrofa:300;Decoy_3:298;Decoy_84:297;Camelus bactrianus:296;Decoy_105:296;Vicugna pacos:295;Camelus ferus:291;Decoy_76:291;Felis catus:291;Acinonyx jubatus:290;Decoy_74:289;Lynx canadensis:289;Puma concolo…	Bos primigenius;Bos taurus	Bos primigenius;Bos taurus	21	Bos primigenius;Bos taurus	4736	5044	308	Bos-06	20200229	Reference-Domestics	FALSE	Reference-Domestics_Bos-06	Bos taurus	0.00220072	FALSE	FALSE	0	TRUE	LibDIA
20200229_EXPL2_Evo2_IH_SA_200spd_DIA_Ancient_unknown_Bos_08	Bos primigenius:311;Bos taurus:311;Bos indicus:309;Bison bonasus:308;Bison bison:307;Bos mutus:307;Bubalus bubalis:305;Capra hircus:304;Ovis aries:303;Odocoileus virginianus:302;Decoy_75:301;Sus scrofa:300;Decoy_84:299;Camelus bactrianus:297;Decoy_43:295;Vicugna pacos:295;Decoy_105:294;Canis lupus:292;Decoy_3:292;Felis catus:290;Puma concolor:289;Vulpes vulpes:289;Acinonyx jubatus:288;Lynx canade…	Bos primigenius;Bos taurus	Bos primigenius;Bos taurus	19	Bos primigenius;Bos taurus	4443	4777	334	Bos-08	20200229	Reference-Domestics	FALSE	Reference-Domestics_Bos-08	Bos taurus	0.00354532	FALSE	FALSE	0	TRUE	LibDIA
20200229_EXPL2_Evo2_IH_SA_200spd_DIA_Ancient_unknown_Equus_01	Equus caballus:311;Equus przewalskii:311;Equus asinus:309;Felis catus:308;Lynx pardinus:307;Lynx canadensis:306;Acinonyx jubatus:305;Puma concolor:304;Panthera pardus:303;Canis lupus:302;Ursus arctos:301;Vulpes vulpes:300;Mustela putorius:299;Mustela erminea:298;Ursus maritimus:296;Lontra canadensis:294;Panthera tigris:293;Zalophus californianus:293;Ailuropoda melanoleuca:292;Eumetopias jubatus:2…	Equus caballus;Equus przewalskii	Equus caballus;Equus przewalskii	3	Equus caballus;Equus przewalskii	4766	5159	393	Equus-01	20200229	Reference-Domestics	FALSE	Reference-Domestics_Equus-01	Equus caballus	0.0233964	FALSE	FALSE	0	TRUE	LibDIA
20200229_EXPL2_Evo2_IH_SA_200spd_DIA_Ancient_unknown_Equus_02	Equus caballus:311;Equus przewalskii:311;Equus asinus:309;Lynx pardinus:308;Felis catus:306;Lynx canadensis:306;Puma concolor:306;Canis lupus:305;Acinonyx jubatus:303;Panthera pardus:302;Vulpes vulpes:301;Sus scrofa:300;Mustela erminea:299;Mustela putorius:299;Ursus arctos:297;Ailuropoda melanoleuca:295;Zalophus californianus:295;Eumetopias jubatus:293;Panthera tigris:293;Ursus americanus:291;Cal…	Equus caballus;Equus przewalskii	Equus caballus;Equus przewalskii	3	Equus caballus;Equus przewalskii	5144	5530	386	Equus-02	20200229	Reference-Domestics	FALSE	Reference-Domestics_Equus-02	Equus caballus	0.0107303	FALSE	FALSE	0	TRUE	LibDIA
20200229_EXPL2_Evo2_IH_SA_200spd_DIA_Ancient_unknown_Equus_04	Equus caballus:311;Equus asinus:310;Equus przewalskii:310;Felis catus:307;Canis lupus:305;Puma concolor:305;Lynx pardinus:304;Acinonyx jubatus:303;Ursus arctos:303;Lynx canadensis:302;Mustela erminea:302;Mustela putorius:302;Panthera pardus:302;Ailuropoda melanoleuca:299;Vulpes vulpes:298;Lontra canadensis:294;Panthera tigris:294;Ursus maritimus:294;Callorhinus ursinus:291;Enhydra lutris:291;Eume…	Equus caballus	Equus caballus;Equus przewalskii	2	Equus caballus;Equus przewalskii	3984	4289	305	Equus-04	20200229	Reference-Domestics	FALSE	Reference-Domestics_Equus-04	Equus caballus	0.000638567	FALSE	FALSE	0	TRUE	LibDIA
20200229_EXPL2_Evo2_IH_SA_200spd_DIA_Ancient_unknown_FW17_01	Loxodonta africana:311;Decoy_24:310;Ursus arctos:308;Decoy_151:307;Panthera pardus:305;Ursus maritimus:305;Mustela erminea:304;Odocoileus virginianus:304;Equus przewalskii:303;Bos taurus:301;Sus scrofa:300;Chlorocebus sabaeus:299;Theropithecus gelada:297;Equus caballus:296;Vulpes vulpes:296;Papio anubis:294;Mustela putorius:293;Equus asinus:292;Camelus bactrianus:289;Bison bison:288;Felis catus:2…	Loxodonta africana			Loxodonta africana	2165	2366	201	FW17-01	20200229	FW-unknowns	FALSE	FW-unknowns_FW17-01		0.0262035	FALSE	FALSE	0	TRUE	DirDIA
20200229_EXPL2_Evo2_IH_SA_200spd_DIA_Ancient_unknown_FW18_01	Loxodonta africana:311;Equus przewalskii:308;Decoy_24:307;Equus caballus:307;Ursus arctos:307;Equus asinus:305;Odocoileus virginianus:304;Panthera pardus:304;Ursus maritimus:303;Bos taurus:300;Mustela putorius:300;Sus scrofa:300;Mustela erminea:299;Ailuropoda melanoleuca:298;Bos mutus:293;Felis catus:293;Bison bison:292;Lontra canadensis:292;Decoy_132:290;Lynx canadensis:290;Vulpes vulpes:288;Aci…	Loxodonta africana			Loxodonta africana	2466	2670	204	FW18-01	20200229	FW-unknowns	FALSE	FW-unknowns_FW18-01		0.0132388	FALSE	FALSE	0	TRUE	DirDIA
20200229_EXPL2_Evo2_IH_SA_200spd_DIA_Ancient_unknown_FW20_01	Odocoileus virginianus:311;Bos indicus:310;Bos primigenius:310;Bos taurus:310;Bison bonasus:307;Bos mutus:307;Bison bison:306;Ovis aries:304;Capra hircus:303;Bubalus bubalis:302;Decoy_84:301;Decoy_24:300;Decoy_77:298;Sus scrofa:298;Equus asinus:297;Vicugna pacos:296;Ursus arctos:294;Ursus maritimus:294;Felis catus:292;Camelus bactrianus:291;Canis lupus:291;Camelus dromedarius:290;Camelus ferus:28…	Odocoileus virginianus	Odocoileus virginianus	10	Odocoileus virginianus	2924	3351	427	FW20-01	20200229	FW-unknowns	FALSE	FW-unknowns_FW20-01		0.000526179	FALSE	FALSE	0	TRUE	LibDIA
20200229_EXPL2_Evo2_IH_SA_200spd_DIA_Ancient_unknown_Ovis_01	Ovis aries:311;Capra hircus:310;Bos primigenius:309;Bos indicus:308;Bos taurus:308;Odocoileus virginianus:307;Bison bonasus:306;Bos mutus:305;Bison bison:303;Bubalus bubalis:302;Sus scrofa:301;Decoy_84:300;Decoy_79:299;Decoy_3:297;Canis lupus:296;Decoy_75:296;Vicugna pacos:295;Camelus bactrianus:294;Decoy_151:293;Vulpes vulpes:293;Felis catus:290;Ursus arctos:289;Equus asinus:288;Acinonyx jubatus…	Ovis aries	Ovis aries	5	Ovis aries	3809	4065	256	Ovis-01	20200229	Reference-Domestics	FALSE	Reference-Domestics_Ovis-01	Ovis aries	0.00168204	FALSE	FALSE	0	TRUE	LibDIA
20200229_EXPL2_Evo2_IH_SA_200spd_DIA_Ancient_unknown_Ovis_02	Ovis aries:311;Capra hircus:310;Bos indicus:309;Bos primigenius:309;Bos taurus:309;Bison bonasus:306;Bos mutus:306;Bison bison:305;Odocoileus virginianus:303;Bubalus bubalis:302;Decoy_84:301;Sus scrofa:300;Decoy_79:299;Mustela putorius:298;Camelus bactrianus:295;Mustela erminea:295;Vicugna pacos:295;Canis lupus:293;Decoy_75:293;Decoy_24:291;Decoy_3:291;Decoy_43:290;Ursus arctos:289;Vulpes vulpes:…	Ovis aries	Ovis aries	6	Ovis aries	3356	3604	248	Ovis-02	20200229	Reference-Domestics	FALSE	Reference-Domestics_Ovis-02	Ovis aries	0.00113472	FALSE	FALSE	0	TRUE	LibDIA
20200229_EXPL2_Evo2_IH_SA_200spd_DIA_Ancient_unknown_Ovis_03	Ovis aries:311;Capra hircus:310;Bos indicus:309;Bos primigenius:309;Bos taurus:309;Bison bonasus:306;Bos mutus:306;Bison bison:305;Bubalus bubalis:303;Odocoileus virginianus:302;Decoy_84:301;Sus scrofa:300;Decoy_79:299;Decoy_3:297;Ursus arctos:297;Decoy_24:296;Acinonyx jubatus:294;Felis catus:294;Panthera pardus:291;Puma concolor:291;Ursus maritimus:290;Lynx pardinus:289;Canis lupus:288;Decoy_75:…	Ovis aries	Ovis aries	5	Ovis aries	4081	4400	319	Ovis-03	20200229	Reference-Domestics	FALSE	Reference-Domestics_Ovis-03	Ovis aries	0.00416188	FALSE	FALSE	0	TRUE	LibDIA
20200229_EXPL2_Evo2_IH_SA_200spd_DIA_Ancient_unknown_Ovis_04	Ovis aries:311;Capra hircus:310;Bos indicus:309;Bos primigenius:309;Bos taurus:309;Bison bonasus:306;Bos mutus:306;Bison bison:304;Odocoileus virginianus:303;Bubalus bubalis:302;Sus scrofa:301;Decoy_79:300;Decoy_84:299;Decoy_3:297;Decoy_75:296;Acinonyx jubatus:295;Canis lupus:295;Felis catus:291;Vulpes vulpes:291;Mustela erminea:290;Puma concolor:290;Vicugna pacos:289;Decoy_43:288;Camelus bactria…	Ovis aries	Ovis aries	7	Ovis aries	4242	4580	338	Ovis-04	20200229	Reference-Domestics	FALSE	Reference-Domestics_Ovis-04	Ovis aries	0.00122272	FALSE	FALSE	0	TRUE	LibDIA
20200229_EXPL2_Evo2_IH_SA_200spd_DIA_Ancient_unknown_Ovis_05	Ovis aries:311;Capra hircus:310;Bos indicus:309;Bos primigenius:309;Bos taurus:309;Bison bonasus:306;Bos mutus:306;Odocoileus virginianus:304;Bubalus bubalis:303;Bison bison:302;Sus scrofa:301;Decoy_84:300;Decoy_79:298;Decoy_75:297;Decoy_151:296;Decoy_3:295;Decoy_76:294;Felis catus:293;Acinonyx jubatus:292;Decoy_43:289;Panthera pardus:289;Vicugna pacos:289;Puma concolor:288;Camelus bactrianus:287…	Ovis aries	Ovis aries	8	Ovis aries	4321	4621	300	Ovis-05	20200229	Reference-Domestics	FALSE	Reference-Domestics_Ovis-05	Ovis aries	0.00121212	FALSE	FALSE	0	TRUE	LibDIA
20200229_EXPL2_Evo2_IH_SA_200spd_DIA_Ancient_unknown_Ovis_06	Ovis aries:311;Capra hircus:310;Bos primigenius:309;Bos taurus:309;Bison bonasus:307;Bos indicus:307;Bos mutus:307;Bison bison:304;Odocoileus virginianus:303;Bubalus bubalis:302;Sus scrofa:301;Decoy_84:300;Decoy_3:298;Decoy_75:296;Felis catus:295;Canis lupus:294;Camelus bactrianus:293;Decoy_79:293;Acinonyx jubatus:292;Decoy_76:291;Panthera pardus:290;Vicugna pacos:290;Lynx pardinus:289;Puma conco…	Ovis aries	Ovis aries	8	Ovis aries	4707	5050	343	Ovis-06	20200229	Reference-Domestics	FALSE	Reference-Domestics_Ovis-06	Ovis aries	0.0066414	FALSE	FALSE	0	TRUE	LibDIA
20200229_EXPL2_Evo2_IH_SA_200spd_DIA_Ancient_unknown_Ovis_07	Ovis aries:311;Capra hircus:310;Bos indicus:309;Bos primigenius:309;Bos taurus:309;Bison bonasus:306;Bos mutus:306;Bison bison:305;Odocoileus virginianus:303;Bubalus bubalis:302;Decoy_84:301;Sus scrofa:300;Canis lupus:299;Acinonyx jubatus:296;Decoy_79:296;Panthera pardus:294;Vulpes vulpes:294;Puma concolor:293;Mustela erminea:292;Mustela putorius:291;Decoy_3:290;Felis catus:290;Lynx pardinus:288;…	Ovis aries	Ovis aries	7	Ovis aries	4060	4356	296	Ovis-07	20200229	Reference-Domestics	FALSE	Reference-Domestics_Ovis-07	Ovis aries	0.00796996	FALSE	FALSE	0	TRUE	LibDIA
20200229_EXPL2_Evo2_IH_SA_200spd_DIA_Ancient_unknown_Ovis_08	Ovis aries:311;Capra hircus:310;Bos taurus:309;Bos indicus:308;Bison bonasus:307;Bos mutus:307;Bos primigenius:307;Bison bison:304;Bubalus bubalis:303;Odocoileus virginianus:302;Sus scrofa:301;Decoy_84:300;Decoy_151:297;Decoy_3:296;Vicugna pacos:296;Decoy_75:294;Camelus bactrianus:293;Decoy_79:293;Acinonyx jubatus:292;Panthera pardus:292;Felis catus:290;Decoy_43:289;Lynx pardinus:289;Lynx canaden…	Ovis aries	Ovis aries	7	Ovis aries	4984	5338	354	Ovis-08	20200229	Reference-Domestics	FALSE	Reference-Domestics_Ovis-08	Ovis aries	0.00422732	FALSE	FALSE	0	TRUE	LibDIA
20200229_EXPL2_Evo2_IH_SA_200spd_DIA_Ancient_unknown_RobotBlank_01	Ovis aries:311;Capra hircus:310;Bison bonasus:309;Bos indicus:309;Bos primigenius:309;Bos taurus:309;Bison bison:308;Bos mutus:305;Bubalus bubalis:303;Odocoileus virginianus:302;Decoy_84:301;Ursus arctos:300;Decoy_75:299;Equus caballus:297;Ursus maritimus:297;Canis lupus:296;Vicugna pacos:295;Decoy_3:293;Equus przewalskii:292;Equus asinus:291;Felis catus:291;Sus scrofa:289;Vulpes vulpes:289;Panth…	Ovis aries	Capra hircus;Ovis aries	0	signal too low	2280	2480	200	Blank-4	20200229	Reference-Domestics	TRUE	Reference-Domestics_Blank-4		0.756081	TRUE	FALSE	0	TRUE	LibDIA
20200229_EXPL2_Evo2_IH_SA_200spd_DIA_Ancient_unknown_RobotBlank_02	Ovis aries:311;Capra hircus:310;Bison bonasus:309;Bos indicus:309;Bos primigenius:309;Bos taurus:309;Bison bison:307;Bos mutus:305;Bubalus bubalis:303;Odocoileus virginianus:302;Sus scrofa:300;Decoy_3:299;Decoy_84:299;Canis lupus:297;Decoy_75:297;Ursus arctos:296;Ursus maritimus:292;Vulpes vulpes:292;Decoy_79:291;Felis catus:291;Decoy_24:287;Homo sapiens:287;Acinonyx jubatus:286;Decoy_76:286;Pan …	Ovis aries	Capra hircus;Ovis aries	0	signal too low	2501	2682	181	Blank-5	20200229	Reference-Domestics	TRUE	Reference-Domestics_Blank-5		0.671965	TRUE	FALSE	0	TRUE	LibDIA
20200229_EXPL2_Evo2_IH_SA_200spd_DIA_Ancient_unknown_RobotBlank_03	Bison bonasus:311;Bos primigenius:311;Bos taurus:311;Bos indicus:310;Bison bison:309;Ovis aries:308;Bos mutus:306;Capra hircus:304;Bubalus bubalis:303;Odocoileus virginianus:302;Decoy_84:301;Sus scrofa:300;Canis lupus:299;Decoy_75:298;Vulpes vulpes:297;Decoy_6:296;Felis catus:294;Acinonyx jubatus:293;Mustela putorius:291;Puma concolor:291;Ursus arctos:291;Ursus maritimus:291;Mustela erminea:289;D…	Bison bonasus;Bos primigenius;Bos taurus	Odocoileus virginianus	6	signal too low	2193	2503	310	Blank-6	20200229	Reference-Domestics	TRUE	Reference-Domestics_Blank-6		0.810852	TRUE	FALSE	0	TRUE	LibDIA
20200229_EXPL2_Evo2_IH_SA_200spd_DIA_Ancient_unknown_Sus_01	Sus scrofa:311;Bos primigenius:308;Felis catus:308;Bison bonasus:307;Lynx canadensis:307;Lynx pardinus:305;Puma concolor:305;Acinonyx jubatus:304;Bos taurus:303;Panthera pardus:303;Vicugna pacos:302;Canis lupus:301;Bos indicus:300;Mustela putorius:299;Vulpes vulpes:297;Odocoileus virginianus:296;Bos mutus:295;Mustela erminea:295;Panthera tigris:294;Ursus arctos:292;Camelus bactrianus:291;Camelus …	Sus scrofa			Sus scrofa	4543	4842	299	Sus-01	20200229	Reference-Domestics	FALSE	Reference-Domestics_Sus-01	Sus scrofa	0.00197328	FALSE	FALSE	0	TRUE	LibDIA
20200229_EXPL2_Evo2_IH_SA_200spd_DIA_Ancient_unknown_Sus_02	Sus scrofa:311;Bos primigenius:310;Vicugna pacos:308;Bison bonasus:307;Felis catus:306;Camelus ferus:305;Bos taurus:304;Camelus bactrianus:304;Puma concolor:303;Bos indicus:302;Odocoileus virginianus:301;Camelus dromedarius:300;Canis lupus:300;Acinonyx jubatus:298;Bos mutus:298;Mustela putorius:297;Panthera pardus:296;Mustela erminea:295;Lynx canadensis:294;Lynx pardinus:294;Vulpes vulpes:292;Bis…	Sus scrofa			Sus scrofa	4419	4727	308	Sus-02	20200229	Reference-Domestics	FALSE	Reference-Domestics_Sus-02	Sus scrofa	0.00910255	FALSE	FALSE	0	TRUE	LibDIA
20200229_EXPL2_Evo2_IH_SA_200spd_DIA_Ancient_unknown_Sus_03	Sus scrofa:311;Bos primigenius:310;Lynx canadensis:308;Bison bonasus:307;Felis catus:307;Lynx pardinus:306;Acinonyx jubatus:305;Puma concolor:304;Vicugna pacos:304;Canis lupus:301;Panthera pardus:301;Bos taurus:299;Mustela putorius:299;Vulpes vulpes:299;Odocoileus virginianus:298;Bos indicus:296;Mustela erminea:296;Panthera tigris:295;Camelus bactrianus:294;Bos mutus:292;Camelus ferus:291;Camelus…	Sus scrofa			Sus scrofa	4535	4812	277	Sus-03	20200229	Reference-Domestics	FALSE	Reference-Domestics_Sus-03	Sus scrofa	0.00281458	FALSE	FALSE	0	TRUE	LibDIA
20200229_EXPL2_Evo2_IH_SA_200spd_DIA_Ancient_unknown_Sus_04	Sus scrofa:311;Bos primigenius:308;Bison bonasus:307;Felis catus:307;Bos taurus:306;Vicugna pacos:306;Bos indicus:305;Puma concolor:305;Lynx canadensis:303;Odocoileus virginianus:302;Lynx pardinus:301;Panthera pardus:301;Acinonyx jubatus:300;Canis lupus:299;Bos mutus:297;Mustela putorius:297;Mustela erminea:296;Vulpes vulpes:295;Bison bison:294;Panthera tigris:294;Ursus arctos:291;Ursus maritimus…	Sus scrofa			Sus scrofa	4254	4548	294	Sus-04	20200229	Reference-Domestics	FALSE	Reference-Domestics_Sus-04	Sus scrofa	0.00162436	FALSE	FALSE	0	TRUE	LibDIA
20200229_EXPL2_Evo2_IH_SA_200spd_DIA_Ancient_unknown_Sus_05	Sus scrofa:311;Bos primigenius:309;Vicugna pacos:308;Bison bonasus:307;Felis catus:306;Canis lupus:305;Bos taurus:304;Odocoileus virginianus:302;Panthera pardus:302;Acinonyx jubatus:301;Lynx canadensis:301;Puma concolor:301;Bos indicus:300;Camelus bactrianus:300;Camelus ferus:298;Vulpes vulpes:297;Bos mutus:295;Mustela putorius:295;Ursus arctos:294;Lynx pardinus:293;Mustela erminea:293;Camelus dr…	Sus scrofa			Sus scrofa	4763	5112	349	Sus-05	20200229	Reference-Domestics	FALSE	Reference-Domestics_Sus-05	Sus scrofa	0.00554787	FALSE	FALSE	0	TRUE	LibDIA
20200229_EXPL2_Evo2_IH_SA_200spd_DIA_Ancient_unknown_Sus_06	Sus scrofa:311;Bos primigenius:310;Bos indicus:309;Bos taurus:309;Bison bonasus:307;Felis catus:306;Bos mutus:304;Odocoileus virginianus:304;Acinonyx jubatus:302;Lynx canadensis:301;Puma concolor:301;Bison bison:300;Vicugna pacos:300;Lynx pardinus:299;Panthera pardus:299;Panthera tigris:296;Mustela putorius:295;Ovis aries:295;Capra hircus:294;Bubalus bubalis:293;Canis lupus:292;Camelus ferus:290;…	Sus scrofa			Sus scrofa	4286	4609	323	Sus-06	20200229	Reference-Domestics	FALSE	Reference-Domestics_Sus-06	Sus scrofa	0.00270765	FALSE	FALSE	0	TRUE	LibDIA
20200229_EXPL2_Evo2_IH_SA_200spd_DIA_Ancient_unknown_Sus_07	Sus scrofa:311;Bos primigenius:310;Bison bonasus:307;Lynx canadensis:306;Felis catus:305;Puma concolor:305;Acinonyx jubatus:303;Lynx pardinus:303;Panthera pardus:303;Bos taurus:302;Canis lupus:302;Bos indicus:301;Odocoileus virginianus:301;Mustela putorius:300;Vulpes vulpes:300;Panthera tigris:298;Bos mutus:297;Bison bison:295;Vicugna pacos:295;Mustela erminea:293;Ursus arctos:291;Camelus bactria…	Sus scrofa			Sus scrofa	3955	4216	261	Sus-07	20200229	Reference-Domestics	FALSE	Reference-Domestics_Sus-07	Sus scrofa	0.00908756	FALSE	FALSE	0	TRUE	LibDIA
20200229_EXPL2_Evo2_IH_SA_200spd_DIA_Ancient_unknown_Sus_08	Sus scrofa:311;Bos primigenius:309;Bison bonasus:307;Felis catus:307;Lynx canadensis:307;Puma concolor:307;Acinonyx jubatus:303;Vicugna pacos:303;Bos taurus:302;Odocoileus virginianus:302;Panthera pardus:302;Canis lupus:300;Vulpes vulpes:299;Camelus ferus:298;Lynx pardinus:298;Bos indicus:297;Camelus bactrianus:297;Panthera tigris:295;Bos mutus:294;Camelus dromedarius:293;Mustela putorius:291;Bis…	Sus scrofa			Sus scrofa	4973	5287	314	Sus-08	20200229	Reference-Domestics	FALSE	Reference-Domestics_Sus-08	Sus scrofa	0.00142146	FALSE	FALSE	0	TRUE	LibDIA
20200229_EXPL2_Evo2_IH_SA_200spd_DIA_Ancient_unknown_Sus_09	Sus scrofa:311;Bos primigenius:308;Felis catus:307;Lynx canadensis:307;Bison bonasus:306;Puma concolor:305;Vicugna pacos:305;Acinonyx jubatus:304;Lynx pardinus:303;Panthera pardus:302;Camelus ferus:301;Canis lupus:301;Camelus bactrianus:299;Vulpes vulpes:299;Odocoileus virginianus:298;Camelus dromedarius:297;Mustela putorius:295;Panthera tigris:295;Bos taurus:294;Bos indicus:293;Mustela erminea:2…	Sus scrofa			Sus scrofa	5313	5658	345	Sus-09	20200229	Reference-Domestics	FALSE	Reference-Domestics_Sus-09	Sus scrofa	0.00826905	FALSE	FALSE	0	TRUE	LibDIA
20200621_QE5_Evo2_PR_SA_200spd_DIA_Ancient_Human_01	Homo sapiens:311;Pan paniscus:310;Pan troglodytes:309;Gorilla gorilla:308;Pongo abelii:307;Nomascus leucogenys:306;Hylobates moloch:305;Macaca fascicularis:304;Macaca mulatta:303;Theropithecus gelada:302;Colobus angolensis:301;Papio anubis:299;Cercocebus atys:298;Macaca nemestrina:298;Piliocolobus tephrosceles:298;Chlorocebus sabaeus:297;Mandrillus leucophaeus:295;Rhinopithecus bieti:294;Rhinopit…	Homo sapiens	Homo sapiens	25	Homo sapiens	4225	4520	295	Human-01	20200621	Reference-Human	FALSE	Reference-Human_Human-01	Homo sapiens	0.00124335	FALSE	FALSE	0	TRUE	LibDIA
20200621_QE5_Evo2_PR_SA_200spd_DIA_Ancient_Human_02	Homo sapiens:311;Pan paniscus:310;Pan troglodytes:309;Gorilla gorilla:308;Pongo abelii:307;Nomascus leucogenys:306;Hylobates moloch:305;Macaca fascicularis:304;Macaca mulatta:303;Macaca nemestrina:302;Colobus angolensis:301;Theropithecus gelada:300;Cercocebus atys:299;Chlorocebus sabaeus:298;Papio anubis:297;Piliocolobus tephrosceles:296;Mandrillus leucophaeus:295;Rhinopithecus bieti:294;Trachypi…	Homo sapiens	Homo sapiens	31	Homo sapiens	4415	4692	277	Human-02	20200621	Reference-Human	FALSE	Reference-Human_Human-02	Homo sapiens	0.0015687	FALSE	FALSE	0	TRUE	LibDIA
20200621_QE5_Evo2_PR_SA_200spd_DIA_Ancient_Human_03	Homo sapiens:311;Pan paniscus:310;Pan troglodytes:309;Gorilla gorilla:308;Pongo abelii:307;Nomascus leucogenys:306;Hylobates moloch:305;Macaca fascicularis:304;Colobus angolensis:303;Macaca mulatta:302;Macaca nemestrina:301;Theropithecus gelada:300;Chlorocebus sabaeus:299;Cercocebus atys:298;Piliocolobus tephrosceles:297;Papio anubis:296;Rhinopithecus bieti:295;Trachypithecus francoisi:295;Rhinop…	Homo sapiens	Homo sapiens	30	Homo sapiens	4490	4797	307	Human-03	20200621	Reference-Human	FALSE	Reference-Human_Human-03	Homo sapiens	0.00115425	FALSE	FALSE	0	TRUE	LibDIA
20200710_EXPL2_Evo2_PR_SA_200spd_DIA_Ancient_KnownBone_Bison-bonasus_P27	Bos indicus:311;Bos primigenius:310;Bos taurus:310;Bison bison:308;Bison bonasus:308;Bos mutus:307;Bubalus bubalis:305;Capra hircus:304;Ovis aries:303;Odocoileus virginianus:302;Decoy_84:301;Sus scrofa:300;Vicugna pacos:299;Camelus bactrianus:297;Lynx canadensis:297;Felis catus:295;Acinonyx jubatus:293;Lynx pardinus:293;Puma concolor:293;Canis lupus:292;Camelus ferus:291;Panthera pardus:291;Camel…	Bos indicus	Bison bison;Bison bonasus;Bos indicus;Bos mutus	16	Bison bison;Bison bonasus;Bos indicus;Bos mutus	3652	3936	284	Bison-bonasus-P27	20200710	Reference-UncommonDomestics	FALSE	Reference-UncommonDomestics_Bison-bonasus-P27	Bison bonasus	0.000648474	FALSE	FALSE	0	TRUE	LibDIA
20200710_EXPL2_Evo2_PR_SA_200spd_DIA_Ancient_KnownBone_Bison-bonasus_P28	Bison bonasus:311;Bos indicus:311;Bison bison:310;Bos taurus:309;Bos primigenius:308;Bos mutus:307;Bubalus bubalis:305;Capra hircus:304;Ovis aries:303;Odocoileus virginianus:302;Sus scrofa:301;Decoy_84:300;Decoy_3:297;Decoy_75:297;Acinonyx jubatus:296;Puma concolor:295;Camelus bactrianus:294;Felis catus:294;Vicugna pacos:294;Canis lupus:291;Decoy_105:291;Lynx pardinus:289;Vulpes vulpes:289;Lynx c…	Bison bonasus;Bos indicus	Bison bison;Bison bonasus;Bos mutus	20	Bison bison;Bison bonasus;Bos mutus	4542	4846	304	Bison-bonasus-P28	20200710	Reference-UncommonDomestics	FALSE	Reference-UncommonDomestics_Bison-bonasus-P28	Bison bonasus	0.00122017	FALSE	FALSE	0	TRUE	LibDIA
20200710_EXPL2_Evo2_PR_SA_200spd_DIA_Ancient_KnownBone_Bison-bonasus_P29	Bison bonasus:311;Bos indicus:309;Bos taurus:309;Bison bison:308;Bos primigenius:308;Bos mutus:307;Bubalus bubalis:305;Ovis aries:304;Capra hircus:303;Odocoileus virginianus:302;Sus scrofa:301;Camelus bactrianus:298;Vicugna pacos:298;Decoy_75:297;Camelus ferus:296;Decoy_105:296;Decoy_84:296;Camelus dromedarius:293;Decoy_3:293;Canis lupus:292;Vulpes vulpes:291;Decoy_58:289;Physeter macrocephalus:2…	Bison bonasus	Bison bison;Bison bonasus;Bos mutus	19	Bison bison;Bison bonasus;Bos mutus	4856	5113	257	Bison-bonasus-P29	20200710	Reference-UncommonDomestics	FALSE	Reference-UncommonDomestics_Bison-bonasus-P29	Bison bonasus	0.0023773	FALSE	FALSE	0	TRUE	LibDIA
20200710_EXPL2_Evo2_PR_SA_200spd_DIA_Ancient_KnownBone_Bos-primigenius_P30	Bos primigenius:311;Bos taurus:311;Bos indicus:309;Bison bonasus:308;Bison bison:307;Bos mutus:307;Bubalus bubalis:305;Capra hircus:303;Odocoileus virginianus:303;Ovis aries:303;Sus scrofa:301;Vicugna pacos:300;Decoy_84:299;Camelus bactrianus:296;Canis lupus:296;Decoy_75:296;Ursus arctos:294;Camelus ferus:293;Felis catus:293;Camelus dromedarius:290;Ursus maritimus:290;Acinonyx jubatus:289;Puma co…	Bos primigenius;Bos taurus	Bos primigenius;Bos taurus	18	Bos primigenius;Bos taurus	4004	4309	305	Bos-primigenius-P30	20200710	Reference-UncommonDomestics	FALSE	Reference-UncommonDomestics_Bos-primigenius-P30	Bos primigenius	0.000831374	FALSE	FALSE	0	TRUE	LibDIA
20200710_EXPL2_Evo2_PR_SA_200spd_DIA_Ancient_KnownBone_Bos-primigenius_P31	Bos primigenius:311;Bos taurus:311;Bos indicus:309;Bison bonasus:308;Bos mutus:307;Bison bison:306;Bubalus bubalis:305;Capra hircus:304;Ovis aries:303;Odocoileus virginianus:302;Sus scrofa:301;Decoy_75:298;Decoy_84:298;Decoy_105:297;Acinonyx jubatus:294;Camelus bactrianus:294;Felis catus:294;Puma concolor:293;Canis lupus:292;Panthera pardus:292;Vicugna pacos:292;Lynx pardinus:291;Lynx canadensis:…	Bos primigenius;Bos taurus	Bos primigenius;Bos taurus	19	Bos primigenius;Bos taurus	4744	5048	304	Bos-primigenius-P31	20200710	Reference-UncommonDomestics	FALSE	Reference-UncommonDomestics_Bos-primigenius-P31	Bos primigenius	0.0109737	FALSE	FALSE	0	TRUE	LibDIA
20200710_EXPL2_Evo2_PR_SA_200spd_DIA_Ancient_KnownBone_Capra-hircus_P32	Capra hircus:311;Ovis aries:310;Bos indicus:309;Bos primigenius:308;Bos taurus:307;Bison bonasus:306;Odocoileus virginianus:306;Bos mutus:304;Bison bison:303;Bubalus bubalis:302;Sus scrofa:301;Decoy_75:299;Decoy_84:299;Camelus bactrianus:298;Vicugna pacos:297;Canis lupus:296;Vulpes vulpes:295;Camelus ferus:294;Decoy_151:290;Decoy_3:290;Felis catus:289;Panthera pardus:289;Acinonyx jubatus:287;Deco…	Capra hircus	Capra hircus	7	Capra hircus	4810	5102	292	Capra-hircus-P32	20200710	Reference-UncommonDomestics	FALSE	Reference-UncommonDomestics_Capra-hircus-P32	Capra hircus	0.00126988	FALSE	FALSE	0	TRUE	LibDIA
20200710_EXPL2_Evo2_PR_SA_200spd_DIA_Ancient_KnownBone_Capra-hircus_P33	Capra hircus:311;Ovis aries:310;Bos indicus:309;Bison bonasus:308;Bos primigenius:308;Bos taurus:308;Bos mutus:307;Bison bison:306;Bubalus bubalis:303;Odocoileus virginianus:302;Sus scrofa:301;Canis lupus:299;Decoy_151:299;Decoy_84:298;Decoy_75:296;Vulpes vulpes:296;Mustela erminea:295;Decoy_3:294;Mustela putorius:292;Decoy_76:291;Ursus arctos:290;Vicugna pacos:288;Acinonyx jubatus:286;Felis catu…	Capra hircus	Capra hircus	3	Capra hircus	4068	4355	287	Capra-hircus-P33	20200710	Reference-UncommonDomestics	FALSE	Reference-UncommonDomestics_Capra-hircus-P33	Capra hircus	0.00419536	FALSE	FALSE	0	TRUE	LibDIA
20200710_EXPL2_Evo2_PR_SA_200spd_DIA_Ancient_KnownBone_Capra-hircus_P34	Capra hircus:311;Ovis aries:310;Bison bonasus:309;Bos mutus:308;Bos indicus:307;Bison bison:306;Bos primigenius:306;Bos taurus:306;Bubalus bubalis:303;Odocoileus virginianus:302;Sus scrofa:301;Vicugna pacos:300;Camelus ferus:298;Decoy_84:298;Camelus bactrianus:297;Decoy_75:296;Camelus dromedarius:295;Vulpes vulpes:294;Canis lupus:293;Ursus arctos:292;Mustela erminea:291;Mustela putorius:290;Felis…	Capra hircus	Capra hircus	8	Capra hircus	5378	5688	310	Capra-hircus-P34	20200710	Reference-UncommonDomestics	FALSE	Reference-UncommonDomestics_Capra-hircus-P34	Capra hircus	0.00346474	FALSE	FALSE	0	TRUE	LibDIA
20200710_EXPL2_Evo2_PR_SA_200spd_DIA_Ancient_KnownBone_Equus-Asinus-X-Caballus_P35	Equus asinus:311;Equus caballus:310;Equus przewalskii:310;Felis catus:307;Ursus maritimus:305;Lynx canadensis:304;Ursus arctos:304;Puma concolor:303;Acinonyx jubatus:301;Bos primigenius:301;Lynx pardinus:300;Mustela erminea:300;Mustela putorius:300;Canis lupus:298;Panthera pardus:298;Ailuropoda melanoleuca:294;Bison bonasus:294;Vulpes vulpes:293;Ursus americanus:292;Zalophus californianus:292;Cam…	Equus asinus	Equus asinus	1.77356	Equus asinus	3560	3851	291	Equus-Asinus-X-Caballus-P35	20200710	Reference-UncommonDomestics	FALSE	Reference-UncommonDomestics_Equus-Asinus-X-Caballus-P35	Equus asinus X Equus caballus	0.00380696	FALSE	FALSE	0	TRUE	LibDIA
20200710_EXPL2_Evo2_PR_SA_200spd_DIA_Ancient_KnownBone_Equus-Asinus-X-Caballus_P36	Equus asinus:311;Equus caballus:310;Equus przewalskii:310;Felis catus:308;Puma concolor:305;Acinonyx jubatus:304;Ursus arctos:304;Panthera pardus:303;Lynx canadensis:302;Lynx pardinus:302;Mustela erminea:302;Ursus maritimus:302;Canis lupus:300;Mustela putorius:300;Vulpes vulpes:296;Zalophus californianus:296;Panthera tigris:295;Eumetopias jubatus:294;Lontra canadensis:294;Ailuropoda melanoleuca:2…	Equus asinus	Equus asinus	2	Equus asinus	3776	4071	295	Equus-Asinus-X-Caballus-P36	20200710	Reference-UncommonDomestics	FALSE	Reference-UncommonDomestics_Equus-Asinus-X-Caballus-P36	Equus asinus X Equus caballus	0.004513	FALSE	FALSE	0	TRUE	LibDIA
20200710_EXPL2_Evo2_PR_SA_200spd_DIA_Ancient_KnownBone_Equus-asinus_P22	Equus asinus:311;Equus caballus:310;Equus przewalskii:310;Felis catus:308;Lynx canadensis:306;Puma concolor:306;Lynx pardinus:305;Acinonyx jubatus:304;Panthera pardus:303;Ursus arctos:303;Ursus maritimus:303;Mustela putorius:301;Canis lupus:299;Mustela erminea:298;Vulpes vulpes:297;Panthera tigris:296;Zalophus californianus:295;Eumetopias jubatus:294;Callorhinus ursinus:292;Lontra canadensis:292;…	Equus asinus	Equus asinus	2	Equus asinus	3968	4255	287	Equus-asinus-P22	20200710	Reference-UncommonDomestics	FALSE	Reference-UncommonDomestics_Equus-asinus-P22	Equus asinus	0.00122314	FALSE	FALSE	0	TRUE	LibDIA
20200710_EXPL2_Evo2_PR_SA_200spd_DIA_Ancient_KnownBone_Equus-asinus_P23	Equus asinus:311;Equus caballus:310;Equus przewalskii:310;Felis catus:308;Mustela putorius:307;Ursus arctos:306;Ursus maritimus:306;Mustela erminea:304;Acinonyx jubatus:301;Canis lupus:300;Lynx pardinus:300;Lynx canadensis:299;Puma concolor:299;Ursus americanus:299;Lontra canadensis:298;Vulpes vulpes:297;Ailuropoda melanoleuca:296;Panthera pardus:296;Zalophus californianus:294;Callorhinus ursinus…	Equus asinus	Equus asinus	2	Equus asinus	3947	4185	238	Equus-asinus-P23	20200710	Reference-UncommonDomestics	FALSE	Reference-UncommonDomestics_Equus-asinus-P23	Equus asinus	0.000681203	FALSE	FALSE	0	TRUE	LibDIA
20200710_EXPL2_Evo2_PR_SA_200spd_DIA_Ancient_KnownBone_Equus-asinus_P24	Equus asinus:311;Equus caballus:310;Equus przewalskii:310;Felis catus:308;Puma concolor:305;Acinonyx jubatus:304;Ursus arctos:304;Lynx canadensis:303;Ursus americanus:303;Ursus maritimus:303;Lynx pardinus:302;Panthera pardus:302;Mustela putorius:301;Canis lupus:299;Panthera tigris:297;Ailuropoda melanoleuca:296;Mustela erminea:296;Vulpes vulpes:294;Eumetopias jubatus:293;Zalophus californianus:29…	Equus asinus	Equus asinus	2	Equus asinus	3618	3884	266	Equus-asinus-P24	20200710	Reference-UncommonDomestics	FALSE	Reference-UncommonDomestics_Equus-asinus-P24	Equus asinus	0.00557119	FALSE	FALSE	0	TRUE	LibDIA
20200710_EXPL2_Evo2_PR_SA_200spd_DIA_Ancient_KnownBone_Equus-przewalskii_P25	Equus caballus:311;Equus przewalskii:311;Equus asinus:309;Felis catus:308;Canis lupus:306;Acinonyx jubatus:304;Vulpes vulpes:304;Mustela putorius:303;Puma concolor:302;Ursus arctos:302;Zalophus californianus:302;Eumetopias jubatus:300;Panthera pardus:299;Lynx canadensis:298;Callorhinus ursinus:297;Mustela erminea:297;Ursus maritimus:296;Lynx pardinus:295;Odobenus rosmarus:293;Ailuropoda melanoleu…	Equus caballus;Equus przewalskii	Equus caballus;Equus przewalskii	2	Equus caballus;Equus przewalskii	3944	4183	239	Equus-przewalskii-P25	20200710	Reference-UncommonDomestics	FALSE	Reference-UncommonDomestics_Equus-przewalskii-P25	Equus przewalskii	0.00347048	FALSE	FALSE	0	TRUE	LibDIA
20200710_EXPL2_Evo2_PR_SA_200spd_DIA_Ancient_KnownBone_Equus-przewalskii_P26	Equus caballus:311;Equus przewalskii:311;Equus asinus:309;Ursus arctos:308;Felis catus:305;Acinonyx jubatus:304;Canis lupus:303;Puma concolor:302;Ursus americanus:302;Ursus maritimus:301;Ailuropoda melanoleuca:300;Panthera pardus:300;Zalophus californianus:300;Callorhinus ursinus:298;Eumetopias jubatus:298;Lynx canadensis:298;Lynx pardinus:298;Mustela erminea:295;Mustela putorius:295;Vulpes vulpe…	Equus caballus;Equus przewalskii	Equus caballus;Equus przewalskii	2	Equus caballus;Equus przewalskii	3618	3881	263	Equus-przewalskii-P26	20200710	Reference-UncommonDomestics	FALSE	Reference-UncommonDomestics_Equus-przewalskii-P26	Equus przewalskii	0.00780711	FALSE	FALSE	0	TRUE	LibDIA
20200710_EXPL2_Evo2_PR_SA_200spd_DIA_Ancient_Labblank	Pan paniscus:311;Pan troglodytes:310;Homo sapiens:309;Gorilla gorilla:308;Pongo abelii:307;Nomascus leucogenys:306;Colobus angolensis:305;Piliocolobus tephrosceles:305;Chlorocebus sabaeus:302;Hylobates moloch:302;Rhinopithecus bieti:302;Macaca fascicularis:300;Theropithecus gelada:299;Trachypithecus francoisi:298;Cercocebus atys:297;Macaca nemestrina:296;Macaca mulatta:295;Rhinopithecus roxellana…	Pan paniscus	Pan paniscus	10	Pan paniscus	2664	2865	201	Blank-1	20200710	Reference-Primates	TRUE	Reference-Primates_Blank-1		0.0464647	FALSE	FALSE	0	TRUE	LibDIA
20200710_EXPL2_Evo2_PR_SA_200spd_DIA_Ancient_PrimateBone_Gorilla-gorilla_Gor1	Gorilla gorilla:311;Pan paniscus:310;Pan troglodytes:309;Homo sapiens:308;Pongo abelii:307;Nomascus leucogenys:306;Hylobates moloch:305;Macaca fascicularis:304;Chlorocebus sabaeus:303;Colobus angolensis:302;Theropithecus gelada:301;Macaca mulatta:300;Papio anubis:299;Macaca nemestrina:298;Cercocebus atys:297;Mandrillus leucophaeus:297;Rhinopithecus bieti:295;Piliocolobus tephrosceles:294;Trachypi…	Gorilla gorilla	Gorilla gorilla	19	Gorilla gorilla	4014	4278	264	Gorilla-gorilla-Gor1	20200710	Reference-Primates	FALSE	Reference-Primates_Gorilla-gorilla-Gor1	Gorilla gorilla	0.00162934	FALSE	FALSE	0	TRUE	LibDIA
20200710_EXPL2_Evo2_PR_SA_200spd_DIA_Ancient_PrimateBone_Gorilla-gorilla_Gor2	Gorilla gorilla:311;Homo sapiens:310;Pan paniscus:310;Pan troglodytes:308;Pongo abelii:307;Nomascus leucogenys:306;Hylobates moloch:305;Macaca fascicularis:304;Theropithecus gelada:303;Colobus angolensis:302;Cercocebus atys:301;Chlorocebus sabaeus:300;Macaca mulatta:299;Mandrillus leucophaeus:298;Macaca nemestrina:297;Papio anubis:297;Rhinopithecus bieti:295;Trachypithecus francoisi:294;Rhinopith…	Gorilla gorilla	Gorilla gorilla	12	Gorilla gorilla	3412	3686	274	Gorilla-gorilla-Gor2	20200710	Reference-Primates	FALSE	Reference-Primates_Gorilla-gorilla-Gor2	Gorilla gorilla	0.00295133	FALSE	FALSE	0	TRUE	LibDIA
20200710_EXPL2_Evo2_PR_SA_200spd_DIA_Ancient_PrimateBone_Pan-troglodytes_Pan1	Pan paniscus:311;Pan troglodytes:310;Homo sapiens:309;Gorilla gorilla:308;Pongo abelii:307;Nomascus leucogenys:306;Hylobates moloch:305;Macaca fascicularis:304;Colobus angolensis:303;Macaca mulatta:302;Macaca nemestrina:301;Chlorocebus sabaeus:300;Theropithecus gelada:299;Trachypithecus francoisi:298;Cercocebus atys:297;Piliocolobus tephrosceles:296;Papio anubis:295;Rhinopithecus bieti:294;Rhinop…	Pan paniscus	Pan troglodytes	20	Pan troglodytes	4198	4467	269	Pan-troglodytes-Pan1	20200710	Reference-Primates	FALSE	Reference-Primates_Pan-troglodytes-Pan1	Pan troglodytes	0.00150573	FALSE	FALSE	0	TRUE	LibDIA
20200710_EXPL2_Evo2_PR_SA_200spd_DIA_Ancient_PrimateBone_Pan-troglodytes_Pan2	Pan paniscus:311;Pan troglodytes:310;Homo sapiens:309;Gorilla gorilla:308;Pongo abelii:307;Nomascus leucogenys:306;Hylobates moloch:305;Macaca fascicularis:304;Colobus angolensis:303;Theropithecus gelada:302;Macaca mulatta:301;Cercocebus atys:300;Piliocolobus tephrosceles:299;Macaca nemestrina:298;Papio anubis:297;Rhinopithecus bieti:296;Trachypithecus francoisi:296;Chlorocebus sabaeus:294;Mandri…	Pan paniscus	Pan paniscus	18	Pan paniscus	3972	4230	258	Pan-troglodytes-Pan2	20200710	Reference-Primates	FALSE	Reference-Primates_Pan-troglodytes-Pan2	Pan troglodytes	0.000806175	FALSE	FALSE	0	TRUE	LibDIA
20200710_EXPL2_Evo2_PR_SA_200spd_DIA_Ancient_PrimateBone_Pongo-pygmaeus_Orang1	Pongo abelii:311;Pan paniscus:310;Homo sapiens:309;Pan troglodytes:308;Gorilla gorilla:307;Nomascus leucogenys:306;Hylobates moloch:305;Macaca fascicularis:304;Chlorocebus sabaeus:303;Cercocebus atys:302;Theropithecus gelada:302;Macaca mulatta:300;Mandrillus leucophaeus:299;Macaca nemestrina:298;Rhinopithecus bieti:297;Papio anubis:296;Trachypithecus francoisi:295;Colobus angolensis:294;Rhinopith…	Pongo abelii	Pongo abelii;Pongo pygmaeus	10	Pongo abelii;Pongo pygmaeus	3433	3652	219	Pongo-pygmaeus-Orang1	20200710	Reference-Primates	FALSE	Reference-Primates_Pongo-pygmaeus-Orang1		0.00105586	FALSE	FALSE	0	TRUE	LibDIA
20200710_EXPL2_Evo2_PR_SA_200spd_DIA_Ancient_PrimateBone_Pongo-pygmaeus_Orang2	Pongo abelii:311;Pan paniscus:310;Homo sapiens:309;Pan troglodytes:308;Gorilla gorilla:307;Nomascus leucogenys:306;Hylobates moloch:305;Cercocebus atys:304;Theropithecus gelada:303;Macaca fascicularis:302;Chlorocebus sabaeus:301;Papio anubis:300;Colobus angolensis:299;Mandrillus leucophaeus:298;Macaca mulatta:297;Macaca nemestrina:296;Piliocolobus tephrosceles:295;Rhinopithecus bieti:295;Rhinopit…	Pongo abelii	Pongo abelii;Pongo pygmaeus	17	Pongo abelii;Pongo pygmaeus	4502	4795	293	Pongo-pygmaeus-Orang2	20200710	Reference-Primates	FALSE	Reference-Primates_Pongo-pygmaeus-Orang2		0.0014931	FALSE	FALSE	0	TRUE	LibDIA
20200710_EXPL2_Evo2_PR_SA_200spd_DIA_Ancient_Salpetermosen_Bos_Ironage_P37	Sus scrofa:311;Bison bonasus:310;Bos primigenius:310;Bos indicus:309;Bos taurus:309;Vicugna pacos:306;Bison bison:305;Odocoileus virginianus:304;Bos mutus:303;Felis catus:302;Acinonyx jubatus:301;Puma concolor:300;Camelus bactrianus:299;Camelus dromedarius:298;Camelus ferus:297;Canis lupus:296;Ursus arctos:295;Vulpes vulpes:293;Lynx canadensis:292;Ursus maritimus:292;Panthera pardus:291;Equus cab…	Sus scrofa			Sus scrofa	3560	3828	268	Bos-Ironage-P37	20200710	Salpetermosen-1	FALSE	Salpetermosen-1_Bos-Ironage-P37		0.00142435	FALSE	FALSE	0	TRUE	LibDIA
20200710_EXPL2_Evo2_PR_SA_200spd_DIA_Ancient_unknown_Salpetermosen_Bone-11	Bison bonasus:311;Bos indicus:311;Bos primigenius:311;Bos taurus:311;Bos mutus:307;Ovis aries:306;Bison bison:305;Odocoileus virginianus:304;Capra hircus:303;Bubalus bubalis:302;Decoy_84:301;Sus scrofa:300;Camelus dromedarius:299;Vicugna pacos:299;Camelus bactrianus:298;Canis lupus:296;Vulpes vulpes:295;Decoy_3:293;Camelus ferus:292;Panthera pardus:292;Ursus arctos:292;Felis catus:290;Acinonyx ju…	Bison bonasus;Bos indicus;Bos primigenius;Bos taurus	Bison bison;Bison bonasus;Bos indicus;Bos mutus;Bos primigenius;Bos taurus	9.19169	signal too low	2633	2819	186	11	20200710	Salpetermosen-1	FALSE	Salpetermosen-1_11		0.827608	TRUE	FALSE	0	TRUE	LibDIA
20200710_EXPL2_Evo2_PR_SA_200spd_DIA_Ancient_unknown_Salpetermosen_Bone-170	Bison bonasus:311;Bos indicus:311;Bos primigenius:311;Bos taurus:311;Bison bison:309;Bos mutus:307;Ovis aries:305;Capra hircus:304;Bubalus bubalis:303;Odocoileus virginianus:302;Decoy_84:301;Sus scrofa:300;Ursus arctos:299;Ursus maritimus:298;Vicugna pacos:297;Camelus bactrianus:296;Camelus dromedarius:295;Canis lupus:294;Camelus ferus:293;Equus caballus:292;Equus asinus:291;Vulpes vulpes:290;Equ…	Bison bonasus;Bos indicus;Bos primigenius;Bos taurus	Bison bison;Bison bonasus;Bos indicus;Bos mutus;Bos primigenius;Bos taurus	12	Bison bison;Bison bonasus;Bos indicus;Bos mutus;Bos primigenius;Bos taurus	2984	3216	232	170	20200710	Salpetermosen-1	FALSE	Salpetermosen-1_170		0.273971	FALSE	FALSE	0	TRUE	LibDIA
20200710_EXPL2_Evo2_PR_SA_200spd_DIA_Ancient_unknown_Salpetermosen_Bone-199	Sus scrofa:311;Bos indicus:310;Bos primigenius:310;Bos taurus:310;Bison bonasus:307;Bos mutus:306;Bison bison:305;Vicugna pacos:304;Bubalus bubalis:303;Odocoileus virginianus:302;Felis catus:299;Acinonyx jubatus:298;Vulpes vulpes:298;Camelus bactrianus:297;Canis lupus:296;Lynx canadensis:296;Lynx pardinus:296;Puma concolor:296;Camelus dromedarius:294;Camelus ferus:294;Panthera pardus:294;Ovis ari…	Sus scrofa			signal too low	3347	3532	185	199	20200710	Salpetermosen-1	FALSE	Salpetermosen-1_199		0.843577	TRUE	FALSE	0	TRUE	LibDIA
20200710_EXPL2_Evo2_PR_SA_200spd_DIA_Ancient_unknown_Salpetermosen_Bone-218	Bos taurus:311;Bos indicus:310;Bos primigenius:310;Bison bison:308;Bison bonasus:308;Bos mutus:307;Bubalus bubalis:305;Ovis aries:304;Capra hircus:303;Odocoileus virginianus:302;Decoy_84:301;Sus scrofa:300;Felis catus:296;Acinonyx jubatus:295;Decoy_75:295;Mustela putorius:295;Mustela erminea:293;Puma concolor:293;Decoy_105:291;Decoy_3:290;Lynx pardinus:290;Ursus arctos:290;Decoy_43:289;Ursus mari…	Bos taurus	Bos primigenius;Bos taurus	17	Bos primigenius;Bos taurus	4283	4598	315	218	20200710	Salpetermosen-1	FALSE	Salpetermosen-1_218		0.0174905	FALSE	FALSE	0	TRUE	LibDIA
20200710_EXPL2_Evo2_PR_SA_200spd_DIA_Ancient_unknown_Salpetermosen_Bone-269-1	Bos indicus:311;Bos taurus:311;Bison bonasus:310;Bos primigenius:310;Bison bison:309;Ovis aries:309;Bos mutus:306;Capra hircus:304;Bubalus bubalis:303;Odocoileus virginianus:302;Decoy_84:301;Sus scrofa:300;Equus caballus:299;Equus asinus:297;Vicugna pacos:297;Decoy_24:295;Camelus dromedarius:294;Canis lupus:293;Equus przewalskii:292;Ursus arctos:292;Camelus bactrianus:291;Camelus ferus:289;Felis …	Bos indicus;Bos taurus	Bison bison;Bison bonasus;Bos indicus;Bos mutus;Bos primigenius;Bos taurus	9.54667	signal too low	2660	2866	206	269-1	20200710	Salpetermosen-1	FALSE	Salpetermosen-1_269-1		0.632172	TRUE	FALSE	0	TRUE	LibDIA
20200710_EXPL2_Evo2_PR_SA_200spd_DIA_Ancient_unknown_Salpetermosen_Bone-269-2	Ovis aries:311;Capra hircus:310;Bos indicus:309;Bos primigenius:309;Bos taurus:309;Bison bonasus:306;Bos mutus:306;Bison bison:305;Odocoileus virginianus:303;Bubalus bubalis:302;Decoy_84:301;Sus scrofa:299;Ursus maritimus:299;Ursus arctos:298;Mustela erminea:297;Decoy_24:296;Mustela putorius:296;Vicugna pacos:294;Canis lupus:293;Equus asinus:292;Equus caballus:291;Equus przewalskii:291;Camelus ba…	Ovis aries	Ovis aries	4	Ovis aries	3485	3753	268	269-2	20200710	Salpetermosen-1	FALSE	Salpetermosen-1_269-2		0.00774967	FALSE	FALSE	0	TRUE	LibDIA
20200710_EXPL2_Evo2_PR_SA_200spd_DIA_Ancient_unknown_Salpetermosen_Bone-269-3	Ovis aries:311;Capra hircus:310;Bison bonasus:309;Bos indicus:309;Bos primigenius:309;Bos taurus:309;Bison bison:308;Bos mutus:305;Bubalus bubalis:303;Odocoileus virginianus:302;Decoy_84:301;Sus scrofa:300;Vicugna pacos:299;Camelus dromedarius:298;Camelus bactrianus:296;Camelus ferus:295;Decoy_24:295;Ursus arctos:295;Ursus maritimus:295;Mustela erminea:292;Mustela putorius:292;Canis lupus:289;Dec…	Ovis aries	Capra hircus;Ovis aries	0	signal too low	2830	3056	226	269-3	20200710	Salpetermosen-1	FALSE	Salpetermosen-1_269-3		0.536171	TRUE	FALSE	0	TRUE	LibDIA
20200710_EXPL2_Evo2_PR_SA_200spd_DIA_Ancient_unknown_Salpetermosen_Bone-299	Bos indicus:311;Bos primigenius:311;Bos taurus:311;Bison bonasus:308;Bos mutus:308;Bison bison:307;Bubalus bubalis:305;Odocoileus virginianus:304;Ovis aries:303;Capra hircus:302;Decoy_84:301;Decoy_24:300;Sus scrofa:299;Ursus maritimus:298;Ursus arctos:297;Equus asinus:296;Vicugna pacos:295;Canis lupus:294;Vulpes vulpes:293;Equus caballus:292;Camelus bactrianus:290;Decoy_73:289;Camelus dromedarius…	Bos indicus;Bos primigenius;Bos taurus	Bison bison;Bison bonasus;Bos indicus;Bos mutus;Bos primigenius;Bos taurus	14	Bison bison;Bison bonasus;Bos indicus;Bos mutus;Bos primigenius;Bos taurus	3354	3622	268	299	20200710	Salpetermosen-1	FALSE	Salpetermosen-1_299		0.033359	FALSE	FALSE	0	TRUE	LibDIA
20200710_EXPL2_Evo2_PR_SA_200spd_DIA_Ancient_unknown_Salpetermosen_Bone-5306	Bos indicus:311;Bos primigenius:311;Bos taurus:311;Bison bison:308;Bison bonasus:308;Bos mutus:307;Bubalus bubalis:305;Odocoileus virginianus:304;Ovis aries:303;Capra hircus:302;Decoy_84:301;Ursus maritimus:300;Decoy_77:299;Ursus arctos:298;Decoy_24:296;Sus scrofa:296;Canis lupus:294;Vulpes vulpes:293;Felis catus:292;Panthera pardus:291;Acinonyx jubatus:290;Equus asinus:290;Vicugna pacos:288;Deco…	Bos indicus;Bos primigenius;Bos taurus	Bison bison;Bison bonasus;Bos indicus;Bos mutus;Bos primigenius;Bos taurus	13	Bison bison;Bison bonasus;Bos indicus;Bos mutus;Bos primigenius;Bos taurus	3056	3286	230	5306	20200710	Salpetermosen-1	FALSE	Salpetermosen-1_5306		0.0324026	FALSE	FALSE	0	TRUE	LibDIA
20200710_EXPL2_Evo2_PR_SA_200spd_DIA_Ancient_unknown_Salpetermosen_Bone-5313	Bison bonasus:311;Bos indicus:311;Bos primigenius:311;Bos taurus:311;Bison bison:310;Bos mutus:307;Odocoileus virginianus:305;Bubalus bubalis:304;Ovis aries:303;Capra hircus:302;Decoy_84:301;Decoy_24:299;Decoy_73:299;Sus scrofa:298;Camelus bactrianus:297;Vicugna pacos:297;Camelus dromedarius:295;Camelus ferus:294;Equus asinus:293;Equus caballus:292;Decoy_77:289;Ursus arctos:289;Canis lupus:287;Eq…	Bison bonasus;Bos indicus;Bos primigenius;Bos taurus	Bison bison;Bison bonasus;Bos indicus;Bos mutus;Bos primigenius;Bos taurus	14	signal too low	2565	2732	167	5313	20200710	Salpetermosen-1	FALSE	Salpetermosen-1_5313		0.663215	TRUE	FALSE	0	TRUE	LibDIA
20200710_EXPL2_Evo2_PR_SA_200spd_DIA_Ancient_unknown_Salpetermosen_Bone-5314	Bison bonasus:311;Bos indicus:311;Bos primigenius:311;Bos taurus:311;Bison bison:310;Bos mutus:307;Decoy_84:305;Odocoileus virginianus:304;Bubalus bubalis:303;Capra hircus:302;Ovis aries:301;Decoy_73:299;Sus scrofa:299;Decoy_24:298;Decoy_77:297;Camelus bactrianus:295;Vicugna pacos:295;Decoy_11:294;Camelus dromedarius:293;Camelus ferus:292;Decoy_92:291;Canis lupus:290;Vulpes vulpes:289;Decoy_151:2…	Bison bonasus;Bos indicus;Bos primigenius;Bos taurus	Bison bison;Bison bonasus;Bos indicus;Bos mutus;Bos primigenius;Bos taurus	8	signal too low	2017	2159	142	5314	20200710	Salpetermosen-1	FALSE	Salpetermosen-1_5314		0.890829	TRUE	FALSE	0	TRUE	LibDIA
20200710_EXPL2_Evo2_PR_SA_200spd_DIA_Ancient_unknown_Salpetermosen_Bone-5317	Equus asinus:311;Equus caballus:310;Equus przewalskii:310;Acinonyx jubatus:305;Felis catus:305;Puma concolor:305;Ursus arctos:305;Ursus maritimus:303;Panthera pardus:302;Ailuropoda melanoleuca:301;Zalophus californianus:301;Lynx canadensis:300;Lynx pardinus:300;Mustela putorius:300;Eumetopias jubatus:299;Mustela erminea:298;Panthera tigris:295;Callorhinus ursinus:293;Canis lupus:292;Lontra canade…	Equus asinus	Equus caballus;Equus przewalskii	2	Equus caballus;Equus przewalskii	3272	3497	225	5317	20200710	Salpetermosen-1	FALSE	Salpetermosen-1_5317		0.000314834	FALSE	FALSE	0	TRUE	LibDIA
20200710_EXPL2_Evo2_PR_SA_200spd_DIA_Ancient_unknown_Salpetermosen_Bone-5318	Bison bonasus:311;Bos indicus:311;Bos primigenius:311;Bos taurus:311;Bison bison:310;Bos mutus:307;Bubalus bubalis:305;Odocoileus virginianus:304;Capra hircus:303;Ovis aries:302;Decoy_84:301;Decoy_75:299;Sus scrofa:299;Canis lupus:296;Equus asinus:296;Ursus arctos:296;Panthera pardus:293;Vulpes vulpes:293;Decoy_3:292;Acinonyx jubatus:289;Equus caballus:289;Ursus maritimus:289;Puma concolor:288;Ca…	Bison bonasus;Bos indicus;Bos primigenius;Bos taurus	Bison bison;Bison bonasus;Bos indicus;Bos mutus;Bos primigenius;Bos taurus	16	Bison bison;Bison bonasus;Bos indicus;Bos mutus;Bos primigenius;Bos taurus	3044	3267	223	5318	20200710	Salpetermosen-1	FALSE	Salpetermosen-1_5318		0.261213	FALSE	FALSE	0	TRUE	LibDIA
20200710_EXPL2_Evo2_PR_SA_200spd_DIA_Ancient_unknown_Salpetermosen_Bone-5320	Bos primigenius:311;Bos taurus:311;Bos indicus:309;Bison bison:308;Bison bonasus:308;Bos mutus:307;Bubalus bubalis:305;Ovis aries:304;Odocoileus virginianus:303;Capra hircus:302;Decoy_75:301;Decoy_84:300;Sus scrofa:299;Camelus bactrianus:297;Vicugna pacos:297;Decoy_3:295;Ursus arctos:294;Acinonyx jubatus:293;Mustela erminea:292;Ursus maritimus:290;Mustela putorius:288;Camelus dromedarius:287;Came…	Bos primigenius;Bos taurus	Bos primigenius;Bos taurus	17	Bos primigenius;Bos taurus	3617	3896	279	5320	20200710	Salpetermosen-1	FALSE	Salpetermosen-1_5320		0.00762179	FALSE	FALSE	0	TRUE	LibDIA
20200710_EXPL2_Evo2_PR_SA_200spd_DIA_Ancient_unknown_Salpetermosen_Bone-5325	Bos primigenius:311;Bos taurus:311;Bos indicus:309;Bison bison:308;Bison bonasus:308;Bos mutus:307;Bubalus bubalis:305;Ovis aries:304;Capra hircus:303;Odocoileus virginianus:302;Decoy_84:301;Sus scrofa:300;Ursus arctos:297;Ursus maritimus:297;Decoy_24:295;Felis catus:295;Canis lupus:294;Mustela erminea:291;Acinonyx jubatus:290;Puma concolor:290;Vulpes vulpes:290;Mustela putorius:289;Camelus bactr…	Bos primigenius;Bos taurus	Bos primigenius;Bos taurus	15	Bos primigenius;Bos taurus	3450	3725	275	5325	20200710	Salpetermosen-1	FALSE	Salpetermosen-1_5325		0.0168839	FALSE	FALSE	0	TRUE	LibDIA
20200710_EXPL2_Evo2_PR_SA_200spd_DIA_Ancient_unknown_Salpetermosen_Bone-5326	Bison bison:311;Bison bonasus:311;Bos indicus:311;Bos primigenius:311;Bos taurus:311;Bos mutus:306;Bubalus bubalis:305;Odocoileus virginianus:304;Capra hircus:303;Ovis aries:302;Sus scrofa:301;Decoy_84:300;Felis catus:298;Canis lupus:297;Vulpes vulpes:296;Vicugna pacos:294;Acinonyx jubatus:292;Camelus dromedarius:292;Decoy_85:291;Lynx canadensis:291;Camelus bactrianus:290;Lynx pardinus:290;Panthe…	Bison bison;Bison bonasus;Bos indicus;Bos primigenius;Bos taurus	Bison bison;Bison bonasus;Bos indicus;Bos mutus;Bos primigenius;Bos taurus	11.854	signal too low	2135	2296	161	5326	20200710	Salpetermosen-1	FALSE	Salpetermosen-1_5326		0.840139	TRUE	FALSE	0	TRUE	LibDIA
20200710_EXPL2_Evo2_PR_SA_200spd_DIA_Ancient_unknown_Salpetermosen_Bone-5327	Ovis aries:311;Capra hircus:310;Odocoileus virginianus:309;Bos indicus:308;Bos primigenius:308;Bos taurus:308;Bison bonasus:305;Bos mutus:305;Bison bison:304;Bubalus bubalis:302;Decoy_84:301;Sus scrofa:300;Decoy_24:297;Equus przewalskii:297;Ursus arctos:297;Decoy_75:296;Equus caballus:296;Ursus maritimus:296;Equus asinus:293;Mustela erminea:292;Mustela putorius:292;Decoy_79:291;Decoy_77:289;Decoy…	Ovis aries	Ovis aries	4	Ovis aries	2935	3108	173	5327	20200710	Salpetermosen-1	FALSE	Salpetermosen-1_5327		0.00576606	FALSE	FALSE	0	TRUE	LibDIA
20200710_EXPL2_Evo2_PR_SA_200spd_DIA_Ancient_unknown_Salpetermosen_Bone-5332	Bos indicus:311;Bos primigenius:311;Bos taurus:311;Bison bonasus:308;Bos mutus:308;Bison bison:307;Bubalus bubalis:305;Odocoileus virginianus:304;Ovis aries:303;Capra hircus:302;Decoy_84:301;Decoy_24:300;Sus scrofa:299;Decoy_73:297;Ursus arctos:297;Ursus maritimus:296;Equus asinus:295;Canis lupus:293;Decoy_77:292;Vulpes vulpes:292;Equus caballus:291;Mustela erminea:290;Mustela putorius:290;Felis …	Bos indicus;Bos primigenius;Bos taurus	Bison bison;Bison bonasus;Bos indicus;Bos mutus;Bos primigenius;Bos taurus	14	Bison bison;Bison bonasus;Bos indicus;Bos mutus;Bos primigenius;Bos taurus	3130	3368	238	5332	20200710	Salpetermosen-1	FALSE	Salpetermosen-1_5332		0.0632231	FALSE	FALSE	0	TRUE	LibDIA
20200710_EXPL2_Evo2_PR_SA_200spd_DIA_Ancient_unknown_Salpetermosen_Bone-5337	Capra hircus:311;Ovis aries:310;Bos indicus:309;Bos primigenius:309;Bos taurus:309;Bison bonasus:306;Bos mutus:306;Bison bison:305;Odocoileus virginianus:303;Bubalus bubalis:302;Decoy_84:301;Sus scrofa:300;Decoy_75:298;Equus asinus:298;Decoy_151:295;Equus caballus:294;Equus przewalskii:294;Acinonyx jubatus:293;Panthera pardus:293;Camelus bactrianus:292;Decoy_79:290;Decoy_3:288;Felis catus:288;Pum…	Capra hircus	Capra hircus	5	Capra hircus	3638	3921	283	5337	20200710	Salpetermosen-1	FALSE	Salpetermosen-1_5337		0.00478062	FALSE	FALSE	0	TRUE	LibDIA
20200710_EXPL2_Evo2_PR_SA_200spd_DIA_Ancient_unknown_Salpetermosen_Bone-5342	Bison bonasus:311;Bos primigenius:311;Bos taurus:309;Equus asinus:309;Bos indicus:308;Equus caballus:308;Equus przewalskii:305;Capra hircus:304;Bison bison:303;Bos mutus:302;Odocoileus virginianus:300;Ovis aries:299;Panthera pardus:299;Felis catus:298;Puma concolor:297;Bubalus bubalis:296;Acinonyx jubatus:294;Canis lupus:293;Lynx canadensis:292;Sus scrofa:292;Vulpes vulpes:292;Lynx pardinus:291;M…	Bison bonasus;Bos primigenius	Bison bison;Bison bonasus;Bos indicus;Bos mutus;Bos primigenius;Bos taurus	10.287	signal too low	3000	3276	276	5342	20200710	Salpetermosen-1	FALSE	Salpetermosen-1_5342		0.502016	TRUE	FALSE	0	TRUE	LibDIA
20200710_EXPL2_Evo2_PR_SA_200spd_DIA_Ancient_unknown_Salpetermosen_Bone-5345	Bos primigenius:311;Bos taurus:311;Bos indicus:309;Bison bonasus:308;Bos mutus:307;Bison bison:306;Bubalus bubalis:305;Ovis aries:304;Odocoileus virginianus:303;Capra hircus:302;Decoy_75:301;Decoy_105:300;Sus scrofa:299;Decoy_3:298;Decoy_84:295;Decoy_43:294;Decoy_74:292;Decoy_79:291;Felis catus:291;Vicugna pacos:291;Panthera pardus:289;Acinonyx jubatus:288;Lynx canadensis:288;Canis lupus:287;Lynx…	Bos primigenius;Bos taurus	Bos primigenius;Bos taurus	18	Bos primigenius;Bos taurus	4254	4588	334	5345	20200710	Salpetermosen-1	FALSE	Salpetermosen-1_5345		0.00301408	FALSE	FALSE	0	TRUE	LibDIA
20200710_EXPL2_Evo2_PR_SA_200spd_DIA_Ancient_unknown_Salpetermosen_Bone-5352	Ovis aries:311;Capra hircus:310;Bos indicus:309;Bos primigenius:309;Bos taurus:309;Bison bonasus:306;Bos mutus:306;Bison bison:305;Bubalus bubalis:303;Odocoileus virginianus:302;Decoy_84:301;Sus scrofa:300;Decoy_77:299;Decoy_24:298;Decoy_151:297;Ursus arctos:296;Canis lupus:295;Camelus bactrianus:294;Ursus maritimus:293;Decoy_73:291;Equus asinus:291;Camelus dromedarius:290;Vicugna pacos:289;Camel…	Ovis aries	Ovis aries	1	Ovis aries	2892	3106	214	5352	20200710	Salpetermosen-1	FALSE	Salpetermosen-1_5352		0.0750454	FALSE	FALSE	0	TRUE	LibDIA
20200710_EXPL2_Evo2_PR_SA_200spd_DIA_Ancient_unknown_Salpetermosen_Bone-5358	Ovis aries:311;Capra hircus:310;Bos indicus:309;Bos primigenius:309;Bos taurus:309;Bison bonasus:306;Bos mutus:306;Bison bison:305;Odocoileus virginianus:303;Bubalus bubalis:302;Sus scrofa:301;Decoy_84:300;Decoy_79:298;Decoy_75:297;Equus asinus:297;Camelus bactrianus:296;Equus caballus:296;Ursus arctos:293;Ursus maritimus:293;Canis lupus:291;Puma concolor:291;Mustela erminea:290;Vicugna pacos:290…	Ovis aries	Ovis aries	5	Ovis aries	3696	3991	295	5358	20200710	Salpetermosen-1	FALSE	Salpetermosen-1_5358		0.00290986	FALSE	FALSE	0	TRUE	LibDIA
20200710_EXPL2_Evo2_PR_SA_200spd_DIA_Ancient_unknown_Salpetermosen_Bone-5912	Bison bonasus:311;Bos primigenius:311;Bison bison:310;Bos indicus:310;Bos taurus:310;Odocoileus virginianus:309;Bos mutus:305;Bubalus bubalis:304;Capra hircus:303;Ovis aries:302;Decoy_84:301;Canis lupus:300;Vulpes vulpes:300;Sus scrofa:298;Equus asinus:297;Equus caballus:296;Equus przewalskii:295;Ursus maritimus:293;Mustela erminea:291;Mustela putorius:291;Panthera pardus:291;Felis catus:290;Ursu…	Bison bonasus;Bos primigenius	Bison bison;Bison bonasus;Bos indicus;Bos mutus;Bos primigenius;Bos taurus	5.32902	signal too low	1444	1533	89	5912	20200710	Salpetermosen-1	FALSE	Salpetermosen-1_5912		0.915976	TRUE	FALSE	0	TRUE	LibDIA
20200710_EXPL2_Evo2_PR_SA_200spd_DIA_Ancient_unknown_Salpetermosen_Bone-5916	Bison bonasus:311;Bos indicus:311;Bos primigenius:311;Bos taurus:311;Bison bison:310;Bos mutus:307;Odocoileus virginianus:305;Bubalus bubalis:304;Ovis aries:303;Capra hircus:302;Decoy_84:301;Sus scrofa:300;Vicugna pacos:299;Camelus dromedarius:297;Canis lupus:295;Decoy_24:295;Ursus maritimus:294;Vulpes vulpes:294;Ursus arctos:293;Camelus bactrianus:292;Camelus ferus:291;Decoy_3:290;Decoy_73:290;M…	Bison bonasus;Bos indicus;Bos primigenius;Bos taurus	Bison bison;Bison bonasus;Bos indicus;Bos mutus;Bos primigenius;Bos taurus	14	signal too low	2310	2463	153	5916	20200710	Salpetermosen-1	FALSE	Salpetermosen-1_5916		0.760237	TRUE	FALSE	0	TRUE	LibDIA
20200710_EXPL2_Evo2_PR_SA_200spd_DIA_Ancient_unknown_Salpetermosen_Bone-5917	Bison bonasus:311;Bos indicus:311;Bos primigenius:311;Bos taurus:311;Bison bison:310;Bos mutus:307;Ovis aries:305;Bubalus bubalis:303;Capra hircus:303;Odocoileus virginianus:302;Decoy_84:301;Decoy_151:300;Sus scrofa:299;Equus asinus:298;Equus caballus:297;Decoy_77:295;Camelus bactrianus:294;Decoy_73:294;Camelus dromedarius:292;Canis lupus:290;Decoy_24:290;Vicugna pacos:290;Equus przewalskii:288;C…	Bison bonasus;Bos indicus;Bos primigenius;Bos taurus	Bison bison;Bison bonasus;Bos indicus;Bos mutus;Bos primigenius;Bos taurus	7.8964	signal too low	2406	2596	190	5917	20200710	Salpetermosen-1	FALSE	Salpetermosen-1_5917		0.866571	TRUE	FALSE	0	TRUE	LibDIA
20200710_EXPL2_Evo2_PR_SA_200spd_DIA_Ancient_unknown_Salpetermosen_Bone-6	Sus scrofa:311;Bos primigenius:310;Canis lupus:308;Bison bonasus:307;Vulpes vulpes:305;Acinonyx jubatus:304;Puma concolor:304;Ursus maritimus:303;Mustela erminea:302;Mustela putorius:302;Felis catus:301;Lynx canadensis:300;Ursus arctos:300;Bos taurus:298;Vicugna pacos:298;Bos indicus:297;Panthera pardus:296;Bos mutus:294;Odocoileus virginianus:292;Ailuropoda melanoleuca:291;Camelus dromedarius:29…	Sus scrofa			Sus scrofa	3492	3760	268	6	20200710	Salpetermosen-1	FALSE	Salpetermosen-1_6		0.00327222	FALSE	FALSE	0	TRUE	LibDIA
20200710_EXPL2_Evo2_PR_SA_200spd_DIA_Ancient_unknown_Salpetermosen_Bone-7	Equus caballus:311;Equus przewalskii:311;Equus asinus:309;Felis catus:306;Acinonyx jubatus:305;Lynx canadensis:304;Lynx pardinus:304;Mustela erminea:304;Mustela putorius:304;Puma concolor:304;Panthera pardus:303;Ursus arctos:302;Canis lupus:299;Ailuropoda melanoleuca:298;Ursus maritimus:296;Vulpes vulpes:296;Vicugna pacos:294;Callorhinus ursinus:293;Eumetopias jubatus:293;Panthera tigris:293;Zalo…	Equus caballus;Equus przewalskii	Equus caballus;Equus przewalskii	2	Equus caballus;Equus przewalskii	3384	3635	251	7	20200710	Salpetermosen-1	FALSE	Salpetermosen-1_7		0.00167978	FALSE	FALSE	0	TRUE	LibDIA
20200710_EXPL2_Evo2_PR_SA_200spd_DIA_Ancient_unknown_Salpetermosen_Bone-70	Bos indicus:311;Bos primigenius:311;Bos taurus:311;Bison bonasus:308;Bos mutus:308;Bison bison:307;Odocoileus virginianus:305;Capra hircus:304;Bubalus bubalis:303;Ovis aries:302;Decoy_84:301;Sus scrofa:300;Equus asinus:299;Camelus bactrianus:297;Vicugna pacos:297;Camelus dromedarius:296;Ursus arctos:295;Canis lupus:293;Vulpes vulpes:292;Camelus ferus:291;Ursus maritimus:290;Panthera pardus:289;Ac…	Bos indicus;Bos primigenius;Bos taurus	Bison bison;Bison bonasus;Bos indicus;Bos mutus;Bos primigenius;Bos taurus	14	Bison bison;Bison bonasus;Bos indicus;Bos mutus;Bos primigenius;Bos taurus	2985	3223	238	70	20200710	Salpetermosen-1	FALSE	Salpetermosen-1_70		0.227733	FALSE	FALSE	0	TRUE	LibDIA
20200710_EXPL2_Evo2_PR_SA_200spd_DIA_Ancient_unknown_Salpetermosen_Bone-7744	Bos indicus:311;Bos primigenius:311;Bos taurus:311;Bison bison:308;Bison bonasus:308;Bos mutus:307;Odocoileus virginianus:305;Bubalus bubalis:304;Capra hircus:303;Ovis aries:302;Decoy_84:301;Decoy_24:300;Vicugna pacos:299;Camelus bactrianus:298;Camelus ferus:298;Camelus dromedarius:296;Sus scrofa:295;Decoy_73:293;Equus asinus:292;Ursus arctos:292;Ursus maritimus:292;Decoy_77:289;Vulpes vulpes:289…	Bos indicus;Bos primigenius;Bos taurus	Bison bison;Bison bonasus;Bos indicus;Bos mutus;Bos primigenius;Bos taurus	11	signal too low	2091	2242	151	7744	20200710	Salpetermosen-1	FALSE	Salpetermosen-1_7744		0.805162	TRUE	FALSE	0	TRUE	LibDIA
20200710_EXPL2_Evo2_PR_SA_200spd_DIA_Ancient_unknown_Salpetermosen_Bone-7747	Bison bison:309;Bison bonasus:309;Bos primigenius:309;Bos taurus:309;Bos indicus:308;Bos mutus:304;Bubalus bubalis:302;Odocoileus virginianus:302;Equus asinus:301;Capra hircus:300;Equus caballus:300;Ovis aries:300;Decoy_73:297;Equus przewalskii:297;Decoy_151:294;Decoy_139:293;Decoy_77:292;Decoy_84:292;Canis lupus:291;Ursus arctos:291;Ursus maritimus:291;Vulpes vulpes:291;Sus scrofa:290;Felis catu…	Bison bison;Bison bonasus;Bos primigenius;Bos taurus	Bison bison;Bison bonasus;Bos indicus;Bos mutus;Bos primigenius;Bos taurus	6	signal too low	1077	1134	57	7747	20200710	Salpetermosen-1	FALSE	Salpetermosen-1_7747		0.94377	TRUE	FALSE	0	TRUE	LibDIA
20200710_EXPL2_Evo2_PR_SA_200spd_DIA_Ancient_unknown_Salpetermosen_Bone-7752	Capra hircus:311;Ovis aries:310;Bison bonasus:309;Bos primigenius:309;Bos indicus:308;Bos taurus:308;Bison bison:307;Odocoileus virginianus:307;Bos mutus:304;Bubalus bubalis:302;Decoy_84:301;Sus scrofa:300;Decoy_24:298;Camelus bactrianus:296;Camelus dromedarius:296;Canis lupus:294;Decoy_75:294;Mustela erminea:293;Mustela putorius:293;Vicugna pacos:293;Camelus ferus:292;Ursus arctos:291;Decoy_3:28…	Capra hircus	Capra hircus	1	Capra hircus	2516	2717	201	7752	20200710	Salpetermosen-1	FALSE	Salpetermosen-1_7752		0.289975	FALSE	FALSE	0	TRUE	LibDIA
20200710_EXPL2_Evo2_PR_SA_200spd_DIA_Ancient_unknown_Salpetermosen_Bone-7774	Capra hircus:311;Ovis aries:310;Bison bonasus:309;Bos primigenius:309;Bos indicus:308;Bos taurus:308;Bison bison:307;Odocoileus virginianus:307;Bos mutus:304;Bubalus bubalis:302;Decoy_84:301;Decoy_24:300;Decoy_151:299;Sus scrofa:298;Decoy_77:297;Equus asinus:296;Ursus maritimus:294;Vicugna pacos:294;Camelus bactrianus:293;Ursus arctos:291;Equus caballus:290;Canis lupus:289;Camelus dromedarius:288…	Capra hircus	Capra hircus	1	signal too low	2619	2802	183	7774	20200710	Salpetermosen-1	FALSE	Salpetermosen-1_7774		0.582408	TRUE	FALSE	0	TRUE	LibDIA
20200710_EXPL2_Evo2_PR_SA_200spd_DIA_Ancient_unknown_Salpetermosen_Bone-7776	Bos indicus:311;Bos primigenius:311;Bos taurus:311;Bison bonasus:308;Bos mutus:308;Bison bison:307;Bubalus bubalis:305;Odocoileus virginianus:304;Capra hircus:303;Ovis aries:302;Decoy_84:301;Sus scrofa:300;Canis lupus:299;Vulpes vulpes:298;Ursus arctos:297;Ursus maritimus:296;Mustela erminea:293;Mustela putorius:293;Panthera pardus:293;Felis catus:292;Decoy_24:291;Ailuropoda melanoleuca:288;Acino…	Bos indicus;Bos primigenius;Bos taurus	Bison bison;Bison bonasus;Bos indicus;Bos mutus;Bos primigenius;Bos taurus	14	Bison bison;Bison bonasus;Bos indicus;Bos mutus;Bos primigenius;Bos taurus	3162	3424	262	7776	20200710	Salpetermosen-1	FALSE	Salpetermosen-1_7776		0.100786	FALSE	FALSE	0	TRUE	LibDIA
20200710_EXPL2_Evo2_PR_SA_200spd_DIA_Ancient_unknown_Salpetermosen_Bone-7778	Bos indicus:311;Bos primigenius:311;Bos taurus:311;Bison bonasus:308;Bos mutus:308;Bison bison:307;Bubalus bubalis:305;Odocoileus virginianus:304;Ovis aries:303;Capra hircus:302;Decoy_84:301;Decoy_24:299;Equus asinus:298;Decoy_73:296;Equus caballus:296;Sus scrofa:294;Camelus bactrianus:293;Decoy_11:293;Vicugna pacos:293;Equus przewalskii:292;Decoy_75:291;Canis lupus:290;Camelus dromedarius:289;Vu…	Bos indicus;Bos primigenius;Bos taurus	Bison bison;Bison bonasus;Bos indicus;Bos mutus;Bos primigenius;Bos taurus	14	Bison bison;Bison bonasus;Bos indicus;Bos mutus;Bos primigenius;Bos taurus	2816	3015	199	7778	20200710	Salpetermosen-1	FALSE	Salpetermosen-1_7778		0.00268304	FALSE	FALSE	0	TRUE	LibDIA
20200710_EXPL2_Evo2_PR_SA_200spd_DIA_Ancient_unknown_Salpetermosen_Bone-7784	Bos indicus:311;Bos primigenius:311;Bos taurus:311;Bison bison:308;Bison bonasus:308;Bos mutus:306;Bubalus bubalis:305;Odocoileus virginianus:304;Ovis aries:303;Capra hircus:302;Decoy_84:301;Ursus maritimus:300;Vicugna pacos:298;Decoy_93:297;Felis catus:296;Decoy_67:295;Ursus arctos:295;Equus asinus:294;Equus caballus:294;Decoy_24:292;Sus scrofa:291;Equus przewalskii:288;Panthera pardus:288;Camel…	Bos indicus;Bos primigenius;Bos taurus	Bos indicus;Bos primigenius;Bos taurus	10.8921	signal too low	2095	2231	136	7784	20200710	Salpetermosen-1	FALSE	Salpetermosen-1_7784		0.79193	TRUE	FALSE	0	TRUE	LibDIA
20200710_EXPL2_Evo2_PR_SA_200spd_DIA_Ancient_unknown_Salpetermosen_Bone-7791	Bison bonasus:311;Bos indicus:311;Bos primigenius:311;Bos taurus:311;Bison bison:309;Bos mutus:307;Ovis aries:305;Odocoileus virginianus:304;Capra hircus:303;Bubalus bubalis:302;Sus scrofa:301;Decoy_84:300;Camelus bactrianus:299;Camelus dromedarius:298;Camelus ferus:297;Vicugna pacos:296;Canis lupus:294;Decoy_3:293;Vulpes vulpes:293;Panthera pardus:292;Acinonyx jubatus:289;Felis catus:289;Mustela…	Bison bonasus;Bos indicus;Bos primigenius;Bos taurus	Bison bison;Bison bonasus;Bos indicus;Bos mutus;Bos primigenius;Bos taurus	14	Bison bison;Bison bonasus;Bos indicus;Bos mutus;Bos primigenius;Bos taurus	3155	3401	246	7791	20200710	Salpetermosen-1	FALSE	Salpetermosen-1_7791		0.364618	FALSE	FALSE	0	TRUE	LibDIA
20200710_EXPL2_Evo2_PR_SA_200spd_DIA_Ancient_unknown_Salpetermosen_Bone-7797	Ovis aries:311;Capra hircus:310;Bos indicus:309;Bos primigenius:309;Bos taurus:309;Bison bonasus:306;Bos mutus:306;Bison bison:305;Bubalus bubalis:303;Odocoileus virginianus:302;Decoy_84:301;Sus scrofa:300;Ursus arctos:299;Ursus maritimus:298;Decoy_24:295;Mustela erminea:295;Canis lupus:294;Puma concolor:294;Acinonyx jubatus:293;Mustela putorius:292;Decoy_77:290;Felis catus:290;Panthera pardus:28…	Ovis aries	Ovis aries	4	Ovis aries	3868	4214	346	7797	20200710	Salpetermosen-1	FALSE	Salpetermosen-1_7797		0.0156042	FALSE	FALSE	0	TRUE	LibDIA
20200710_EXPL2_Evo2_PR_SA_200spd_DIA_Ancient_unknown_Salpetermosen_Bone-7851	Ovis aries:311;Capra hircus:310;Bison bonasus:309;Bos mutus:308;Bos indicus:307;Bos taurus:306;Bison bison:305;Bos primigenius:305;Odocoileus virginianus:303;Bubalus bubalis:302;Sus scrofa:301;Decoy_84:300;Camelus bactrianus:298;Felis catus:298;Vicugna pacos:296;Decoy_3:295;Panthera pardus:294;Canis lupus:291;Decoy_105:291;Lynx canadensis:291;Acinonyx jubatus:290;Lynx pardinus:290;Mustela erminea…	Ovis aries	Ovis aries	8	Ovis aries	5518	5846	328	7851	20200710	Salpetermosen-1	FALSE	Salpetermosen-1_7851		0.00235664	FALSE	FALSE	0	TRUE	LibDIA
20200710_EXPL2_Evo2_PR_SA_200spd_DIA_Ancient_unknown_Salpetermosen_Bone-7867	Capra hircus:311;Ovis aries:310;Odocoileus virginianus:309;Bison bonasus:308;Bos indicus:308;Bos primigenius:308;Bos taurus:308;Bison bison:306;Bos mutus:304;Bubalus bubalis:302;Decoy_84:301;Decoy_24:299;Sus scrofa:299;Ursus arctos:298;Ursus maritimus:297;Decoy_75:296;Equus asinus:295;Vicugna pacos:294;Decoy_151:293;Canis lupus:291;Camelus bactrianus:289;Camelus dromedarius:289;Mustela erminea:28…	Capra hircus	Capra hircus	4	Capra hircus	3094	3313	219	7867	20200710	Salpetermosen-1	FALSE	Salpetermosen-1_7867		0.000725439	FALSE	FALSE	0	TRUE	LibDIA
20200710_EXPL2_Evo2_PR_SA_200spd_DIA_Ancient_unknown_Salpetermosen_Bone-7879	Ovis aries:311;Capra hircus:310;Bison bonasus:309;Bison bison:308;Bos taurus:308;Bos indicus:307;Bos primigenius:307;Bos mutus:304;Odocoileus virginianus:303;Bubalus bubalis:302;Sus scrofa:301;Decoy_3:299;Decoy_84:299;Decoy_151:297;Decoy_79:296;Canis lupus:295;Decoy_20:293;Camelus bactrianus:292;Lynx canadensis:292;Vulpes vulpes:292;Decoy_76:290;Felis catus:290;Acinonyx jubatus:288;Decoy_75:287;E…	Ovis aries	Ovis aries	1	Ovis aries	3208	3405	197	7879	20200710	Salpetermosen-1	FALSE	Salpetermosen-1_7879		0.443824	FALSE	FALSE	0	TRUE	LibDIA
20200710_EXPL2_Evo2_PR_SA_200spd_DIA_Ancient_unknown_Salpetermosen_Bone-7900	Ovis aries:311;Capra hircus:310;Bos mutus:309;Bison bonasus:308;Bos indicus:307;Bos primigenius:306;Bos taurus:306;Bison bison:304;Odocoileus virginianus:303;Bubalus bubalis:302;Sus scrofa:301;Decoy_75:300;Decoy_3:298;Decoy_76:297;Decoy_84:296;Canis lupus:294;Vulpes vulpes:294;Felis catus:292;Decoy_43:290;Decoy_79:289;Mustela erminea:289;Panthera pardus:289;Puma concolor:289;Lynx canadensis:288;M…	Ovis aries	Ovis aries	9	Ovis aries	4802	5129	327	7900	20200710	Salpetermosen-1	FALSE	Salpetermosen-1_7900		0.0449011	FALSE	FALSE	0	TRUE	LibDIA
20200710_EXPL2_Evo2_PR_SA_200spd_DIA_Ancient_unknown_Salpetermosen_Bone-7901	Bos primigenius:311;Bos taurus:311;Bison bison:309;Bison bonasus:309;Bos indicus:309;Bos mutus:306;Bubalus bubalis:305;Ovis aries:304;Capra hircus:303;Odocoileus virginianus:302;Decoy_75:301;Decoy_84:300;Sus scrofa:299;Camelus bactrianus:297;Decoy_105:295;Vicugna pacos:295;Decoy_3:294;Camelus dromedarius:293;Decoy_43:293;Camelus ferus:292;Ursus maritimus:291;Equus asinus:290;Mustela erminea:289;M…	Bos primigenius;Bos taurus	Bos primigenius;Bos taurus	17	Bos primigenius;Bos taurus	3679	3947	268	7901	20200710	Salpetermosen-1	FALSE	Salpetermosen-1_7901		0.00365367	FALSE	FALSE	0	TRUE	LibDIA
20200710_EXPL2_Evo2_PR_SA_200spd_DIA_Ancient_unknown_Salpetermosen_Bone-7953	Ovis aries:311;Capra hircus:310;Bison bonasus:309;Bos indicus:309;Bos primigenius:309;Bos taurus:309;Bison bison:307;Bos mutus:304;Odocoileus virginianus:304;Bubalus bubalis:302;Decoy_84:301;Sus scrofa:299;Decoy_24:298;Ursus maritimus:298;Vicugna pacos:297;Ursus arctos:296;Decoy_77:295;Acinonyx jubatus:294;Camelus bactrianus:292;Felis catus:292;Camelus dromedarius:291;Equus asinus:290;Camelus fer…	Ovis aries	Ovis aries	3	Ovis aries	3238	3500	262	7953	20200710	Salpetermosen-1	FALSE	Salpetermosen-1_7953		0.00258937	FALSE	FALSE	0	TRUE	LibDIA
20200710_EXPL2_Evo2_PR_SA_200spd_DIA_Ancient_unknown_Salpetermosen_Bone-8039	Ovis aries:311;Capra hircus:310;Bison bonasus:309;Bos indicus:308;Bos mutus:307;Bos taurus:306;Bison bison:305;Bos primigenius:305;Odocoileus virginianus:303;Bubalus bubalis:302;Sus scrofa:301;Decoy_84:299;Vicugna pacos:299;Camelus bactrianus:298;Canis lupus:295;Decoy_75:294;Puma concolor:294;Felis catus:293;Lynx pardinus:292;Vulpes vulpes:292;Acinonyx jubatus:291;Panthera pardus:290;Camelus feru…	Ovis aries	Ovis aries	7	Ovis aries	5929	6231	302	8039	20200710	Salpetermosen-1	FALSE	Salpetermosen-1_8039		0.0170138	FALSE	FALSE	0	TRUE	LibDIA
20200710_EXPL2_Evo2_PR_SA_200spd_DIA_Ancient_unknown_Salpetermosen_Bone-8050	Ovis aries:311;Capra hircus:310;Bos taurus:309;Bison bonasus:308;Bos indicus:308;Bos primigenius:308;Bos mutus:305;Odocoileus virginianus:304;Bison bison:303;Bubalus bubalis:302;Decoy_84:301;Sus scrofa:300;Camelus bactrianus:298;Decoy_75:297;Decoy_3:295;Decoy_79:295;Acinonyx jubatus:294;Ursus arctos:294;Felis catus:291;Ursus maritimus:290;Vicugna pacos:290;Decoy_76:288;Puma concolor:287;Panthera …	Ovis aries	Ovis aries	5	Ovis aries	3940	4200	260	8050	20200710	Salpetermosen-1	FALSE	Salpetermosen-1_8050		0.000737272	FALSE	FALSE	0	TRUE	LibDIA
20200710_EXPL2_Evo2_PR_SA_200spd_DIA_Ancient_unknown_Salpetermosen_Bone-8052	Bos primigenius:311;Bos taurus:311;Bos indicus:309;Bison bonasus:308;Bos mutus:307;Bison bison:306;Bubalus bubalis:305;Ovis aries:304;Odocoileus virginianus:303;Capra hircus:302;Decoy_75:301;Sus scrofa:300;Decoy_3:298;Camelus bactrianus:297;Vicugna pacos:296;Acinonyx jubatus:295;Decoy_105:295;Decoy_84:295;Panthera pardus:290;Puma concolor:290;Camelus dromedarius:289;Camelus ferus:289;Felis catus:…	Bos primigenius;Bos taurus	Bos primigenius;Bos taurus	15	Bos primigenius;Bos taurus	3384	3612	228	8052	20200710	Salpetermosen-1	FALSE	Salpetermosen-1_8052		0.000205967	FALSE	FALSE	0	TRUE	LibDIA
20200710_EXPL2_Evo2_PR_SA_200spd_DIA_Ancient_unknown_Salpetermosen_Bone-8064	Equus caballus:311;Equus przewalskii:311;Equus asinus:309;Lynx canadensis:308;Lynx pardinus:308;Puma concolor:306;Felis catus:305;Acinonyx jubatus:304;Panthera pardus:303;Canis lupus:302;Vulpes vulpes:301;Mustela putorius:299;Panthera tigris:299;Ursus arctos:299;Mustela erminea:297;Ailuropoda melanoleuca:295;Zalophus californianus:295;Eumetopias jubatus:293;Ursus maritimus:293;Callorhinus ursinus…	Equus caballus;Equus przewalskii	Equus caballus;Equus przewalskii	3	Equus caballus;Equus przewalskii	5160	5438	278	8064	20200710	Salpetermosen-1	FALSE	Salpetermosen-1_8064		0.0148648	FALSE	FALSE	0	TRUE	LibDIA
20200710_EXPL2_Evo2_PR_SA_200spd_DIA_Ancient_unknown_Salpetermosen_Bone-8065	Ovis aries:311;Capra hircus:310;Bos primigenius:309;Bos taurus:309;Bison bonasus:307;Bos indicus:307;Bos mutus:307;Bison bison:304;Odocoileus virginianus:303;Bubalus bubalis:302;Sus scrofa:301;Decoy_84:300;Camelus bactrianus:298;Decoy_75:298;Vicugna pacos:297;Decoy_3:295;Decoy_79:295;Camelus ferus:293;Canis lupus:292;Decoy_105:292;Camelus dromedarius:291;Decoy_151:289;Decoy_76:288;Felis catus:287…	Ovis aries	Ovis aries	7	Ovis aries	4299	4618	319	8065	20200710	Salpetermosen-1	FALSE	Salpetermosen-1_8065		0.0275117	FALSE	FALSE	0	TRUE	LibDIA
20200710_EXPL2_Evo2_PR_SA_200spd_DIA_Ancient_unknown_Salpetermosen_Bone-8066	Equus caballus:311;Equus przewalskii:311;Equus asinus:309;Felis catus:308;Lynx canadensis:307;Lynx pardinus:307;Acinonyx jubatus:305;Puma concolor:304;Panthera pardus:303;Canis lupus:302;Vulpes vulpes:301;Mustela putorius:300;Ursus arctos:299;Zalophus californianus:297;Eumetopias jubatus:296;Decoy_155:295;Decoy_138:294;Mustela erminea:294;Panthera tigris:292;Callorhinus ursinus:291;Sus scrofa:289…	Equus caballus;Equus przewalskii	Equus caballus;Equus przewalskii	3	Equus caballus;Equus przewalskii	4594	4922	328	8066	20200710	Salpetermosen-1	FALSE	Salpetermosen-1_8066		0.0250334	FALSE	FALSE	0	TRUE	LibDIA
20200710_EXPL2_Evo2_PR_SA_200spd_DIA_Ancient_unknown_Salpetermosen_Bone-8067	Sus scrofa:311;Bos primigenius:309;Bison bonasus:307;Lynx canadensis:307;Felis catus:306;Vicugna pacos:306;Puma concolor:305;Acinonyx jubatus:304;Bos taurus:304;Panthera pardus:302;Camelus ferus:301;Lynx pardinus:301;Camelus bactrianus:300;Bos indicus:299;Camelus dromedarius:299;Panthera tigris:296;Bos mutus:295;Bison bison:293;Mustela putorius:293;Odocoileus virginianus:293;Canis lupus:292;Vulpe…	Sus scrofa			Sus scrofa	5074	5324	250	8067	20200710	Salpetermosen-1	FALSE	Salpetermosen-1_8067		0.0124625	FALSE	FALSE	0	TRUE	LibDIA
20200710_EXPL2_Evo2_PR_SA_200spd_DIA_Ancient_unknown_Salpetermosen_Bone-8071	Capra hircus:311;Ovis aries:310;Bos indicus:309;Bos primigenius:309;Bos taurus:309;Bison bonasus:306;Bos mutus:306;Bison bison:305;Odocoileus virginianus:303;Bubalus bubalis:302;Decoy_84:301;Sus scrofa:300;Decoy_24:299;Decoy_151:298;Vicugna pacos:296;Decoy_77:295;Equus asinus:295;Ursus arctos:295;Camelus bactrianus:293;Equus caballus:293;Camelus dromedarius:291;Camelus ferus:290;Canis lupus:289;U…	Capra hircus	Capra hircus	1	Capra hircus	3125	3353	228	8071	20200710	Salpetermosen-1	FALSE	Salpetermosen-1_8071		0.222561	FALSE	FALSE	0	TRUE	LibDIA
20200710_EXPL2_Evo2_PR_SA_200spd_DIA_Ancient_unknown_Salpetermosen_Bone-8105	Bos indicus:311;Bos primigenius:311;Bos taurus:311;Bison bonasus:308;Bos mutus:308;Bison bison:307;Odocoileus virginianus:305;Ovis aries:304;Bubalus bubalis:303;Capra hircus:302;Decoy_84:301;Sus scrofa:300;Decoy_24:299;Equus asinus:297;Decoy_77:296;Equus caballus:295;Canis lupus:294;Decoy_151:294;Vulpes vulpes:293;Panthera pardus:291;Decoy_73:290;Vicugna pacos:289;Acinonyx jubatus:288;Decoy_75:28…	Bos indicus;Bos primigenius;Bos taurus	Bison bison;Bison bonasus;Bos indicus;Bos mutus;Bos primigenius;Bos taurus	15	Bison bison;Bison bonasus;Bos indicus;Bos mutus;Bos primigenius;Bos taurus	3098	3329	231	8105	20200710	Salpetermosen-1	FALSE	Salpetermosen-1_8105		0.0260591	FALSE	FALSE	0	TRUE	LibDIA
20200710_EXPL2_Evo2_PR_SA_200spd_DIA_Ancient_unknown_Salpetermosen_Bone-8107	Odocoileus virginianus:311;Bos indicus:310;Bos primigenius:310;Bos taurus:310;Bison bonasus:307;Bos mutus:307;Bison bison:306;Ovis aries:304;Capra hircus:303;Bubalus bubalis:302;Decoy_84:301;Sus scrofa:300;Mustela putorius:299;Mustela erminea:298;Canis lupus:295;Decoy_24:295;Ursus arctos:294;Vulpes vulpes:294;Felis catus:293;Equus caballus:292;Ursus maritimus:291;Equus asinus:290;Equus przewalski…	Odocoileus virginianus	Odocoileus virginianus	9	Odocoileus virginianus	3100	3448	348	8107	20200710	Salpetermosen-1	FALSE	Salpetermosen-1_8107		0.0515045	FALSE	FALSE	0	TRUE	LibDIA
20200710_EXPL2_Evo2_PR_SA_200spd_DIA_Ancient_unknown_Salpetermosen_Bone-8111	Bison bison:311;Bison bonasus:311;Bos indicus:311;Bos primigenius:311;Bos taurus:311;Bos mutus:306;Bubalus bubalis:305;Odocoileus virginianus:303;Ovis aries:302;Decoy_84:301;Capra hircus:300;Decoy_24:300;Equus asinus:298;Equus caballus:298;Decoy_11:295;Decoy_79:294;Ursus arctos:294;Canis lupus:292;Ursus maritimus:292;Equus przewalskii:290;Decoy_151:289;Vulpes vulpes:289;Decoy_136:288;Decoy_55:287…	Bison bison;Bison bonasus;Bos indicus;Bos primigenius;Bos taurus	Bison bison;Bison bonasus;Bos indicus;Bos mutus;Bos primigenius;Bos taurus	8	signal too low	1286	1349	63	8111	20200710	Salpetermosen-1	FALSE	Salpetermosen-1_8111		0.913834	TRUE	FALSE	0	TRUE	LibDIA
20200710_EXPL2_Evo2_PR_SA_200spd_DIA_Ancient_unknown_Salpetermosen_Bone-8116	Bison bonasus:311;Bos indicus:311;Bos primigenius:311;Bos taurus:310;Bison bison:308;Bos mutus:307;Capra hircus:304;Odocoileus virginianus:304;Ovis aries:304;Bubalus bubalis:302;Decoy_84:301;Decoy_24:300;Sus scrofa:299;Canis lupus:297;Felis catus:296;Camelus bactrianus:295;Vulpes vulpes:295;Vicugna pacos:294;Ursus arctos:292;Camelus ferus:291;Panthera pardus:291;Camelus dromedarius:289;Acinonyx j…	Bison bonasus;Bos indicus;Bos primigenius	Bison bison;Bison bonasus;Bos indicus;Bos mutus;Bos primigenius;Bos taurus	11.7195	Bison bison;Bison bonasus;Bos indicus;Bos mutus;Bos primigenius;Bos taurus	3135	3374	239	8116	20200710	Salpetermosen-1	FALSE	Salpetermosen-1_8116		0.300748	FALSE	FALSE	0	TRUE	LibDIA
20200710_EXPL2_Evo2_PR_SA_200spd_DIA_Ancient_unknown_Salpetermosen_Bone-8118	Bos primigenius:311;Bos taurus:311;Bos indicus:309;Bison bison:308;Bison bonasus:308;Bos mutus:307;Bubalus bubalis:305;Ovis aries:304;Capra hircus:303;Odocoileus virginianus:302;Decoy_84:301;Sus scrofa:300;Decoy_75:298;Mustela putorius:297;Mustela erminea:296;Vicugna pacos:296;Canis lupus:294;Decoy_24:294;Camelus bactrianus:293;Vulpes vulpes:293;Ursus maritimus:290;Ursus arctos:289;Felis catus:28…	Bos primigenius;Bos taurus	Bos primigenius;Bos taurus	15	Bos primigenius;Bos taurus	3277	3498	221	8118	20200710	Salpetermosen-1	FALSE	Salpetermosen-1_8118		0.0166221	FALSE	FALSE	0	TRUE	LibDIA
20200710_EXPL2_Evo2_PR_SA_200spd_DIA_Ancient_unknown_Salpetermosen_Bone-8270	Bos primigenius:311;Bos taurus:311;Bison bison:309;Bison bonasus:309;Bos indicus:309;Bos mutus:307;Bubalus bubalis:305;Capra hircus:304;Ovis aries:303;Odocoileus virginianus:302;Decoy_84:301;Sus scrofa:300;Decoy_3:299;Decoy_75:298;Ursus arctos:297;Equus asinus:293;Felis catus:293;Ursus maritimus:292;Canis lupus:291;Decoy_24:291;Panthera pardus:291;Decoy_79:290;Camelus bactrianus:289;Vulpes vulpes…	Bos primigenius;Bos taurus	Bos primigenius;Bos taurus	15	Bos primigenius;Bos taurus	3107	3326	219	8270	20200710	Salpetermosen-1	FALSE	Salpetermosen-1_8270		0.000753876	FALSE	FALSE	0	TRUE	LibDIA
20200710_EXPL2_Evo2_PR_SA_200spd_DIA_Ancient_unknown_Salpetermosen_Bone-8289	Capra hircus:311;Ovis aries:310;Bison bonasus:309;Bos mutus:309;Bos indicus:307;Bos primigenius:306;Bos taurus:306;Bison bison:304;Odocoileus virginianus:303;Bubalus bubalis:302;Sus scrofa:301;Phocoena sinus:300;Vicugna pacos:298;Decoy_3:296;Decoy_75:296;Canis lupus:295;Decoy_105:294;Monodon monoceros:293;Camelus bactrianus:292;Delphinapterus leucas:292;Neophocaena asiaeorientalis:290;Vulpes vulp…	Capra hircus	Capra hircus	8	Capra hircus	5188	5521	333	8289	20200710	Salpetermosen-1	FALSE	Salpetermosen-1_8289		0.0155846	FALSE	FALSE	0	TRUE	LibDIA
20200710_EXPL2_Evo2_PR_SA_200spd_DIA_Ancient_unknown_Salpetermosen_Bone-8325	Capra hircus:311;Ovis aries:310;Bos indicus:309;Bos primigenius:309;Bos taurus:309;Bison bonasus:306;Bos mutus:305;Odocoileus virginianus:305;Bison bison:303;Bubalus bubalis:301;Decoy_84:299;Decoy_24:298;Sus scrofa:298;Ursus maritimus:298;Decoy_151:297;Ursus arctos:297;Decoy_77:295;Mustela erminea:293;Canis lupus:292;Equus caballus:291;Mustela putorius:290;Equus asinus:287;Equus przewalskii:287;P…	Capra hircus	Capra hircus	5	Capra hircus	3268	3509	241	8325	20200710	Salpetermosen-1	FALSE	Salpetermosen-1_8325		0.0088058	FALSE	FALSE	0	TRUE	LibDIA
20200710_EXPL2_Evo2_PR_SA_200spd_DIA_Ancient_unknown_Salpetermosen_Bone-8326	Ovis aries:311;Capra hircus:310;Bison bonasus:309;Bos indicus:309;Bos primigenius:309;Bos taurus:309;Bison bison:308;Bos mutus:305;Bubalus bubalis:303;Odocoileus virginianus:302;Decoy_84:301;Sus scrofa:300;Decoy_151:297;Decoy_79:297;Decoy_24:296;Vicugna pacos:296;Felis catus:295;Puma concolor:295;Acinonyx jubatus:292;Equus asinus:291;Camelus bactrianus:290;Ursus arctos:290;Decoy_3:289;Ursus marit…	Ovis aries	Ovis aries	5	Ovis aries	3699	3996	297	8326	20200710	Salpetermosen-1	FALSE	Salpetermosen-1_8326		0.00868505	FALSE	FALSE	0	TRUE	LibDIA
20200710_EXPL2_Evo2_PR_SA_200spd_DIA_Ancient_unknown_Salpetermosen_Bone-8408	Bison bison:311;Bison bonasus:311;Bos indicus:311;Bos primigenius:311;Bos taurus:311;Bos mutus:306;Odocoileus virginianus:305;Capra hircus:304;Ovis aries:303;Bubalus bubalis:302;Decoy_84:301;Equus asinus:300;Equus caballus:298;Vicugna pacos:298;Camelus dromedarius:297;Camelus bactrianus:295;Camelus ferus:295;Equus przewalskii:294;Sus scrofa:292;Decoy_151:291;Decoy_24:291;Canis lupus:289;Decoy_77:…	Bison bison;Bison bonasus;Bos indicus;Bos primigenius;Bos taurus	Bison bison;Bison bonasus;Bos indicus;Bos mutus;Bos primigenius;Bos taurus	9	signal too low	1530	1625	95	8408	20200710	Salpetermosen-1	FALSE	Salpetermosen-1_8408		0.824784	TRUE	FALSE	0	TRUE	LibDIA
20200710_EXPL2_Evo2_PR_SA_200spd_DIA_Ancient_unknown_Salpetermosen_Bone-8429	Bos indicus:311;Bos primigenius:311;Bos taurus:311;Bison bonasus:308;Bos mutus:308;Bison bison:307;Bubalus bubalis:305;Odocoileus virginianus:304;Capra hircus:303;Ovis aries:302;Decoy_84:301;Decoy_24:300;Sus scrofa:299;Ursus arctos:298;Decoy_73:297;Decoy_77:295;Ursus maritimus:295;Vicugna pacos:295;Camelus bactrianus:292;Acinonyx jubatus:291;Camelus dromedarius:291;Camelus ferus:290;Panthera pard…	Bos indicus;Bos primigenius;Bos taurus	Bison bison;Bison bonasus;Bos indicus;Bos mutus;Bos primigenius;Bos taurus	15	Bison bison;Bison bonasus;Bos indicus;Bos mutus;Bos primigenius;Bos taurus	3187	3437	250	8429	20200710	Salpetermosen-1	FALSE	Salpetermosen-1_8429		0.00209829	FALSE	FALSE	0	TRUE	LibDIA
20200715_EXPL2_Evo2_PR_SA_200spd_DIA_Ancient_unknown_Salpetermosen_Bone-11	Bison bonasus:310;Bos primigenius:310;Ovis aries:310;Bos indicus:309;Bos taurus:309;Capra hircus:309;Bison bison:307;Bos mutus:305;Bubalus bubalis:303;Odocoileus virginianus:302;Decoy_84:301;Decoy_75:299;Sus scrofa:299;Equus caballus:298;Equus przewalskii:298;Equus asinus:296;Ursus arctos:295;Ursus maritimus:295;Decoy_114:291;Ailuropoda melanoleuca:290;Canis lupus:290;Acinonyx jubatus:289;Mustela…	Bison bonasus;Bos primigenius;Ovis aries			Bison bonasus;Bos primigenius;Ovis aries	2785	3008	223	11	20200715	Salpetermosen-2	FALSE	Salpetermosen-2_11		0.386421	FALSE	FALSE	0	TRUE	LibDIA
20200715_EXPL2_Evo2_PR_SA_200spd_DIA_Ancient_unknown_Salpetermosen_Bone-170	Bos primigenius:311;Bos taurus:311;Bison bison:309;Bison bonasus:309;Bos indicus:309;Bos mutus:306;Bubalus bubalis:305;Capra hircus:304;Ovis aries:303;Odocoileus virginianus:302;Sus scrofa:301;Decoy_84:300;Felis catus:297;Decoy_43:296;Camelus bactrianus:295;Ursus arctos:295;Canis lupus:294;Decoy_3:293;Acinonyx jubatus:292;Lynx canadensis:291;Ursus maritimus:291;Camelus dromedarius:290;Lynx pardin…	Bos primigenius;Bos taurus	Bos primigenius;Bos taurus	15.0531	signal too low	2839	3047	208	170	20200715	Salpetermosen-2	FALSE	Salpetermosen-2_170		0.479582	TRUE	FALSE	0	TRUE	LibDIA
20200715_EXPL2_Evo2_PR_SA_200spd_DIA_Ancient_unknown_Salpetermosen_Bone-199	Sus scrofa:311;Bison bonasus:310;Bos indicus:310;Bos primigenius:310;Bos taurus:310;Bison bison:309;Bos mutus:306;Odocoileus virginianus:304;Ovis aries:303;Capra hircus:302;Bubalus bubalis:301;Equus asinus:300;Equus caballus:298;Equus przewalskii:298;Camelus bactrianus:294;Camelus dromedarius:294;Decoy_84:293;Felis catus:293;Vicugna pacos:293;Panthera pardus:292;Decoy_24:291;Puma concolor:290;Lyn…	Sus scrofa			signal too low	2491	2676	185	199	20200715	Salpetermosen-2	FALSE	Salpetermosen-2_199		0.578212	TRUE	FALSE	0	TRUE	LibDIA
20200715_EXPL2_Evo2_PR_SA_200spd_DIA_Ancient_unknown_Salpetermosen_Bone-218	Bos indicus:311;Bos primigenius:311;Bos taurus:311;Bison bonasus:308;Bos mutus:308;Bison bison:307;Bubalus bubalis:305;Odocoileus virginianus:304;Ovis aries:303;Decoy_84:302;Capra hircus:301;Decoy_24:300;Sus scrofa:299;Ursus arctos:297;Ursus maritimus:297;Decoy_77:296;Acinonyx jubatus:294;Felis catus:292;Panthera pardus:292;Vicugna pacos:292;Camelus bactrianus:291;Canis lupus:289;Camelus dromedar…	Bos indicus;Bos primigenius;Bos taurus	Bison bison;Bison bonasus;Bos indicus;Bos mutus;Bos primigenius;Bos taurus	15	Bison bison;Bison bonasus;Bos indicus;Bos mutus;Bos primigenius;Bos taurus	3511	3790	279	218	20200715	Salpetermosen-2	FALSE	Salpetermosen-2_218		0.00632897	FALSE	FALSE	0	TRUE	LibDIA
20200715_EXPL2_Evo2_PR_SA_200spd_DIA_Ancient_unknown_Salpetermosen_Bone-269-1	Ovis aries:311;Capra hircus:310;Bos indicus:309;Bos primigenius:309;Bos taurus:309;Bison bison:306;Bison bonasus:305;Bos mutus:304;Odocoileus virginianus:304;Bubalus bubalis:303;Decoy_84:301;Sus scrofa:300;Vicugna pacos:299;Equus asinus:298;Canis lupus:296;Equus caballus:296;Ursus maritimus:295;Ursus arctos:294;Camelus bactrianus:292;Decoy_24:292;Mustela erminea:292;Camelus dromedarius:290;Vulpes…	Ovis aries	Ovis aries	2	Ovis aries	3161	3382	221	269-1	20200715	Salpetermosen-2	FALSE	Salpetermosen-2_269-1		0.0184857	FALSE	FALSE	0	TRUE	LibDIA
20200715_EXPL2_Evo2_PR_SA_200spd_DIA_Ancient_unknown_Salpetermosen_Bone-269-2	Ovis aries:311;Capra hircus:310;Bos indicus:309;Bos primigenius:309;Bos taurus:309;Bos mutus:306;Bubalus bubalis:306;Bison bison:305;Bison bonasus:305;Odocoileus virginianus:302;Decoy_84:301;Sus scrofa:300;Mustela erminea:299;Mustela putorius:299;Equus asinus:296;Ursus arctos:296;Canis lupus:295;Vicugna pacos:294;Ursus maritimus:292;Decoy_24:291;Equus caballus:291;Vulpes vulpes:291;Camelus bactri…	Ovis aries	Ovis aries	1	Ovis aries	3224	3458	234	269-2	20200715	Salpetermosen-2	FALSE	Salpetermosen-2_269-2		0.0121389	FALSE	FALSE	0	TRUE	LibDIA
20200715_EXPL2_Evo2_PR_SA_200spd_DIA_Ancient_unknown_Salpetermosen_Bone-269-3	Ovis aries:311;Capra hircus:310;Bison bonasus:309;Bos indicus:309;Bos primigenius:309;Bos taurus:309;Bison bison:308;Bos mutus:305;Bubalus bubalis:303;Odocoileus virginianus:302;Decoy_84:301;Sus scrofa:300;Ursus arctos:298;Canis lupus:297;Felis catus:296;Ursus maritimus:295;Panthera pardus:294;Acinonyx jubatus:293;Puma concolor:292;Vulpes vulpes:292;Decoy_24:291;Camelus dromedarius:289;Mustela er…	Ovis aries	Ovis aries	2	Ovis aries	2809	2998	189	269-3	20200715	Salpetermosen-2	FALSE	Salpetermosen-2_269-3		0.418951	FALSE	FALSE	0	TRUE	LibDIA
20200715_EXPL2_Evo2_PR_SA_200spd_DIA_Ancient_unknown_Salpetermosen_Bone-299	Bos indicus:311;Bos primigenius:311;Bos taurus:311;Bison bonasus:308;Bos mutus:308;Bison bison:307;Bubalus bubalis:305;Odocoileus virginianus:304;Ovis aries:303;Capra hircus:302;Decoy_84:301;Equus caballus:299;Equus przewalskii:299;Sus scrofa:299;Decoy_24:297;Equus asinus:297;Vicugna pacos:295;Ursus arctos:294;Ursus maritimus:293;Canis lupus:291;Decoy_73:291;Vulpes vulpes:290;Camelus bactrianus:2…	Bos indicus;Bos primigenius;Bos taurus	Bison bison;Bison bonasus;Bos indicus;Bos mutus;Bos primigenius;Bos taurus	14	Bison bison;Bison bonasus;Bos indicus;Bos mutus;Bos primigenius;Bos taurus	3038	3267	229	299	20200715	Salpetermosen-2	FALSE	Salpetermosen-2_299		0.0602711	FALSE	FALSE	0	TRUE	LibDIA
20200715_EXPL2_Evo2_PR_SA_200spd_DIA_Ancient_unknown_Salpetermosen_Bone-5306	Bos indicus:311;Bos primigenius:311;Bos taurus:311;Bison bonasus:308;Bos mutus:308;Bison bison:307;Odocoileus virginianus:305;Bubalus bubalis:304;Capra hircus:303;Ovis aries:302;Decoy_84:301;Decoy_24:300;Sus scrofa:299;Decoy_73:298;Equus asinus:296;Vicugna pacos:296;Decoy_77:295;Camelus bactrianus:294;Equus caballus:294;Camelus dromedarius:292;Camelus ferus:290;Decoy_75:289;Ursus arctos:288;Canis…	Bos indicus;Bos primigenius;Bos taurus	Bison bison;Bison bonasus;Bos indicus;Bos mutus;Bos primigenius;Bos taurus	14	Bison bison;Bison bonasus;Bos indicus;Bos mutus;Bos primigenius;Bos taurus	2940	3137	197	5306	20200715	Salpetermosen-2	FALSE	Salpetermosen-2_5306		0.0273428	FALSE	FALSE	0	TRUE	LibDIA
20200715_EXPL2_Evo2_PR_SA_200spd_DIA_Ancient_unknown_Salpetermosen_Bone-5313	Bos indicus:311;Bos primigenius:311;Bos taurus:311;Bison bonasus:308;Bos mutus:308;Bison bison:307;Bubalus bubalis:305;Odocoileus virginianus:304;Ovis aries:303;Capra hircus:302;Decoy_84:301;Decoy_24:300;Sus scrofa:299;Canis lupus:298;Vulpes vulpes:297;Vicugna pacos:296;Camelus bactrianus:295;Ursus arctos:294;Ursus maritimus:293;Camelus ferus:292;Camelus dromedarius:291;Mustela erminea:290;Mustel…	Bos indicus;Bos primigenius;Bos taurus	Bison bison;Bison bonasus;Bos indicus;Bos mutus;Bos primigenius;Bos taurus	14	Bison bison;Bison bonasus;Bos indicus;Bos mutus;Bos primigenius;Bos taurus	3030	3232	202	5313	20200715	Salpetermosen-2	FALSE	Salpetermosen-2_5313		0.0338437	FALSE	FALSE	0	TRUE	LibDIA
20200715_EXPL2_Evo2_PR_SA_200spd_DIA_Ancient_unknown_Salpetermosen_Bone-5314	Bison bonasus:311;Bos indicus:311;Bos primigenius:311;Bos taurus:311;Bison bison:310;Bos mutus:307;Odocoileus virginianus:305;Decoy_84:304;Bubalus bubalis:303;Capra hircus:302;Ovis aries:301;Decoy_73:300;Decoy_24:299;Vicugna pacos:298;Sus scrofa:297;Camelus bactrianus:296;Camelus dromedarius:295;Equus caballus:294;Camelus ferus:292;Equus asinus:292;Ursus arctos:291;Ursus maritimus:291;Decoy_77:29…	Bison bonasus;Bos indicus;Bos primigenius;Bos taurus	Bison bison;Bison bonasus;Bos indicus;Bos mutus;Bos primigenius;Bos taurus	9	signal too low	1986	2108	122	5314	20200715	Salpetermosen-2	FALSE	Salpetermosen-2_5314		0.642667	TRUE	FALSE	0	TRUE	LibDIA
20200715_EXPL2_Evo2_PR_SA_200spd_DIA_Ancient_unknown_Salpetermosen_Bone-5317	Equus caballus:311;Equus asinus:310;Equus przewalskii:310;Felis catus:308;Lynx pardinus:307;Lynx canadensis:306;Acinonyx jubatus:305;Puma concolor:304;Panthera pardus:303;Ursus arctos:303;Ursus americanus:301;Ursus maritimus:301;Panthera tigris:299;Canis lupus:298;Mustela putorius:297;Mustela erminea:296;Vulpes vulpes:295;Zalophus californianus:294;Ailuropoda melanoleuca:293;Eumetopias jubatus:29…	Equus caballus	Equus caballus;Equus przewalskii	3	Equus caballus;Equus przewalskii	4247	4557	310	5317	20200715	Salpetermosen-2	FALSE	Salpetermosen-2_5317		0.0164862	FALSE	FALSE	0	TRUE	LibDIA
20200715_EXPL2_Evo2_PR_SA_200spd_DIA_Ancient_unknown_Salpetermosen_Bone-5318	Bison bonasus:311;Bos indicus:311;Bos primigenius:311;Bos taurus:311;Bos mutus:310;Bison bison:309;Bubalus bubalis:305;Odocoileus virginianus:304;Ovis aries:303;Capra hircus:302;Decoy_84:301;Equus asinus:299;Ursus maritimus:299;Ursus arctos:298;Decoy_24:297;Vicugna pacos:296;Vulpes vulpes:295;Camelus bactrianus:293;Sus scrofa:293;Mustela putorius:292;Equus caballus:290;Camelus ferus:289;Camelus d…	Bison bonasus;Bos indicus;Bos primigenius;Bos taurus	Bison bison;Bison bonasus;Bos indicus;Bos mutus;Bos primigenius;Bos taurus	13	Bison bison;Bison bonasus;Bos indicus;Bos mutus;Bos primigenius;Bos taurus	2887	3076	189	5318	20200715	Salpetermosen-2	FALSE	Salpetermosen-2_5318		0.0805179	FALSE	FALSE	0	TRUE	LibDIA
20200715_EXPL2_Evo2_PR_SA_200spd_DIA_Ancient_unknown_Salpetermosen_Bone-5320	Bos primigenius:311;Bos taurus:311;Bison bison:309;Bison bonasus:309;Bos indicus:309;Bos mutus:307;Bubalus bubalis:305;Odocoileus virginianus:304;Ovis aries:303;Capra hircus:302;Decoy_84:301;Sus scrofa:299;Decoy_24:298;Decoy_73:298;Vicugna pacos:297;Camelus bactrianus:295;Camelus dromedarius:295;Camelus ferus:291;Decoy_75:291;Decoy_11:290;Ursus arctos:290;Panthera pardus:289;Decoy_77:288;Puma con…	Bos primigenius;Bos taurus	Bos primigenius;Bos taurus	16	Bos primigenius;Bos taurus	3409	3687	278	5320	20200715	Salpetermosen-2	FALSE	Salpetermosen-2_5320		0.00576332	FALSE	FALSE	0	TRUE	LibDIA
20200715_EXPL2_Evo2_PR_SA_200spd_DIA_Ancient_unknown_Salpetermosen_Bone-5325	Bos indicus:311;Bos primigenius:311;Bos taurus:311;Bison bonasus:308;Bos mutus:308;Bison bison:307;Bubalus bubalis:305;Odocoileus virginianus:304;Ovis aries:303;Capra hircus:302;Decoy_84:301;Decoy_24:300;Sus scrofa:299;Ursus arctos:298;Vicugna pacos:297;Ursus maritimus:296;Canis lupus:295;Vulpes vulpes:294;Camelus bactrianus:293;Equus asinus:292;Camelus dromedarius:291;Camelus ferus:290;Mustela e…	Bos indicus;Bos primigenius;Bos taurus	Bison bison;Bison bonasus;Bos indicus;Bos mutus;Bos primigenius;Bos taurus	14	Bison bison;Bison bonasus;Bos indicus;Bos mutus;Bos primigenius;Bos taurus	3348	3593	245	5325	20200715	Salpetermosen-2	FALSE	Salpetermosen-2_5325		0.046763	FALSE	FALSE	0	TRUE	LibDIA
20200715_EXPL2_Evo2_PR_SA_200spd_DIA_Ancient_unknown_Salpetermosen_Bone-5326	Sus scrofa:311;Vicugna pacos:310;Camelus bactrianus:309;Camelus dromedarius:308;Camelus ferus:307;Odocoileus virginianus:306;Bison bonasus:305;Bos primigenius:305;Bos taurus:304;Equus asinus:301;Puma concolor:301;Bos indicus:300;Ursus arctos:300;Bos mutus:297;Bison bison:296;Ovis aries:296;Felis catus:295;Vulpes vulpes:295;Canis lupus:293;Acinonyx jubatus:292;Ursus maritimus:291;Capra hircus:289;…	Sus scrofa			Sus scrofa	3098	3321	223	5326	20200715	Salpetermosen-2	FALSE	Salpetermosen-2_5326		0.0597723	FALSE	FALSE	0	TRUE	LibDIA
20200715_EXPL2_Evo2_PR_SA_200spd_DIA_Ancient_unknown_Salpetermosen_Bone-5327	Ovis aries:311;Capra hircus:310;Bos indicus:308;Bos primigenius:308;Bos taurus:308;Odocoileus virginianus:307;Bison bonasus:305;Bos mutus:305;Bubalus bubalis:305;Bison bison:303;Sus scrofa:301;Decoy_84:300;Decoy_79:299;Mustela erminea:297;Mustela putorius:297;Decoy_3:295;Decoy_75:295;Equus asinus:294;Camelus bactrianus:293;Ursus arctos:292;Ursus maritimus:291;Vicugna pacos:290;Equus caballus:289;…	Ovis aries	Ovis aries	5	Ovis aries	3825	4104	279	5327	20200715	Salpetermosen-2	FALSE	Salpetermosen-2_5327		0.0240824	FALSE	FALSE	0	TRUE	LibDIA
20200715_EXPL2_Evo2_PR_SA_200spd_DIA_Ancient_unknown_Salpetermosen_Bone-5332	Bison bonasus:311;Bos primigenius:311;Bos taurus:311;Bos indicus:310;Bison bison:309;Bos mutus:307;Odocoileus virginianus:305;Bubalus bubalis:304;Ovis aries:303;Capra hircus:301;Decoy_24:300;Decoy_84:300;Sus scrofa:299;Equus asinus:296;Decoy_11:295;Decoy_73:295;Vulpes vulpes:294;Canis lupus:293;Decoy_77:293;Equus caballus:293;Decoy_151:292;Equus przewalskii:290;Ursus arctos:290;Vicugna pacos:288;…	Bison bonasus;Bos primigenius;Bos taurus	Bison bison;Bison bonasus;Bos indicus;Bos mutus;Bos primigenius;Bos taurus	13	Bison bison;Bison bonasus;Bos indicus;Bos mutus;Bos primigenius;Bos taurus	2357	2511	154	5332	20200715	Salpetermosen-2	FALSE	Salpetermosen-2_5332		0.0877413	FALSE	FALSE	0	TRUE	LibDIA
20200715_EXPL2_Evo2_PR_SA_200spd_DIA_Ancient_unknown_Salpetermosen_Bone-5337	Capra hircus:311;Ovis aries:310;Bos indicus:309;Bos primigenius:309;Bos taurus:309;Bison bonasus:305;Bos mutus:305;Odocoileus virginianus:305;Bubalus bubalis:304;Bison bison:303;Decoy_84:301;Ursus arctos:300;Decoy_24:298;Sus scrofa:298;Ursus maritimus:298;Equus asinus:296;Mustela erminea:295;Mustela putorius:295;Equus caballus:292;Vicugna pacos:292;Equus przewalskii:291;Decoy_151:290;Canis lupus:…	Capra hircus	Capra hircus	4	Capra hircus	3063	3292	229	5337	20200715	Salpetermosen-2	FALSE	Salpetermosen-2_5337		0.0124163	FALSE	FALSE	0	TRUE	LibDIA
20200715_EXPL2_Evo2_PR_SA_200spd_DIA_Ancient_unknown_Salpetermosen_Bone-5342	Equus caballus:311;Equus przewalskii:311;Equus asinus:309;Canis lupus:306;Felis catus:306;Puma concolor:306;Acinonyx jubatus:304;Panthera pardus:303;Ursus arctos:303;Lynx canadensis:302;Lynx pardinus:302;Ursus maritimus:302;Mustela erminea:301;Mustela putorius:301;Ailuropoda melanoleuca:298;Vulpes vulpes:297;Callorhinus ursinus:294;Panthera tigris:294;Eumetopias jubatus:292;Zalophus californianus…	Equus caballus;Equus przewalskii	Equus caballus;Equus przewalskii	2	Equus caballus;Equus przewalskii	3030	3248	218	5342	20200715	Salpetermosen-2	FALSE	Salpetermosen-2_5342		0.139299	FALSE	FALSE	0	TRUE	LibDIA
20200715_EXPL2_Evo2_PR_SA_200spd_DIA_Ancient_unknown_Salpetermosen_Bone-5345	Bos primigenius:311;Bos taurus:311;Bos indicus:309;Bison bison:308;Bison bonasus:308;Bos mutus:307;Bubalus bubalis:305;Odocoileus virginianus:304;Ovis aries:303;Capra hircus:302;Decoy_84:301;Decoy_75:300;Camelus bactrianus:298;Sus scrofa:297;Decoy_3:296;Decoy_43:296;Decoy_79:296;Decoy_105:291;Panthera pardus:291;Ursus arctos:291;Acinonyx jubatus:290;Mustela erminea:289;Mustela putorius:289;Camelu…	Bos primigenius;Bos taurus	Bos primigenius;Bos taurus	16	Bos primigenius;Bos taurus	3153	3363	210	5345	20200715	Salpetermosen-2	FALSE	Salpetermosen-2_5345		0.0042781	FALSE	FALSE	0	TRUE	LibDIA
20200715_EXPL2_Evo2_PR_SA_200spd_DIA_Ancient_unknown_Salpetermosen_Bone-5352	Ovis aries:311;Capra hircus:310;Bos primigenius:309;Bos indicus:308;Bos taurus:308;Odocoileus virginianus:308;Bison bonasus:305;Bos mutus:305;Bison bison:304;Bubalus bubalis:302;Decoy_84:301;Sus scrofa:300;Decoy_75:298;Decoy_24:297;Decoy_3:297;Equus asinus:297;Equus przewalskii:294;Ursus arctos:294;Equus caballus:293;Ursus maritimus:293;Acinonyx jubatus:290;Decoy_79:289;Panthera pardus:288;Puma c…	Ovis aries	Ovis aries	4	Ovis aries	3214	3482	268	5352	20200715	Salpetermosen-2	FALSE	Salpetermosen-2_5352		0.0084914	FALSE	FALSE	0	TRUE	LibDIA
20200715_EXPL2_Evo2_PR_SA_200spd_DIA_Ancient_unknown_Salpetermosen_Bone-5358	Capra hircus:311;Ovis aries:310;Bos primigenius:309;Bos taurus:308;Bos indicus:307;Odocoileus virginianus:307;Bos mutus:305;Bison bonasus:304;Bubalus bubalis:304;Bison bison:302;Decoy_84:301;Decoy_24:300;Decoy_151:298;Decoy_77:298;Equus asinus:297;Sus scrofa:297;Equus caballus:295;Ursus arctos:293;Acinonyx jubatus:292;Canis lupus:291;Ursus maritimus:290;Panthera pardus:289;Puma concolor:288;Vulpe…	Capra hircus	Ovis aries	3	Ovis aries	3136	3377	241	5358	20200715	Salpetermosen-2	FALSE	Salpetermosen-2_5358		0.022274	FALSE	FALSE	0	TRUE	LibDIA
20200715_EXPL2_Evo2_PR_SA_200spd_DIA_Ancient_unknown_Salpetermosen_Bone-5912	Sus scrofa:310;Decoy_77:309;Vulpes vulpes:309;Canis lupus:307;Odocoileus virginianus:306;Ovis aries:304;Bison bonasus:303;Bos primigenius:303;Bos taurus:302;Bison bison:301;Equus asinus:301;Equus caballus:300;Decoy_24:298;Bos indicus:297;Felis catus:297;Bos mutus:295;Ailuropoda melanoleuca:294;Equus przewalskii:294;Panthera pardus:294;Puma concolor:292;Acinonyx jubatus:291;Capra hircus:290;Ursus …	Sus scrofa			signal too low	1249	1321	72	5912	20200715	Salpetermosen-2	FALSE	Salpetermosen-2_5912		0.871326	TRUE	FALSE	0	TRUE	LibDIA
20200715_EXPL2_Evo2_PR_SA_200spd_DIA_Ancient_unknown_Salpetermosen_Bone-5916	Bison bonasus:311;Bos indicus:311;Bos primigenius:311;Bos taurus:311;Bison bison:310;Bos mutus:307;Bubalus bubalis:305;Odocoileus virginianus:304;Capra hircus:303;Ovis aries:302;Decoy_84:301;Decoy_73:298;Decoy_83:298;Decoy_11:297;Equus asinus:297;Decoy_67:296;Equus caballus:296;Decoy_24:293;Vicugna pacos:293;Sus scrofa:292;Camelus bactrianus:291;Equus przewalskii:290;Camelus dromedarius:289;Decoy…	Bison bonasus;Bos indicus;Bos primigenius;Bos taurus	Bison bison;Bison bonasus;Bos indicus;Bos mutus;Bos primigenius;Bos taurus	12	signal too low	2178	2333	155	5916	20200715	Salpetermosen-2	FALSE	Salpetermosen-2_5916		0.682522	TRUE	FALSE	0	TRUE	LibDIA
20200715_EXPL2_Evo2_PR_SA_200spd_DIA_Ancient_unknown_Salpetermosen_Bone-5917	Capra hircus:311;Ovis aries:310;Bos indicus:309;Bos primigenius:309;Bos taurus:309;Odocoileus virginianus:306;Bison bonasus:305;Bos mutus:304;Bison bison:303;Bubalus bubalis:303;Decoy_84:301;Mustela erminea:299;Mustela putorius:299;Sus scrofa:298;Camelus bactrianus:295;Decoy_77:295;Decoy_151:294;Ursus arctos:293;Camelus dromedarius:292;Canis lupus:292;Decoy_24:292;Equus asinus:292;Ursus maritimus…	Capra hircus	Capra hircus	2	Capra hircus	3046	3278	232	5917	20200715	Salpetermosen-2	FALSE	Salpetermosen-2_5917		0.0489632	FALSE	FALSE	0	TRUE	LibDIA
20200715_EXPL2_Evo2_PR_SA_200spd_DIA_Ancient_unknown_Salpetermosen_Bone-6	Sus scrofa:311;Decoy_77:310;Odocoileus virginianus:309;Vicugna pacos:308;Camelus bactrianus:306;Camelus dromedarius:306;Bos primigenius:305;Camelus ferus:304;Canis lupus:302;Bison bonasus:299;Bos taurus:299;Acinonyx jubatus:298;Felis catus:297;Vulpes vulpes:297;Bos indicus:295;Panthera pardus:295;Puma concolor:295;Ursus arctos:295;Ovis aries:294;Capra hircus:293;Decoy_94:292;Bos mutus:291;Ursus m…	Sus scrofa			Sus scrofa	2766	2927	161	6	20200715	Salpetermosen-2	FALSE	Salpetermosen-2_6		0.00961494	FALSE	FALSE	0	TRUE	LibDIA
20200715_EXPL2_Evo2_PR_SA_200spd_DIA_Ancient_unknown_Salpetermosen_Bone-7	Equus caballus:311;Equus asinus:310;Equus przewalskii:310;Mustela erminea:308;Mustela putorius:308;Ursus arctos:305;Puma concolor:303;Acinonyx jubatus:302;Felis catus:302;Canis lupus:301;Lynx canadensis:301;Lynx pardinus:301;Panthera pardus:300;Ailuropoda melanoleuca:299;Ursus maritimus:298;Vulpes vulpes:296;Decoy_24:295;Vicugna pacos:294;Decoy_114:293;Panthera tigris:292;Callorhinus ursinus:291;…	Equus caballus	Equus caballus;Equus przewalskii	2	Equus caballus;Equus przewalskii	3422	3674	252	7	20200715	Salpetermosen-2	FALSE	Salpetermosen-2_7		0.0207957	FALSE	FALSE	0	TRUE	LibDIA
20200715_EXPL2_Evo2_PR_SA_200spd_DIA_Ancient_unknown_Salpetermosen_Bone-70	Bison bonasus:311;Bos indicus:311;Bos primigenius:311;Bos taurus:311;Bos mutus:310;Bison bison:309;Odocoileus virginianus:305;Bubalus bubalis:304;Ovis aries:303;Capra hircus:302;Decoy_84:301;Decoy_24:299;Sus scrofa:299;Ursus maritimus:298;Vicugna pacos:298;Ursus arctos:297;Canis lupus:295;Camelus bactrianus:293;Camelus dromedarius:293;Vulpes vulpes:293;Mustela erminea:291;Mustela putorius:291;Equ…	Bison bonasus;Bos indicus;Bos primigenius;Bos taurus	Bison bison;Bison bonasus;Bos indicus;Bos mutus;Bos primigenius;Bos taurus	13.2934	Bison bison;Bison bonasus;Bos indicus;Bos mutus;Bos primigenius;Bos taurus	3111	3345	234	70	20200715	Salpetermosen-2	FALSE	Salpetermosen-2_70		0.0420638	FALSE	FALSE	0	TRUE	LibDIA
20200715_EXPL2_Evo2_PR_SA_200spd_DIA_Ancient_unknown_Salpetermosen_Bone-7744	Bison bison:311;Bison bonasus:311;Bos primigenius:311;Bos taurus:311;Bos indicus:310;Decoy_84:306;Bos mutus:305;Odocoileus virginianus:305;Ovis aries:303;Capra hircus:302;Equus caballus:300;Equus przewalskii:300;Bubalus bubalis:299;Equus asinus:298;Decoy_114:296;Canis lupus:295;Decoy_77:295;Vulpes vulpes:294;Camelus dromedarius:293;Camelus bactrianus:291;Mustela erminea:291;Mustela putorius:291;V…	Bison bison;Bison bonasus;Bos primigenius;Bos taurus	Bison bison;Bison bonasus;Bos indicus;Bos mutus;Bos primigenius;Bos taurus	7.12075	signal too low	1832	1971	139	7744	20200715	Salpetermosen-2	FALSE	Salpetermosen-2_7744		0.845091	TRUE	FALSE	0	TRUE	LibDIA
20200715_EXPL2_Evo2_PR_SA_200spd_DIA_Ancient_unknown_Salpetermosen_Bone-7747	Sus scrofa:311;Bison bonasus:310;Bos indicus:310;Bos primigenius:310;Bos taurus:310;Bison bison:309;Bos mutus:306;Bubalus bubalis:303;Odocoileus virginianus:302;Felis catus:301;Decoy_77:298;Ovis aries:298;Vicugna pacos:298;Vulpes vulpes:296;Camelus dromedarius:295;Camelus bactrianus:294;Decoy_84:294;Canis lupus:293;Decoy_94:292;Puma concolor:292;Acinonyx jubatus:291;Camelus ferus:289;Panthera par…	Sus scrofa			signal too low	1783	1913	130	7747	20200715	Salpetermosen-2	FALSE	Salpetermosen-2_7747		0.914418	TRUE	FALSE	0	TRUE	LibDIA
20200715_EXPL2_Evo2_PR_SA_200spd_DIA_Ancient_unknown_Salpetermosen_Bone-7752	Ovis aries:311;Capra hircus:310;Bison bonasus:309;Bos indicus:309;Bos primigenius:309;Bos taurus:309;Bison bison:308;Bos mutus:305;Bubalus bubalis:303;Decoy_84:301;Odocoileus virginianus:301;Decoy_24:299;Sus scrofa:299;Equus asinus:298;Equus caballus:297;Equus przewalskii:297;Canis lupus:295;Mustela putorius:293;Ursus arctos:293;Vulpes vulpes:291;Mustela erminea:290;Ursus maritimus:290;Decoy_77:2…	Ovis aries	Capra hircus;Ovis aries	0	Capra hircus;Ovis aries	2837	3021	184	7752	20200715	Salpetermosen-2	FALSE	Salpetermosen-2_7752		0.183232	FALSE	FALSE	0	TRUE	LibDIA
20200715_EXPL2_Evo2_PR_SA_200spd_DIA_Ancient_unknown_Salpetermosen_Bone-7774	Capra hircus:311;Ovis aries:310;Bos indicus:309;Bos primigenius:309;Bos taurus:309;Bison bonasus:306;Bos mutus:306;Bison bison:305;Odocoileus virginianus:303;Bubalus bubalis:302;Decoy_84:301;Sus scrofa:300;Decoy_24:299;Decoy_151:297;Equus asinus:297;Decoy_77:296;Equus caballus:296;Canis lupus:293;Ursus arctos:292;Ursus maritimus:292;Acinonyx jubatus:291;Vulpes vulpes:289;Puma concolor:288;Mustela…	Capra hircus	Capra hircus	4	Capra hircus	3419	3651	232	7774	20200715	Salpetermosen-2	FALSE	Salpetermosen-2_7774		0.0339188	FALSE	FALSE	0	TRUE	LibDIA
20200715_EXPL2_Evo2_PR_SA_200spd_DIA_Ancient_unknown_Salpetermosen_Bone-7776	Bison bonasus:311;Bos indicus:311;Bos primigenius:311;Bos taurus:311;Bison bison:309;Bos mutus:307;Bubalus bubalis:305;Odocoileus virginianus:304;Capra hircus:303;Ovis aries:302;Decoy_84:301;Sus scrofa:300;Vicugna pacos:299;Camelus bactrianus:298;Camelus dromedarius:297;Camelus ferus:296;Felis catus:294;Acinonyx jubatus:293;Ursus maritimus:292;Puma concolor:291;Ursus arctos:291;Mustela putorius:2…	Bison bonasus;Bos indicus;Bos primigenius;Bos taurus	Bison bison;Bison bonasus;Bos indicus;Bos mutus;Bos primigenius;Bos taurus	13	signal too low	2481	2678	197	7776	20200715	Salpetermosen-2	FALSE	Salpetermosen-2_7776		0.720812	TRUE	FALSE	0	TRUE	LibDIA
20200715_EXPL2_Evo2_PR_SA_200spd_DIA_Ancient_unknown_Salpetermosen_Bone-7778	Bos indicus:311;Bos primigenius:311;Bos taurus:311;Bison bonasus:308;Bos mutus:308;Bison bison:307;Bubalus bubalis:305;Capra hircus:304;Ovis aries:303;Odocoileus virginianus:302;Decoy_84:301;Decoy_24:300;Sus scrofa:299;Ursus arctos:298;Canis lupus:297;Ursus maritimus:296;Mustela erminea:295;Mustela putorius:295;Equus asinus:292;Vulpes vulpes:292;Vicugna pacos:290;Decoy_77:289;Equus caballus:289;E…	Bos indicus;Bos primigenius;Bos taurus	Bison bison;Bison bonasus;Bos indicus;Bos mutus;Bos primigenius;Bos taurus	15	Bison bison;Bison bonasus;Bos indicus;Bos mutus;Bos primigenius;Bos taurus	3616	3897	281	7778	20200715	Salpetermosen-2	FALSE	Salpetermosen-2_7778		0.0262053	FALSE	FALSE	0	TRUE	LibDIA
20200715_EXPL2_Evo2_PR_SA_200spd_DIA_Ancient_unknown_Salpetermosen_Bone-7784	Ovis aries:311;Capra hircus:310;Bos indicus:309;Bos primigenius:309;Bos taurus:309;Bison bonasus:306;Bos mutus:306;Bison bison:305;Odocoileus virginianus:303;Bubalus bubalis:302;Decoy_84:301;Decoy_24:300;Equus asinus:299;Equus caballus:299;Equus przewalskii:298;Sus scrofa:296;Canis lupus:295;Decoy_151:294;Ursus arctos:292;Vicugna pacos:292;Vulpes vulpes:291;Ursus maritimus:290;Decoy_77:287;Mustel…	Ovis aries	Capra hircus;Ovis aries	0	Capra hircus;Ovis aries	2681	2873	192	7784	20200715	Salpetermosen-2	FALSE	Salpetermosen-2_7784		0.385105	FALSE	FALSE	0	TRUE	LibDIA
20200715_EXPL2_Evo2_PR_SA_200spd_DIA_Ancient_unknown_Salpetermosen_Bone-7791	Bos indicus:311;Bos primigenius:311;Bos taurus:311;Bison bonasus:308;Bos mutus:308;Bison bison:307;Bubalus bubalis:305;Odocoileus virginianus:304;Ovis aries:303;Capra hircus:302;Decoy_84:301;Decoy_24:300;Sus scrofa:299;Ursus arctos:298;Ursus maritimus:297;Decoy_77:296;Canis lupus:295;Vulpes vulpes:294;Vicugna pacos:293;Camelus bactrianus:292;Equus asinus:291;Camelus dromedarius:290;Camelus ferus:…	Bos indicus;Bos primigenius;Bos taurus	Bison bison;Bison bonasus;Bos indicus;Bos mutus;Bos primigenius;Bos taurus	13	Bison bison;Bison bonasus;Bos indicus;Bos mutus;Bos primigenius;Bos taurus	2969	3180	211	7791	20200715	Salpetermosen-2	FALSE	Salpetermosen-2_7791		0.00975567	FALSE	FALSE	0	TRUE	LibDIA
20200715_EXPL2_Evo2_PR_SA_200spd_DIA_Ancient_unknown_Salpetermosen_Bone-7797	Ovis aries:311;Capra hircus:310;Bos primigenius:309;Bos indicus:308;Bos taurus:308;Odocoileus virginianus:308;Bison bonasus:305;Bos mutus:305;Bison bison:303;Bubalus bubalis:303;Decoy_84:301;Decoy_24:299;Equus asinus:299;Sus scrofa:299;Vicugna pacos:297;Camelus bactrianus:296;Ursus arctos:295;Camelus dromedarius:294;Equus caballus:293;Ursus maritimus:292;Camelus ferus:291;Canis lupus:289;Decoy_75…	Ovis aries	Ovis aries	2	Ovis aries	3295	3534	239	7797	20200715	Salpetermosen-2	FALSE	Salpetermosen-2_7797		0.028089	FALSE	FALSE	0	TRUE	LibDIA
20200715_EXPL2_Evo2_PR_SA_200spd_DIA_Ancient_unknown_Salpetermosen_Bone-7851	Ovis aries:311;Capra hircus:310;Bison bonasus:309;Bos taurus:308;Bison bison:307;Bos indicus:307;Bos primigenius:307;Bos mutus:305;Odocoileus virginianus:303;Bubalus bubalis:302;Decoy_84:301;Sus scrofa:300;Decoy_79:299;Camelus bactrianus:297;Decoy_75:296;Decoy_3:295;Ursus arctos:295;Vicugna pacos:295;Mustela erminea:293;Acinonyx jubatus:291;Canis lupus:291;Felis catus:288;Panthera pardus:288;Must…	Ovis aries	Ovis aries	4	Ovis aries	4061	4306	245	7851	20200715	Salpetermosen-2	FALSE	Salpetermosen-2_7851		0.00414824	FALSE	FALSE	0	TRUE	LibDIA
20200715_EXPL2_Evo2_PR_SA_200spd_DIA_Ancient_unknown_Salpetermosen_Bone-7867	Capra hircus:311;Ovis aries:310;Bos primigenius:309;Bos indicus:308;Bos taurus:308;Odocoileus virginianus:308;Bison bonasus:305;Bos mutus:305;Bison bison:304;Bubalus bubalis:302;Decoy_84:301;Sus scrofa:300;Decoy_3:299;Ursus arctos:298;Ursus maritimus:298;Decoy_77:295;Decoy_79:295;Decoy_75:294;Decoy_24:293;Canis lupus:291;Vulpes vulpes:290;Panthera pardus:288;Equus asinus:287;Felis catus:287;Acino…	Capra hircus	Capra hircus	1	Capra hircus	3294	3542	248	7867	20200715	Salpetermosen-2	FALSE	Salpetermosen-2_7867		0.00807408	FALSE	FALSE	0	TRUE	LibDIA
20200715_EXPL2_Evo2_PR_SA_200spd_DIA_Ancient_unknown_Salpetermosen_Bone-7879	Ovis aries:311;Bison bonasus:310;Bos taurus:309;Bison bison:308;Bos primigenius:308;Bos indicus:307;Capra hircus:307;Bos mutus:304;Bubalus bubalis:303;Odocoileus virginianus:302;Decoy_84:301;Decoy_24:300;Sus scrofa:299;Vicugna pacos:298;Camelus bactrianus:297;Ursus arctos:296;Camelus dromedarius:295;Camelus ferus:293;Ursus maritimus:293;Decoy_83:291;Ailuropoda melanoleuca:290;Canis lupus:290;Vulp…	Ovis aries	Capra hircus;Ovis aries	0	signal too low	2817	3028	211	7879	20200715	Salpetermosen-2	FALSE	Salpetermosen-2_7879		0.539827	TRUE	FALSE	0	TRUE	LibDIA
20200715_EXPL2_Evo2_PR_SA_200spd_DIA_Ancient_unknown_Salpetermosen_Bone-7900	Ovis aries:311;Capra hircus:310;Bos primigenius:309;Bos taurus:309;Bison bonasus:307;Bos indicus:306;Bos mutus:306;Bubalus bubalis:304;Bison bison:303;Odocoileus virginianus:302;Sus scrofa:301;Decoy_79:300;Decoy_84:298;Decoy_105:297;Acinonyx jubatus:295;Decoy_75:295;Decoy_3:294;Decoy_151:293;Felis catus:292;Decoy_76:289;Puma concolor:289;Panthera pardus:288;Vicugna pacos:288;Lynx pardinus:287;Urs…	Ovis aries	Ovis aries	5	Ovis aries	4205	4504	299	7900	20200715	Salpetermosen-2	FALSE	Salpetermosen-2_7900		0.00589801	FALSE	FALSE	0	TRUE	LibDIA
20200715_EXPL2_Evo2_PR_SA_200spd_DIA_Ancient_unknown_Salpetermosen_Bone-7901	Bos primigenius:311;Bos taurus:311;Bison bison:309;Bison bonasus:309;Bos indicus:309;Bos mutus:306;Bubalus bubalis:305;Odocoileus virginianus:304;Ovis aries:303;Capra hircus:302;Decoy_84:301;Sus scrofa:300;Camelus bactrianus:298;Decoy_75:298;Decoy_3:297;Vicugna pacos:297;Camelus dromedarius:294;Decoy_11:293;Camelus ferus:292;Felis catus:292;Equus asinus:291;Acinonyx jubatus:288;Canis lupus:286;De…	Bos primigenius;Bos taurus	Bos primigenius;Bos taurus	16	Bos primigenius;Bos taurus	2946	3128	182	7901	20200715	Salpetermosen-2	FALSE	Salpetermosen-2_7901		0.00973408	FALSE	FALSE	0	TRUE	LibDIA
20200715_EXPL2_Evo2_PR_SA_200spd_DIA_Ancient_unknown_Salpetermosen_Bone-7953	Ovis aries:311;Capra hircus:310;Bos indicus:309;Bos primigenius:309;Bos taurus:309;Bison bonasus:306;Bos mutus:305;Odocoileus virginianus:305;Bison bison:303;Bubalus bubalis:303;Decoy_84:301;Decoy_24:300;Sus scrofa:299;Ursus maritimus:297;Vicugna pacos:297;Decoy_77:295;Ursus arctos:295;Equus asinus:294;Felis catus:293;Equus caballus:292;Acinonyx jubatus:291;Camelus bactrianus:289;Mustela erminea:…	Ovis aries	Ovis aries	4	Ovis aries	3307	3565	258	7953	20200715	Salpetermosen-2	FALSE	Salpetermosen-2_7953		0.022898	FALSE	FALSE	0	TRUE	LibDIA
20200715_EXPL2_Evo2_PR_SA_200spd_DIA_Ancient_unknown_Salpetermosen_Bone-8039	Ovis aries:311;Capra hircus:310;Bison bonasus:309;Bos primigenius:308;Bos indicus:307;Bos taurus:307;Odocoileus virginianus:307;Bos mutus:304;Bison bison:303;Bubalus bubalis:302;Sus scrofa:301;Decoy_3:298;Decoy_84:298;Mustela erminea:297;Vicugna pacos:297;Decoy_75:296;Camelus bactrianus:295;Canis lupus:294;Mustela putorius:294;Ursus arctos:293;Vulpes vulpes:291;Decoy_105:288;Felis catus:288;Acino…	Ovis aries	Ovis aries	5	Ovis aries	4828	5115	287	8039	20200715	Salpetermosen-2	FALSE	Salpetermosen-2_8039		0.00603694	FALSE	FALSE	0	TRUE	LibDIA
20200715_EXPL2_Evo2_PR_SA_200spd_DIA_Ancient_unknown_Salpetermosen_Bone-8050	Ovis aries:311;Capra hircus:310;Bison bonasus:309;Bos indicus:308;Bos mutus:308;Bos primigenius:306;Bos taurus:306;Bison bison:304;Odocoileus virginianus:303;Bubalus bubalis:302;Sus scrofa:301;Panthera pardus:299;Decoy_75:298;Felis catus:296;Canis lupus:295;Decoy_105:295;Acinonyx jubatus:293;Vulpes vulpes:292;Mustela erminea:291;Decoy_84:290;Puma concolor:290;Decoy_76:289;Mustela putorius:288;Dec…	Ovis aries	Ovis aries	5	Ovis aries	5269	5595	326	8050	20200715	Salpetermosen-2	FALSE	Salpetermosen-2_8050		0.0091729	FALSE	FALSE	0	TRUE	LibDIA
20200715_EXPL2_Evo2_PR_SA_200spd_DIA_Ancient_unknown_Salpetermosen_Bone-8052	Bos primigenius:311;Bos taurus:311;Bison bison:309;Bison bonasus:309;Bos indicus:309;Bos mutus:307;Bubalus bubalis:305;Ovis aries:304;Capra hircus:303;Odocoileus virginianus:302;Decoy_75:301;Decoy_84:300;Camelus bactrianus:298;Decoy_3:297;Sus scrofa:297;Ursus arctos:295;Felis catus:293;Acinonyx jubatus:292;Vicugna pacos:292;Decoy_105:291;Ursus maritimus:290;Lynx canadensis:288;Camelus dromedarius…	Bos primigenius;Bos taurus	Bos primigenius;Bos taurus	16	Bos primigenius;Bos taurus	3512	3740	228	8052	20200715	Salpetermosen-2	FALSE	Salpetermosen-2_8052		0.00681076	FALSE	FALSE	0	TRUE	LibDIA
20200715_EXPL2_Evo2_PR_SA_200spd_DIA_Ancient_unknown_Salpetermosen_Bone-8064	Equus caballus:311;Equus przewalskii:311;Equus asinus:309;Felis catus:308;Lynx canadensis:306;Lynx pardinus:306;Acinonyx jubatus:305;Panthera pardus:304;Puma concolor:304;Ursus arctos:304;Canis lupus:301;Mustela putorius:300;Vulpes vulpes:298;Decoy_155:297;Mustela erminea:297;Panthera tigris:297;Ailuropoda melanoleuca:294;Vicugna pacos:292;Ursus maritimus:291;Decoy_148:290;Sus scrofa:290;Zalophus…	Equus caballus;Equus przewalskii	Equus caballus;Equus przewalskii	3	Equus caballus;Equus przewalskii	3751	3981	230	8064	20200715	Salpetermosen-2	FALSE	Salpetermosen-2_8064		0.00485371	FALSE	FALSE	0	TRUE	LibDIA
20200715_EXPL2_Evo2_PR_SA_200spd_DIA_Ancient_unknown_Salpetermosen_Bone-8065	Ovis aries:311;Capra hircus:310;Bos indicus:309;Bos taurus:309;Bison bison:307;Bison bonasus:307;Bos primigenius:307;Bos mutus:304;Odocoileus virginianus:304;Bubalus bubalis:302;Decoy_84:301;Ursus arctos:300;Ursus maritimus:299;Sus scrofa:298;Equus asinus:297;Felis catus:294;Acinonyx jubatus:293;Ailuropoda melanoleuca:292;Equus caballus:292;Mustela putorius:290;Puma concolor:290;Decoy_24:288;Must…	Ovis aries	Ovis aries	3	Ovis aries	3477	3737	260	8065	20200715	Salpetermosen-2	FALSE	Salpetermosen-2_8065		0.00518883	FALSE	FALSE	0	TRUE	LibDIA
20200715_EXPL2_Evo2_PR_SA_200spd_DIA_Ancient_unknown_Salpetermosen_Bone-8066	Equus caballus:311;Equus przewalskii:311;Equus asinus:309;Ursus arctos:308;Bos primigenius:306;Bison bonasus:303;Acinonyx jubatus:301;Felis catus:301;Ursus maritimus:301;Bos taurus:300;Mustela putorius:300;Puma concolor:299;Ursus americanus:299;Bos indicus:298;Mustela erminea:298;Panthera pardus:298;Lynx canadensis:297;Ailuropoda melanoleuca:296;Lynx pardinus:296;Bos mutus:295;Odocoileus virginia…	Equus caballus;Equus przewalskii	Equus caballus;Equus przewalskii	3	Equus caballus;Equus przewalskii	3404	3628	224	8066	20200715	Salpetermosen-2	FALSE	Salpetermosen-2_8066		0.00214723	FALSE	FALSE	0	TRUE	LibDIA
20200715_EXPL2_Evo2_PR_SA_200spd_DIA_Ancient_unknown_Salpetermosen_Bone-8067	Sus scrofa:311;Bos primigenius:310;Odocoileus virginianus:308;Bison bonasus:307;Vicugna pacos:307;Bos taurus:305;Camelus bactrianus:305;Felis catus:304;Camelus ferus:302;Bos indicus:301;Puma concolor:300;Vulpes vulpes:300;Canis lupus:299;Acinonyx jubatus:298;Bos mutus:296;Camelus dromedarius:296;Lynx canadensis:296;Panthera pardus:296;Bison bison:293;Mustela erminea:293;Mustela putorius:292;Lynx …	Sus scrofa			Sus scrofa	3996	4223	227	8067	20200715	Salpetermosen-2	FALSE	Salpetermosen-2_8067		0.00800385	FALSE	FALSE	0	TRUE	LibDIA
20200715_EXPL2_Evo2_PR_SA_200spd_DIA_Ancient_unknown_Salpetermosen_Bone-8071	Capra hircus:311;Ovis aries:310;Bison bonasus:309;Bos indicus:309;Bos primigenius:309;Bos taurus:309;Bison bison:308;Bos mutus:305;Odocoileus virginianus:303;Bubalus bubalis:302;Decoy_84:301;Decoy_24:300;Sus scrofa:299;Ursus arctos:298;Ursus maritimus:297;Vicugna pacos:296;Mustela erminea:295;Canis lupus:293;Mustela putorius:293;Vulpes vulpes:291;Acinonyx jubatus:288;Camelus bactrianus:288;Equus …	Capra hircus	Capra hircus	3	Capra hircus	3046	3288	242	8071	20200715	Salpetermosen-2	FALSE	Salpetermosen-2_8071		0.0236364	FALSE	FALSE	0	TRUE	LibDIA
20200715_EXPL2_Evo2_PR_SA_200spd_DIA_Ancient_unknown_Salpetermosen_Bone-8105	Bison bonasus:311;Bos indicus:311;Bos primigenius:311;Bos taurus:311;Bos mutus:310;Bison bison:309;Bubalus bubalis:305;Ovis aries:304;Odocoileus virginianus:303;Capra hircus:302;Decoy_84:301;Decoy_24:300;Sus scrofa:299;Vicugna pacos:298;Camelus bactrianus:297;Ursus arctos:296;Equus asinus:295;Camelus ferus:294;Ursus maritimus:293;Camelus dromedarius:292;Equus caballus:291;Decoy_77:289;Canis lupus…	Bison bonasus;Bos indicus;Bos primigenius;Bos taurus	Bison bison;Bison bonasus;Bos indicus;Bos mutus;Bos primigenius;Bos taurus	15	Bison bison;Bison bonasus;Bos indicus;Bos mutus;Bos primigenius;Bos taurus	3372	3623	251	8105	20200715	Salpetermosen-2	FALSE	Salpetermosen-2_8105		0.0862074	FALSE	FALSE	0	TRUE	LibDIA
20200715_EXPL2_Evo2_PR_SA_200spd_DIA_Ancient_unknown_Salpetermosen_Bone-8107	Odocoileus virginianus:311;Bison bonasus:310;Bos indicus:310;Bos primigenius:310;Bos taurus:310;Bison bison:308;Bos mutus:306;Capra hircus:304;Ovis aries:303;Bubalus bubalis:302;Decoy_84:301;Decoy_24:300;Sus scrofa:299;Ursus arctos:298;Ursus maritimus:297;Vicugna pacos:297;Camelus bactrianus:294;Decoy_77:294;Camelus dromedarius:293;Camelus ferus:291;Felis catus:290;Canis lupus:289;Acinonyx jubatu…	Odocoileus virginianus	Odocoileus virginianus	8	Odocoileus virginianus	3403	3850	447	8107	20200715	Salpetermosen-2	FALSE	Salpetermosen-2_8107		0.0761976	FALSE	FALSE	0	TRUE	LibDIA
20200715_EXPL2_Evo2_PR_SA_200spd_DIA_Ancient_unknown_Salpetermosen_Bone-8111	Bison bonasus:311;Bos indicus:311;Bos primigenius:311;Bos taurus:311;Bison bison:309;Bos mutus:307;Bubalus bubalis:305;Odocoileus virginianus:304;Capra hircus:303;Ovis aries:302;Decoy_84:301;Decoy_24:299;Sus scrofa:299;Camelus bactrianus:298;Vicugna pacos:297;Camelus dromedarius:296;Camelus ferus:295;Ursus maritimus:294;Canis lupus:292;Ursus arctos:292;Mustela erminea:290;Mustela putorius:290;Vul…	Bison bonasus;Bos indicus;Bos primigenius;Bos taurus	Bison bison;Bison bonasus;Bos indicus;Bos mutus;Bos primigenius;Bos taurus	14	Bison bison;Bison bonasus;Bos indicus;Bos mutus;Bos primigenius;Bos taurus	3031	3248	217	8111	20200715	Salpetermosen-2	FALSE	Salpetermosen-2_8111		0.387159	FALSE	FALSE	0	TRUE	LibDIA
20200715_EXPL2_Evo2_PR_SA_200spd_DIA_Ancient_unknown_Salpetermosen_Bone-8116	Bison bonasus:311;Bos indicus:311;Bos primigenius:311;Bos taurus:311;Bison bison:309;Bos mutus:307;Bubalus bubalis:305;Ovis aries:304;Odocoileus virginianus:303;Capra hircus:302;Decoy_84:301;Sus scrofa:300;Vicugna pacos:299;Camelus bactrianus:295;Panthera pardus:295;Ursus maritimus:295;Felis catus:294;Acinonyx jubatus:292;Puma concolor:292;Ursus arctos:292;Camelus ferus:291;Camelus dromedarius:29…	Bison bonasus;Bos indicus;Bos primigenius;Bos taurus	Bison bison;Bison bonasus;Bos indicus;Bos mutus;Bos primigenius;Bos taurus	13	signal too low	3003	3255	252	8116	20200715	Salpetermosen-2	FALSE	Salpetermosen-2_8116		0.599348	TRUE	FALSE	0	TRUE	LibDIA
20200715_EXPL2_Evo2_PR_SA_200spd_DIA_Ancient_unknown_Salpetermosen_Bone-8118	Bos indicus:311;Bos primigenius:311;Bos taurus:311;Bison bonasus:308;Bos mutus:308;Bison bison:307;Bubalus bubalis:305;Odocoileus virginianus:304;Ovis aries:303;Decoy_84:302;Capra hircus:301;Decoy_24:300;Sus scrofa:299;Camelus bactrianus:297;Ursus arctos:297;Ursus maritimus:297;Decoy_73:294;Camelus dromedarius:293;Canis lupus:292;Decoy_75:290;Mustela erminea:290;Mustela putorius:290;Vulpes vulpes…	Bos indicus;Bos primigenius;Bos taurus	Bison bison;Bison bonasus;Bos indicus;Bos mutus;Bos primigenius;Bos taurus	14	Bison bison;Bison bonasus;Bos indicus;Bos mutus;Bos primigenius;Bos taurus	3067	3321	254	8118	20200715	Salpetermosen-2	FALSE	Salpetermosen-2_8118		0.0923435	FALSE	FALSE	0	TRUE	LibDIA
20200715_EXPL2_Evo2_PR_SA_200spd_DIA_Ancient_unknown_Salpetermosen_Bone-8270	Bos primigenius:311;Bos taurus:311;Bos indicus:309;Bison bonasus:308;Bos mutus:307;Bison bison:306;Bubalus bubalis:305;Ovis aries:304;Odocoileus virginianus:303;Capra hircus:302;Sus scrofa:301;Decoy_84:299;Acinonyx jubatus:298;Decoy_75:298;Camelus bactrianus:297;Panthera pardus:296;Vicugna pacos:295;Felis catus:292;Puma concolor:292;Lynx canadensis:291;Decoy_3:290;Canis lupus:289;Lynx pardinus:28…	Bos primigenius;Bos taurus	Bos primigenius;Bos taurus	20	Bos primigenius;Bos taurus	4825	5116	291	8270	20200715	Salpetermosen-2	FALSE	Salpetermosen-2_8270		0.00793184	FALSE	FALSE	0	TRUE	LibDIA
20200715_EXPL2_Evo2_PR_SA_200spd_DIA_Ancient_unknown_Salpetermosen_Bone-8289	Capra hircus:311;Ovis aries:310;Bison bonasus:309;Bos mutus:308;Bos taurus:307;Bos primigenius:306;Bison bison:305;Bos indicus:305;Odocoileus virginianus:303;Bubalus bubalis:302;Sus scrofa:301;Decoy_75:299;Decoy_84:299;Camelus bactrianus:298;Vicugna pacos:298;Camelus ferus:297;Decoy_76:295;Camelus dromedarius:294;Vulpes vulpes:289;Decoy_105:288;Felis catus:288;Decoy_20:287;Decoy_3:286;Phocoena si…	Capra hircus	Capra hircus	6	Capra hircus	5124	5416	292	8289	20200715	Salpetermosen-2	FALSE	Salpetermosen-2_8289		0.0257197	FALSE	FALSE	0	TRUE	LibDIA
20200715_EXPL2_Evo2_PR_SA_200spd_DIA_Ancient_unknown_Salpetermosen_Bone-8325	Capra hircus:311;Ovis aries:310;Bos indicus:309;Bos primigenius:309;Bos taurus:309;Bison bonasus:306;Bos mutus:306;Bison bison:305;Odocoileus virginianus:303;Bubalus bubalis:302;Decoy_84:301;Sus scrofa:300;Decoy_24:299;Ursus arctos:298;Ursus maritimus:298;Equus asinus:296;Equus caballus:296;Decoy_151:293;Decoy_77:293;Equus przewalskii:293;Acinonyx jubatus:288;Felis catus:288;Ailuropoda melanoleuc…	Capra hircus	Capra hircus	5	Capra hircus	3130	3380	250	8325	20200715	Salpetermosen-2	FALSE	Salpetermosen-2_8325		0.0260803	FALSE	FALSE	0	TRUE	LibDIA
20200715_EXPL2_Evo2_PR_SA_200spd_DIA_Ancient_unknown_Salpetermosen_Bone-8326	Ovis aries:311;Capra hircus:310;Bos indicus:309;Bos primigenius:309;Bos taurus:309;Bison bonasus:306;Bos mutus:306;Bison bison:305;Odocoileus virginianus:303;Bubalus bubalis:302;Decoy_84:301;Decoy_24:300;Sus scrofa:299;Ursus maritimus:298;Ursus arctos:297;Equus asinus:296;Decoy_151:295;Equus caballus:294;Panthera pardus:291;Canis lupus:290;Mustela erminea:290;Mustela putorius:290;Equus przewalski…	Ovis aries	Ovis aries	3	Ovis aries	3268	3513	245	8326	20200715	Salpetermosen-2	FALSE	Salpetermosen-2_8326		0.013048	FALSE	FALSE	0	TRUE	LibDIA
20200715_EXPL2_Evo2_PR_SA_200spd_DIA_Ancient_unknown_Salpetermosen_Bone-8408	Bos taurus:310;Capra hircus:310;Bison bonasus:309;Bos indicus:309;Bos primigenius:309;Bison bison:308;Ovis aries:308;Bos mutus:305;Bubalus bubalis:303;Odocoileus virginianus:302;Decoy_84:301;Equus caballus:299;Vicugna pacos:299;Decoy_24:298;Equus przewalskii:298;Equus asinus:297;Camelus bactrianus:295;Camelus dromedarius:294;Camelus ferus:292;Sus scrofa:292;Decoy_139:290;Decoy_73:289;Ursus arctos…	Bos taurus;Capra hircus			signal too low	2133	2283	150	8408	20200715	Salpetermosen-2	FALSE	Salpetermosen-2_8408		0.783166	TRUE	FALSE	0	TRUE	LibDIA
20200715_EXPL2_Evo2_PR_SA_200spd_DIA_Ancient_unknown_Salpetermosen_Bone-8429	Bos indicus:311;Bos primigenius:311;Bos taurus:311;Bison bonasus:308;Bos mutus:308;Bison bison:307;Odocoileus virginianus:305;Bubalus bubalis:304;Ovis aries:303;Capra hircus:302;Decoy_84:301;Decoy_24:300;Sus scrofa:299;Vicugna pacos:298;Camelus bactrianus:297;Ursus arctos:296;Camelus dromedarius:295;Camelus ferus:293;Ursus maritimus:293;Decoy_11:291;Equus asinus:290;Decoy_77:289;Decoy_75:288;Cani…	Bos indicus;Bos primigenius;Bos taurus	Bison bison;Bison bonasus;Bos indicus;Bos mutus;Bos primigenius;Bos taurus	15	Bison bison;Bison bonasus;Bos indicus;Bos mutus;Bos primigenius;Bos taurus	3008	3206	198	8429	20200715	Salpetermosen-2	FALSE	Salpetermosen-2_8429		0.0169721	FALSE	FALSE	0	TRUE	LibDIA
20200715_EXPL2_Evo2_PR_SA_200spd_DIA_Ancient_unknown_Salpetermosen_Labblnk_01	Bubalus bubalis:311;Bison bison:310;Bison bonasus:310;Bos indicus:310;Bos primigenius:310;Bos taurus:310;Bos mutus:305;Ovis aries:304;Capra hircus:303;Odocoileus virginianus:301;Decoy_109:300;Decoy_37:300;Decoy_91:297;Camelus bactrianus:295;Camelus dromedarius:295;Decoy_101:295;Decoy_67:294;Decoy_1:293;Camelus ferus:291;Decoy_36:290;Vicugna pacos:290;Colobus angolensis:289;Decoy_121:288;Sus scrof…	Bubalus bubalis	Odocoileus virginianus	1	signal too low	681	788	107	Blank-1	20200715	Salpetermosen-2	TRUE	Salpetermosen-2_Blank-1		0.918427	TRUE	FALSE	0	TRUE	LibDIA
20200715_EXPL2_Evo2_PR_SA_200spd_DIA_Ancient_unknown_Salpetermosen_Labblnk_02	Ovis aries:311;Capra hircus:310;Bison bison:309;Bison bonasus:309;Bos indicus:309;Bos primigenius:309;Bos taurus:309;Bos mutus:304;Bubalus bubalis:303;Odocoileus virginianus:302;Sus scrofa:301;Decoy_3:300;Decoy_75:298;Decoy_79:297;Decoy_84:297;Decoy_105:294;Camelus bactrianus:293;Decoy_43:293;Delphinapterus leucas:292;Monodon monoceros:292;Decoy_76:291;Decoy_114:289;Vicugna pacos:289;Canis lupus:…	Ovis aries	Capra hircus	1	signal too low	2177	2300	123	Blank-2	20200715	Salpetermosen-2	TRUE	Salpetermosen-2_Blank-2		0.900665	TRUE	FALSE	0	TRUE	LibDIA
20200715_EXPL2_Evo2_PR_SA_200spd_DIA_Ancient_unknown_Salpetermosen_Labblnk_03	Bos indicus:311;Bos primigenius:311;Bos taurus:311;Bison bonasus:308;Ovis aries:307;Bison bison:306;Capra hircus:306;Bos mutus:305;Bubalus bubalis:303;Odocoileus virginianus:302;Decoy_84:301;Decoy_91:300;Vicugna pacos:299;Camelus bactrianus:296;Decoy_67:296;Sus scrofa:296;Camelus dromedarius:295;Camelus ferus:294;Decoy_16:291;Decoy_162:290;Canis lupus:289;Vulpes vulpes:289;Phocoena sinus:284;Deco…	Bos indicus;Bos primigenius;Bos taurus	Bison bison;Bison bonasus;Bos indicus;Bos mutus;Bos primigenius;Bos taurus	6.59589	signal too low	2105	2250	145	Blank-3	20200715	Salpetermosen-2	TRUE	Salpetermosen-2_Blank-3		0.860006	TRUE	FALSE	0	TRUE	LibDIA
20200908_EXPL2_Evo2_PR_SA_200spd_DIA_Ancient_unk_FW1_A10_H18-3655	Equus asinus:311;Equus caballus:310;Equus przewalskii:310;Felis catus:308;Canis lupus:306;Lynx canadensis:305;Panthera pardus:305;Puma concolor:304;Acinonyx jubatus:302;Vicugna pacos:302;Ursus arctos:301;Vulpes vulpes:300;Camelus bactrianus:298;Lynx pardinus:298;Ursus maritimus:298;Camelus ferus:296;Camelus dromedarius:295;Callorhinus ursinus:294;Zalophus californianus:294;Mustela erminea:293;Mus…	Equus asinus	Equus asinus	2	Equus asinus	3014	3250	236	FW1-A10-H18-3655	20200908	FW-portugal	FALSE	FW-portugal_FW1-A10-H18-3655		0.00431008	FALSE	FALSE	0	TRUE	LibDIA
20200908_EXPL2_Evo2_PR_SA_200spd_DIA_Ancient_unk_FW1_A11_H20-4012	Odocoileus virginianus:311;Bos indicus:310;Bos taurus:310;Bos primigenius:308;Bison bonasus:307;Bos mutus:307;Bison bison:306;Ovis aries:304;Bubalus bubalis:303;Capra hircus:302;Decoy_84:301;Decoy_24:298;Decoy_77:298;Sus scrofa:298;Ursus maritimus:297;Canis lupus:296;Ursus arctos:296;Equus asinus:293;Felis catus:293;Acinonyx jubatus:292;Vicugna pacos:291;Equus caballus:289;Puma concolor:289;Vulpe…	Odocoileus virginianus	Odocoileus virginianus	10	Odocoileus virginianus	2899	3316	417	FW1-A11-H20-4012	20200908	FW-portugal	FALSE	FW-portugal_FW1-A11-H20-4012		0.0120241	FALSE	FALSE	0	TRUE	LibDIA
20200908_EXPL2_Evo2_PR_SA_200spd_DIA_Ancient_unk_FW1_A12_I20-3958	Odocoileus virginianus:311;Bison bonasus:310;Bos indicus:310;Bos primigenius:310;Bos taurus:310;Bison bison:307;Bos mutus:306;Ovis aries:305;Capra hircus:303;Decoy_84:302;Bubalus bubalis:301;Vicugna pacos:300;Sus scrofa:299;Decoy_77:298;Decoy_24:297;Camelus bactrianus:296;Camelus dromedarius:295;Camelus ferus:294;Ursus arctos:293;Ursus maritimus:293;Mustela erminea:291;Mustela putorius:291;Acinon…	Odocoileus virginianus	Odocoileus virginianus	10	Odocoileus virginianus	2777	3114	337	FW1-A12-I20-3958	20200908	FW-portugal	FALSE	FW-portugal_FW1-A12-I20-3958		0.00340896	FALSE	FALSE	0	TRUE	LibDIA
20200908_EXPL2_Evo2_PR_SA_200spd_DIA_Ancient_unk_FW1_A1_H20-4175	Odocoileus virginianus:311;Bos indicus:310;Bos taurus:310;Bison bison:309;Bison bonasus:308;Bos primigenius:308;Bos mutus:306;Ovis aries:304;Capra hircus:303;Bubalus bubalis:302;Decoy_84:301;Decoy_24:299;Sus scrofa:298;Ursus maritimus:298;Decoy_77:297;Ursus arctos:297;Vicugna pacos:297;Camelus bactrianus:294;Camelus dromedarius:293;Canis lupus:292;Vulpes vulpes:291;Camelus ferus:290;Mustela ermin…	Odocoileus virginianus	Odocoileus virginianus	10	Odocoileus virginianus	2899	3333	434	FW1-A1-H20-4175	20200908	FW-portugal	FALSE	FW-portugal_FW1-A1-H20-4175		0.00399129	FALSE	FALSE	0	TRUE	LibDIA
20200908_EXPL2_Evo2_PR_SA_200spd_DIA_Ancient_unk_FW1_A2_H20-4175	Odocoileus virginianus:311;Bos indicus:310;Bos taurus:310;Bison bison:309;Bison bonasus:309;Bos primigenius:309;Bos mutus:306;Ovis aries:304;Capra hircus:303;Bubalus bubalis:302;Decoy_84:301;Vicugna pacos:300;Camelus bactrianus:298;Sus scrofa:298;Camelus dromedarius:297;Decoy_24:297;Camelus ferus:295;Ursus arctos:294;Ursus maritimus:292;Decoy_77:291;Felis catus:290;Ailuropoda melanoleuca:288;Acin…	Odocoileus virginianus	Odocoileus virginianus	10	Odocoileus virginianus	2568	2906	338	FW1-A2-H20-4175	20200908	FW-portugal	FALSE	FW-portugal_FW1-A2-H20-4175		0.0226063	FALSE	FALSE	0	TRUE	LibDIA
20200908_EXPL2_Evo2_PR_SA_200spd_DIA_Ancient_unk_FW1_A3_H20-4066	Odocoileus virginianus:311;Bison bonasus:310;Bos indicus:310;Bos primigenius:310;Bos taurus:310;Bison bison:309;Bos mutus:306;Capra hircus:304;Ovis aries:303;Bubalus bubalis:302;Decoy_84:301;Vicugna pacos:300;Camelus bactrianus:298;Decoy_24:298;Sus scrofa:297;Camelus dromedarius:296;Camelus ferus:295;Decoy_77:293;Ursus arctos:293;Equus asinus:291;Ursus maritimus:291;Mustela erminea:290;Mustela pu…	Odocoileus virginianus	Odocoileus virginianus	10	Odocoileus virginianus	2732	3139	407	FW1-A3-H20-4066	20200908	FW-portugal	FALSE	FW-portugal_FW1-A3-H20-4066		0.00737295	FALSE	FALSE	0	TRUE	LibDIA
20200908_EXPL2_Evo2_PR_SA_200spd_DIA_Ancient_unk_FW1_A4_H20-4069	Odocoileus virginianus:311;Bison bonasus:310;Bos indicus:310;Bos primigenius:310;Bos taurus:310;Bison bison:309;Bos mutus:306;Ovis aries:304;Capra hircus:303;Bubalus bubalis:302;Decoy_84:301;Decoy_24:300;Sus scrofa:299;Vicugna pacos:298;Camelus bactrianus:297;Camelus dromedarius:296;Camelus ferus:294;Decoy_77:294;Ursus arctos:292;Ursus maritimus:292;Decoy_73:290;Felis catus:290;Canis lupus:288;Vu…	Odocoileus virginianus	Odocoileus virginianus	10	Odocoileus virginianus	2641	2975	334	FW1-A4-H20-4069	20200908	FW-portugal	FALSE	FW-portugal_FW1-A4-H20-4069		0.0307718	FALSE	FALSE	0	TRUE	LibDIA
20200908_EXPL2_Evo2_PR_SA_200spd_DIA_Ancient_unk_FW1_A5_I20-3910	Odocoileus virginianus:311;Bos primigenius:310;Bos indicus:309;Bos taurus:309;Bison bonasus:307;Bison bison:306;Bos mutus:305;Ovis aries:303;Capra hircus:302;Bubalus bubalis:301;Decoy_84:301;Decoy_24:300;Decoy_77:299;Equus asinus:297;Equus caballus:297;Equus przewalskii:297;Felis catus:297;Acinonyx jubatus:294;Panthera pardus:294;Ursus arctos:291;Canis lupus:290;Vulpes vulpes:289;Sus scrofa:287;U…	Odocoileus virginianus	Odocoileus virginianus	8	Odocoileus virginianus	2024	2273	249	FW1-A5-I20-3910	20200908	FW-portugal	FALSE	FW-portugal_FW1-A5-I20-3910		0.154214	FALSE	FALSE	0	TRUE	LibDIA
20200908_EXPL2_Evo2_PR_SA_200spd_DIA_Ancient_unk_FW1_A6_H18-3774	Equus asinus:311;Equus caballus:310;Equus przewalskii:310;Felis catus:307;Acinonyx jubatus:304;Decoy_24:303;Panthera pardus:303;Ursus arctos:303;Canis lupus:302;Lynx canadensis:302;Puma concolor:302;Vicugna pacos:301;Decoy_155:300;Lynx pardinus:299;Ailuropoda melanoleuca:298;Camelus bactrianus:298;Vulpes vulpes:297;Ursus maritimus:295;Camelus ferus:293;Camelus dromedarius:291;Sus scrofa:290;Muste…	Equus asinus	Equus caballus;Equus przewalskii	1	Equus caballus;Equus przewalskii	3061	3291	230	FW1-A6-H18-3774	20200908	FW-portugal	FALSE	FW-portugal_FW1-A6-H18-3774		0.115904	FALSE	FALSE	0	TRUE	LibDIA
20200908_EXPL2_Evo2_PR_SA_200spd_DIA_Ancient_unk_FW1_A7_K19-19	Odocoileus virginianus:311;Bos indicus:310;Bos primigenius:310;Bos taurus:310;Bison bonasus:307;Bos mutus:307;Bison bison:306;Ovis aries:304;Capra hircus:303;Bubalus bubalis:302;Decoy_84:301;Vicugna pacos:300;Decoy_24:299;Equus asinus:297;Sus scrofa:297;Equus przewalskii:296;Equus caballus:295;Camelus bactrianus:294;Decoy_77:293;Camelus dromedarius:292;Canis lupus:292;Ursus maritimus:290;Camelus …	Odocoileus virginianus	Odocoileus virginianus	10	Odocoileus virginianus	3172	3582	410	FW1-A7-K19-19	20200908	FW-portugal	FALSE	FW-portugal_FW1-A7-K19-19		0.0229591	FALSE	FALSE	0	TRUE	LibDIA
20200908_EXPL2_Evo2_PR_SA_200spd_DIA_Ancient_unk_FW1_A8_H18-3935	Odocoileus virginianus:311;Bos indicus:310;Bos primigenius:310;Bos taurus:310;Bos mutus:307;Bison bison:306;Bison bonasus:306;Bubalus bubalis:303;Ovis aries:303;Capra hircus:301;Decoy_77:300;Decoy_84:300;Decoy_24:299;Ursus arctos:297;Sus scrofa:296;Ursus maritimus:296;Felis catus:294;Canis lupus:293;Puma concolor:292;Acinonyx jubatus:291;Ailuropoda melanoleuca:291;Panthera pardus:291;Vulpes vulpe…	Odocoileus virginianus	Odocoileus virginianus	10	Odocoileus virginianus	2473	2761	288	FW1-A8-H18-3935	20200908	FW-portugal	FALSE	FW-portugal_FW1-A8-H18-3935		0.0150665	FALSE	FALSE	0	TRUE	LibDIA
20200908_EXPL2_Evo2_PR_SA_200spd_DIA_Ancient_unk_FW1_A9_H20-4173	Odocoileus virginianus:311;Bison bonasus:310;Bos indicus:310;Bos primigenius:310;Bos taurus:310;Bison bison:308;Capra hircus:306;Bos mutus:305;Ovis aries:303;Bubalus bubalis:302;Decoy_84:301;Vicugna pacos:300;Decoy_24:299;Camelus bactrianus:298;Camelus ferus:297;Camelus dromedarius:296;Decoy_77:295;Sus scrofa:294;Ursus arctos:293;Equus asinus:291;Ursus maritimus:291;Felis catus:289;Decoy_83:288;E…	Odocoileus virginianus	Odocoileus virginianus	10	Odocoileus virginianus	2550	2888	338	FW1-A9-H20-4173	20200908	FW-portugal	FALSE	FW-portugal_FW1-A9-H20-4173		0.0158591	FALSE	FALSE	0	TRUE	LibDIA
20200908_EXPL2_Evo2_PR_SA_200spd_DIA_Ancient_unk_FW1_B10_K18-144	Bison bonasus:311;Bos indicus:311;Bos primigenius:311;Bos taurus:311;Bison bison:310;Bos mutus:307;Bubalus bubalis:305;Odocoileus virginianus:304;Capra hircus:303;Ovis aries:302;Decoy_84:301;Decoy_73:300;Decoy_24:298;Vicugna pacos:298;Sus scrofa:296;Ursus arctos:296;Ursus maritimus:296;Camelus bactrianus:293;Camelus dromedarius:293;Decoy_77:293;Canis lupus:291;Vulpes vulpes:290;Camelus ferus:289;…	Bison bonasus;Bos indicus;Bos primigenius;Bos taurus	Bison bison;Bison bonasus;Bos indicus;Bos mutus;Bos primigenius;Bos taurus	13	Bison bison;Bison bonasus;Bos indicus;Bos mutus;Bos primigenius;Bos taurus	2946	3207	261	FW1-B10-K18-144	20200908	FW-portugal	FALSE	FW-portugal_FW1-B10-K18-144		0.00949385	FALSE	FALSE	0	TRUE	LibDIA
20200908_EXPL2_Evo2_PR_SA_200spd_DIA_Ancient_unk_FW1_B11_I20-3994	Bison bonasus:311;Bos indicus:311;Bos primigenius:311;Bos taurus:311;Bison bison:309;Bos mutus:307;Odocoileus virginianus:304;Bubalus bubalis:303;Decoy_84:303;Capra hircus:302;Ovis aries:301;Decoy_77:298;Equus asinus:297;Sus scrofa:297;Ursus arctos:297;Decoy_73:296;Decoy_24:295;Camelus bactrianus:293;Felis catus:292;Camelus dromedarius:291;Vicugna pacos:291;Ursus maritimus:290;Camelus ferus:289;E…	Bison bonasus;Bos indicus;Bos primigenius;Bos taurus	Bison bison;Bison bonasus;Bos indicus;Bos mutus;Bos primigenius;Bos taurus	10.6561	signal too low	2422	2626	204	FW1-B11-I20-3994	20200908	FW-portugal	FALSE	FW-portugal_FW1-B11-I20-3994		0.594919	TRUE	FALSE	0	TRUE	LibDIA
20200908_EXPL2_Evo2_PR_SA_200spd_DIA_Ancient_unk_FW1_B12_I20-3803	Bison bonasus:311;Bos primigenius:311;Bos indicus:310;Bos taurus:310;Bison bison:309;Odocoileus virginianus:309;Bos mutus:306;Bubalus bubalis:304;Ovis aries:303;Capra hircus:302;Decoy_84:301;Decoy_77:300;Vicugna pacos:299;Decoy_24:298;Sus scrofa:297;Camelus bactrianus:296;Camelus dromedarius:295;Camelus ferus:294;Equus asinus:293;Equus caballus:292;Ursus arctos:291;Canis lupus:290;Vulpes vulpes:2…	Bison bonasus;Bos primigenius	Odocoileus virginianus	8	signal too low	2014	2273	259	FW1-B12-I20-3803	20200908	FW-portugal	FALSE	FW-portugal_FW1-B12-I20-3803		0.605323	TRUE	FALSE	0	TRUE	LibDIA
20200908_EXPL2_Evo2_PR_SA_200spd_DIA_Ancient_unk_FW1_B1_K19-43	Equus caballus:311;Equus przewalskii:311;Equus asinus:309;Felis catus:308;Acinonyx jubatus:304;Canis lupus:304;Ursus arctos:304;Ursus maritimus:304;Mustela erminea:303;Lynx canadensis:301;Lynx pardinus:301;Mustela putorius:301;Puma concolor:301;Vicugna pacos:298;Ursus americanus:297;Vulpes vulpes:297;Ailuropoda melanoleuca:295;Panthera pardus:295;Callorhinus ursinus:293;Zalophus californianus:293…	Equus caballus;Equus przewalskii	Equus caballus;Equus przewalskii	2	Equus caballus;Equus przewalskii	3110	3363	253	FW1-B1-K19-43	20200908	FW-portugal	FALSE	FW-portugal_FW1-B1-K19-43		0.0532326	FALSE	FALSE	0	TRUE	LibDIA
20200908_EXPL2_Evo2_PR_SA_200spd_DIA_Ancient_unk_FW1_B2_H20-4011	Odocoileus virginianus:311;Bison bonasus:310;Bos primigenius:310;Bos taurus:308;Equus asinus:308;Equus caballus:307;Equus przewalskii:306;Bos indicus:304;Bison bison:303;Bos mutus:302;Decoy_84:300;Canis lupus:299;Decoy_77:297;Ovis aries:296;Decoy_24:295;Ailuropoda melanoleuca:294;Bubalus bubalis:294;Capra hircus:294;Vulpes vulpes:294;Ursus arctos:291;Ursus maritimus:291;Felis catus:288;Panthera p…	Odocoileus virginianus	Odocoileus virginianus	8.53053	signal too low	1982	2229	247	FW1-B2-H20-4011	20200908	FW-portugal	FALSE	FW-portugal_FW1-B2-H20-4011		0.545412	TRUE	FALSE	0	TRUE	LibDIA
20200908_EXPL2_Evo2_PR_SA_200spd_DIA_Ancient_unk_FW1_B3_H18-3767	Bos indicus:310;Bos taurus:310;Odocoileus virginianus:309;Bison bison:308;Bison bonasus:308;Bos primigenius:308;Bos mutus:305;Capra hircus:303;Ovis aries:302;Bubalus bubalis:301;Decoy_24:300;Decoy_84:300;Vicugna pacos:299;Equus asinus:298;Sus scrofa:296;Equus caballus:295;Ursus arctos:294;Ursus maritimus:294;Decoy_77:293;Camelus bactrianus:292;Equus przewalskii:292;Camelus dromedarius:291;Mustela…	Bos indicus;Bos taurus	Odocoileus virginianus	9	Odocoileus virginianus	2499	2888	389	FW1-B3-H18-3767	20200908	FW-portugal	FALSE	FW-portugal_FW1-B3-H18-3767		0.16404	FALSE	FALSE	0	TRUE	LibDIA
20200908_EXPL2_Evo2_PR_SA_200spd_DIA_Ancient_unk_FW1_B4_K18-71	Bos indicus:311;Bos primigenius:311;Bos taurus:311;Bison bison:308;Bison bonasus:308;Bos mutus:306;Odocoileus virginianus:305;Bubalus bubalis:303;Ovis aries:303;Decoy_84:302;Capra hircus:301;Vicugna pacos:298;Camelus dromedarius:297;Decoy_67:297;Decoy_83:296;Sus scrofa:296;Camelus bactrianus:295;Camelus ferus:294;Decoy_91:292;Decoy_92:290;Decoy_24:289;Equus asinus:289;Equus caballus:289;Equus prz…	Bos indicus;Bos primigenius;Bos taurus	Odocoileus virginianus	8	signal too low	1899	2134	235	FW1-B4-K18-71	20200908	FW-portugal	FALSE	FW-portugal_FW1-B4-K18-71		0.649422	TRUE	FALSE	0	TRUE	LibDIA
20200908_EXPL2_Evo2_PR_SA_200spd_DIA_Ancient_unk_FW1_B5_K19-1	Odocoileus virginianus:310;Bison bonasus:309;Bos primigenius:309;Bos taurus:309;Bos indicus:308;Bison bison:307;Bos mutus:305;Bubalus bubalis:303;Decoy_84:302;Ovis aries:300;Capra hircus:299;Decoy_24:299;Decoy_77:299;Vulpes vulpes:298;Vicugna pacos:297;Felis catus:296;Acinonyx jubatus:293;Canis lupus:293;Panthera pardus:293;Decoy_93:291;Camelus bactrianus:289;Camelus dromedarius:286;Decoy_161:286…	Odocoileus virginianus	Odocoileus virginianus	6	signal too low	1668	1867	199	FW1-B5-K19-1	20200908	FW-portugal	FALSE	FW-portugal_FW1-B5-K19-1		0.524301	TRUE	FALSE	0	TRUE	LibDIA
20200908_EXPL2_Evo2_PR_SA_200spd_DIA_Ancient_unk_FW1_B6_K21-3	Equus asinus:311;Equus caballus:311;Equus przewalskii:310;Felis catus:308;Ursus arctos:307;Acinonyx jubatus:304;Lynx canadensis:303;Canis lupus:302;Lynx pardinus:302;Panthera pardus:302;Puma concolor:302;Ursus maritimus:302;Ursus americanus:299;Vulpes vulpes:299;Ailuropoda melanoleuca:298;Mustela erminea:296;Mustela putorius:294;Vicugna pacos:294;Panthera tigris:292;Lontra canadensis:291;Callorhi…	Equus asinus;Equus caballus	Equus caballus;Equus przewalskii	2	Equus caballus;Equus przewalskii	3385	3653	268	FW1-B6-K21-3	20200908	FW-portugal	FALSE	FW-portugal_FW1-B6-K21-3		0.0140288	FALSE	FALSE	0	TRUE	LibDIA
20200908_EXPL2_Evo2_PR_SA_200spd_DIA_Ancient_unk_FW1_B7_K18-148	Equus asinus:311;Equus caballus:310;Equus przewalskii:310;Felis catus:307;Canis lupus:305;Acinonyx jubatus:304;Lynx canadensis:304;Lynx pardinus:303;Ursus arctos:303;Panthera pardus:302;Puma concolor:302;Decoy_24:301;Ursus maritimus:300;Vulpes vulpes:299;Ailuropoda melanoleuca:298;Vicugna pacos:296;Mustela erminea:294;Camelus dromedarius:293;Panthera tigris:293;Callorhinus ursinus:292;Eumetopias …	Equus asinus	Equus caballus;Equus przewalskii	1	signal too low	2811	3022	211	FW1-B7-K18-148	20200908	FW-portugal	FALSE	FW-portugal_FW1-B7-K18-148		0.549366	TRUE	FALSE	0	TRUE	LibDIA
20200908_EXPL2_Evo2_PR_SA_200spd_DIA_Ancient_unk_FW1_B8_I20-3707	Odocoileus virginianus:310;Bison bonasus:309;Bos primigenius:309;Bos taurus:308;Bison bison:307;Bos indicus:307;Equus asinus:306;Decoy_34:303;Equus caballus:302;Bos mutus:300;Decoy_24:300;Decoy_84:299;Theropithecus gelada:297;Macaca fascicularis:296;Equus przewalskii:294;Macaca mulatta:294;Pan paniscus:294;Pan troglodytes:294;Rhinopithecus bieti:292;Trachypithecus francoisi:292;Macaca nemestrina:…	Odocoileus virginianus	Odocoileus virginianus	8	Odocoileus virginianus	1679	1907	228	FW1-B8-I20-3707	20200908	FW-portugal	FALSE	FW-portugal_FW1-B8-I20-3707		0.463825	FALSE	FALSE	0	TRUE	LibDIA
20200908_EXPL2_Evo2_PR_SA_200spd_DIA_Ancient_unk_FW1_B9_K19-37	Odocoileus virginianus:311;Bison bonasus:310;Bos taurus:309;Bison bison:308;Bos indicus:308;Bos mutus:308;Bos primigenius:308;Ovis aries:304;Capra hircus:303;Bubalus bubalis:302;Decoy_84:301;Sus scrofa:300;Vicugna pacos:299;Camelus bactrianus:298;Camelus dromedarius:297;Camelus ferus:296;Equus asinus:294;Ursus arctos:294;Decoy_77:292;Equus przewalskii:292;Ursus maritimus:292;Equus caballus:291;De…	Odocoileus virginianus	Odocoileus virginianus	10	Odocoileus virginianus	2851	3245	394	FW1-B9-K19-37	20200908	FW-portugal	FALSE	FW-portugal_FW1-B9-K19-37		0.0118517	FALSE	FALSE	0	TRUE	LibDIA
20200908_EXPL2_Evo2_PR_SA_200spd_DIA_Ancient_unk_FW1_C10_H19-4403	Bos indicus:311;Bos primigenius:311;Bos taurus:311;Bison bonasus:308;Bos mutus:308;Bison bison:307;Odocoileus virginianus:305;Bubalus bubalis:304;Ovis aries:303;Capra hircus:302;Decoy_84:301;Decoy_24:299;Sus scrofa:299;Canis lupus:298;Vulpes vulpes:297;Decoy_73:296;Equus asinus:296;Equus caballus:294;Equus przewalskii:291;Ursus arctos:290;Felis catus:289;Ursus maritimus:289;Mustela erminea:288;Mu…	Bos indicus;Bos primigenius;Bos taurus	Bison bison;Bison bonasus;Bos indicus;Bos mutus;Bos primigenius;Bos taurus	12.5052	Bison bison;Bison bonasus;Bos indicus;Bos mutus;Bos primigenius;Bos taurus	3246	3540	294	FW1-C10-H19-4403	20200908	FW-portugal	FALSE	FW-portugal_FW1-C10-H19-4403		0.118056	FALSE	FALSE	0	TRUE	LibDIA
20200908_EXPL2_Evo2_PR_SA_200spd_DIA_Ancient_unk_FW1_C11_I19-3945	Bos indicus:310;Bos taurus:310;Odocoileus virginianus:310;Bison bison:309;Bison bonasus:309;Bos primigenius:309;Bos mutus:306;Decoy_84:304;Capra hircus:303;Bubalus bubalis:302;Equus asinus:301;Vicugna pacos:300;Ovis aries:299;Equus caballus:298;Equus przewalskii:298;Sus scrofa:296;Camelus bactrianus:293;Camelus dromedarius:293;Decoy_77:293;Felis catus:291;Camelus ferus:290;Decoy_24:289;Canis lupu…	Bos indicus;Bos taurus;Odocoileus virginianus	Odocoileus virginianus	7.97796	signal too low	2122	2443	321	FW1-C11-I19-3945	20200908	FW-portugal	FALSE	FW-portugal_FW1-C11-I19-3945		0.704061	TRUE	FALSE	0	TRUE	LibDIA
20200908_EXPL2_Evo2_PR_SA_200spd_DIA_Ancient_unk_FW1_C12_K20-64	Odocoileus virginianus:311;Bison bonasus:310;Bos indicus:310;Bos primigenius:310;Bos taurus:310;Bison bison:309;Bos mutus:306;Capra hircus:304;Ovis aries:303;Bubalus bubalis:302;Decoy_84:301;Decoy_24:300;Equus asinus:299;Vicugna pacos:298;Equus caballus:297;Equus przewalskii:297;Sus scrofa:295;Camelus bactrianus:293;Camelus ferus:292;Felis catus:292;Camelus dromedarius:291;Ursus arctos:289;Decoy_…	Odocoileus virginianus	Odocoileus virginianus	9	signal too low	2469	2761	292	FW1-C12-K20-64	20200908	FW-portugal	FALSE	FW-portugal_FW1-C12-K20-64		0.579633	TRUE	FALSE	0	TRUE	LibDIA
20200908_EXPL2_Evo2_PR_SA_200spd_DIA_Ancient_unk_FW1_C1_H19-4383	Odocoileus virginianus:311;Bison bonasus:310;Bos indicus:310;Bos primigenius:310;Bos taurus:310;Bison bison:309;Bos mutus:306;Bubalus bubalis:304;Decoy_84:301;Ovis aries:301;Capra hircus:300;Decoy_77:300;Decoy_24:299;Sus scrofa:298;Ursus arctos:297;Ailuropoda melanoleuca:295;Equus asinus:294;Ursus maritimus:294;Vicugna pacos:292;Decoy_73:291;Equus caballus:291;Equus przewalskii:289;Panthera pardu…	Odocoileus virginianus	Odocoileus virginianus	7.86445	signal too low	1971	2207	236	FW1-C1-H19-4383	20200908	FW-portugal	FALSE	FW-portugal_FW1-C1-H19-4383		0.731054	TRUE	FALSE	0	TRUE	LibDIA
20200908_EXPL2_Evo2_PR_SA_200spd_DIA_Ancient_unk_FW1_C2_L18-387	Odocoileus virginianus:311;Bos indicus:310;Bos primigenius:310;Bos taurus:310;Bison bonasus:307;Bos mutus:307;Bison bison:306;Ovis aries:304;Capra hircus:303;Bubalus bubalis:302;Decoy_84:301;Decoy_77:300;Sus scrofa:299;Decoy_24:298;Ursus arctos:296;Ursus maritimus:296;Vicugna pacos:295;Felis catus:293;Puma concolor:292;Acinonyx jubatus:291;Canis lupus:291;Mustela erminea:290;Mustela putorius:290;…	Odocoileus virginianus	Odocoileus virginianus	10	Odocoileus virginianus	2763	3126	363	FW1-C2-L18-387	20200908	FW-portugal	FALSE	FW-portugal_FW1-C2-L18-387		0.0159418	FALSE	FALSE	0	TRUE	LibDIA
20200908_EXPL2_Evo2_PR_SA_200spd_DIA_Ancient_unk_FW1_C3_K20-68	Bison bonasus:310;Bos primigenius:310;Bos taurus:309;Odocoileus virginianus:309;Bison bison:308;Bos indicus:308;Bos mutus:305;Bubalus bubalis:302;Ovis aries:302;Decoy_24:300;Decoy_84:300;Capra hircus:299;Decoy_77:299;Vicugna pacos:298;Decoy_85:296;Ursus arctos:296;Equus asinus:294;Ursus maritimus:294;Equus caballus:293;Sus scrofa:292;Canis lupus:289;Equus przewalskii:289;Camelus bactrianus:288;Ca…	Bison bonasus;Bos primigenius	Odocoileus virginianus	9	Odocoileus virginianus	2347	2616	269	FW1-C3-K20-68	20200908	FW-portugal	FALSE	FW-portugal_FW1-C3-K20-68		0.27154	FALSE	FALSE	0	TRUE	LibDIA
20200908_EXPL2_Evo2_PR_SA_200spd_DIA_Ancient_unk_FW1_C4_L18-198	Odocoileus virginianus:311;Bos indicus:310;Bos primigenius:310;Bos taurus:310;Bison bonasus:307;Bison bison:306;Bos mutus:306;Ovis aries:304;Capra hircus:303;Bubalus bubalis:302;Decoy_84:301;Sus scrofa:300;Vicugna pacos:299;Camelus bactrianus:298;Camelus dromedarius:297;Camelus ferus:296;Ursus arctos:295;Ursus maritimus:294;Decoy_77:293;Canis lupus:290;Acinonyx jubatus:289;Decoy_24:287;Panthera p…	Odocoileus virginianus	Odocoileus virginianus	10	Odocoileus virginianus	2948	3372	424	FW1-C4-L18-198	20200908	FW-portugal	FALSE	FW-portugal_FW1-C4-L18-198		0.0272331	FALSE	FALSE	0	TRUE	LibDIA
20200908_EXPL2_Evo2_PR_SA_200spd_DIA_Ancient_unk_FW1_C5_J20-135	Odocoileus virginianus:311;Bos indicus:310;Bos primigenius:310;Bos taurus:310;Bison bonasus:307;Bos mutus:307;Bison bison:306;Ovis aries:304;Capra hircus:303;Bubalus bubalis:302;Sus scrofa:301;Decoy_84:300;Vicugna pacos:299;Decoy_24:298;Ursus arctos:297;Ursus maritimus:297;Camelus bactrianus:295;Camelus dromedarius:294;Decoy_77:293;Camelus ferus:292;Canis lupus:291;Equus asinus:290;Mustela ermine…	Odocoileus virginianus	Odocoileus virginianus	9	Odocoileus virginianus	2995	3372	377	FW1-C5-J20-135	20200908	FW-portugal	FALSE	FW-portugal_FW1-C5-J20-135		0.0156205	FALSE	FALSE	0	TRUE	LibDIA
20200908_EXPL2_Evo2_PR_SA_200spd_DIA_Ancient_unk_FW1_C6_I20-4124	Odocoileus virginianus:311;Bos indicus:310;Bos taurus:310;Bison bison:309;Bison bonasus:309;Bos primigenius:309;Bos mutus:306;Capra hircus:304;Ovis aries:303;Bubalus bubalis:302;Decoy_84:301;Vicugna pacos:300;Camelus bactrianus:299;Decoy_24:297;Sus scrofa:297;Camelus dromedarius:296;Camelus ferus:296;Decoy_77:293;Equus asinus:292;Ursus arctos:292;Ursus maritimus:290;Equus caballus:289;Ailuropoda …	Odocoileus virginianus	Odocoileus virginianus	9	Odocoileus virginianus	2329	2634	305	FW1-C6-I20-4124	20200908	FW-portugal	FALSE	FW-portugal_FW1-C6-I20-4124		0.030874	FALSE	FALSE	0	TRUE	LibDIA
20200908_EXPL2_Evo2_PR_SA_200spd_DIA_Ancient_unk_FW1_C7_K20-65	Odocoileus virginianus:311;Bison bonasus:310;Bos indicus:310;Bos primigenius:310;Bos taurus:310;Bison bison:309;Bos mutus:306;Ovis aries:304;Capra hircus:303;Bubalus bubalis:302;Decoy_84:301;Decoy_24:300;Decoy_77:299;Vicugna pacos:298;Sus scrofa:297;Ursus arctos:296;Camelus bactrianus:294;Ursus maritimus:294;Equus asinus:293;Equus caballus:293;Equus przewalskii:291;Camelus dromedarius:290;Decoy_7…	Odocoileus virginianus	Odocoileus virginianus	9	Odocoileus virginianus	2294	2646	352	FW1-C7-K20-65	20200908	FW-portugal	FALSE	FW-portugal_FW1-C7-K20-65		0.181675	FALSE	FALSE	0	TRUE	LibDIA
20200908_EXPL2_Evo2_PR_SA_200spd_DIA_Ancient_unk_FW1_C8_L18-300	Odocoileus virginianus:311;Bos indicus:310;Bos taurus:310;Bos primigenius:308;Bison bonasus:307;Bos mutus:307;Bison bison:306;Capra hircus:304;Ovis aries:303;Bubalus bubalis:302;Decoy_84:301;Decoy_24:299;Sus scrofa:299;Felis catus:297;Vicugna pacos:297;Acinonyx jubatus:296;Ursus arctos:294;Camelus bactrianus:293;Camelus ferus:291;Decoy_77:291;Puma concolor:291;Mustela erminea:290;Panthera pardus:…	Odocoileus virginianus	Odocoileus virginianus	10	Odocoileus virginianus	3223	3650	427	FW1-C8-L18-300	20200908	FW-portugal	FALSE	FW-portugal_FW1-C8-L18-300		0.043229	FALSE	FALSE	0	TRUE	LibDIA
20200908_EXPL2_Evo2_PR_SA_200spd_DIA_Ancient_unk_FW1_C9_L18-275	Oryctolagus cuniculus:311;Decoy_12:310;Urocitellus parryii:309;Decoy_71:307;Equus asinus:307;Ochotona princeps:307;Equus caballus:305;Equus przewalskii:305;Marmota flaviventris:302;Marmota marmota:302;Vulpes vulpes:301;Canis lupus:300;Mustela erminea:298;Mustela putorius:298;Decoy_75:297;Decoy_13:296;Decoy_93:295;Ictidomys tridecemlineatus:292;Decoy_37:291;Sus scrofa:290;Bos taurus:289;Decoy_91:2…	Oryctolagus cuniculus			Oryctolagus cuniculus	2130	2293	163	FW1-C9-L18-275	20200908	FW-portugal	FALSE	FW-portugal_FW1-C9-L18-275		0.00364929	FALSE	FALSE	0	TRUE	DirDIA
20200908_EXPL2_Evo2_PR_SA_200spd_DIA_Ancient_unk_FW1_D10_I19-3984	Oryctolagus cuniculus:310;Bos taurus:309;Equus asinus:308;Odocoileus virginianus:308;Decoy_12:306;Bison bison:305;Bison bonasus:305;Bos mutus:305;Bos primigenius:305;Bos indicus:302;Capra hircus:301;Equus przewalskii:301;Equus caballus:300;Callithrix jacchus:298;Ovis aries:297;Bubalus bubalis:296;Sus scrofa:295;Vulpes vulpes:294;Cebus capucinus:293;Sapajus apella:293;Canis lupus:290;Theropithecus…	Oryctolagus cuniculus			Oryctolagus cuniculus	1972	2155	183	FW1-D10-I19-3984	20200908	FW-portugal	FALSE	FW-portugal_FW1-D10-I19-3984		0.469346	FALSE	FALSE	0	TRUE	DirDIA
20200908_EXPL2_Evo2_PR_SA_200spd_DIA_Ancient_unk_FW1_D11_I19-4057	Odocoileus virginianus:311;Bos indicus:310;Bos taurus:310;Bos primigenius:308;Bison bonasus:307;Bos mutus:307;Bison bison:306;Ovis aries:304;Capra hircus:303;Bubalus bubalis:302;Decoy_84:301;Decoy_24:300;Decoy_77:299;Sus scrofa:298;Ursus arctos:297;Equus asinus:296;Canis lupus:294;Equus caballus:294;Camelus bactrianus:291;Ursus maritimus:291;Vulpes vulpes:290;Mustela putorius:289;Puma concolor:28…	Odocoileus virginianus	Odocoileus virginianus	10	Odocoileus virginianus	3359	3886	527	FW1-D11-I19-4057	20200908	FW-portugal	FALSE	FW-portugal_FW1-D11-I19-4057		0.0168084	FALSE	FALSE	0	TRUE	LibDIA
20200908_EXPL2_Evo2_PR_SA_200spd_DIA_Ancient_unk_FW1_D12_L18-276	Odocoileus virginianus:311;Bos indicus:310;Bos primigenius:310;Bos taurus:310;Bison bonasus:307;Bos mutus:307;Bison bison:306;Ovis aries:304;Capra hircus:303;Bubalus bubalis:302;Decoy_84:301;Sus scrofa:300;Decoy_77:298;Vicugna pacos:298;Decoy_24:296;Equus asinus:296;Equus caballus:296;Camelus bactrianus:293;Camelus ferus:292;Equus przewalskii:292;Camelus dromedarius:291;Ursus arctos:291;Ursus mar…	Odocoileus virginianus	Odocoileus virginianus	10	Odocoileus virginianus	2786	3114	328	FW1-D12-L18-276	20200908	FW-portugal	FALSE	FW-portugal_FW1-D12-L18-276		0.00996614	FALSE	FALSE	0	TRUE	LibDIA
20200908_EXPL2_Evo2_PR_SA_200spd_DIA_Ancient_unk_FW1_D1_H19-4366	Bos indicus:311;Bos primigenius:311;Bos taurus:311;Bison bison:308;Bison bonasus:308;Bos mutus:307;Bubalus bubalis:305;Odocoileus virginianus:304;Ovis aries:303;Capra hircus:301;Decoy_84:301;Decoy_67:300;Vicugna pacos:298;Equus asinus:297;Equus caballus:297;Equus przewalskii:296;Decoy_83:294;Decoy_91:294;Felis catus:292;Decoy_93:291;Panthera pardus:291;Acinonyx jubatus:288;Camelus bactrianus:288;…	Bos indicus;Bos primigenius;Bos taurus	Odocoileus virginianus	7	signal too low	1921	2139	218	FW1-D1-H19-4366	20200908	FW-portugal	FALSE	FW-portugal_FW1-D1-H19-4366		0.541427	TRUE	FALSE	0	TRUE	LibDIA
20200908_EXPL2_Evo2_PR_SA_200spd_DIA_Ancient_unk_FW1_D2_I19-4155	Bison bison:311;Bison bonasus:311;Bos indicus:311;Bos primigenius:311;Bos taurus:311;Bos mutus:306;Capra hircus:304;Ovis aries:303;Odocoileus virginianus:302;Bubalus bubalis:301;Decoy_84:301;Decoy_24:299;Vicugna pacos:299;Decoy_77:298;Camelus bactrianus:297;Camelus dromedarius:296;Sus scrofa:295;Camelus ferus:293;Vulpes vulpes:293;Canis lupus:291;Decoy_67:290;Ursus arctos:290;Ursus maritimus:290;…	Bison bison;Bison bonasus;Bos indicus;Bos primigenius;Bos taurus	Odocoileus virginianus	7	signal too low	1809	2008	199	FW1-D2-I19-4155	20200908	FW-portugal	FALSE	FW-portugal_FW1-D2-I19-4155		0.791685	TRUE	FALSE	0	TRUE	LibDIA
20200908_EXPL2_Evo2_PR_SA_200spd_DIA_Ancient_unk_FW1_D3_I19-4094	Bos taurus:310;Odocoileus virginianus:310;Bison bonasus:309;Bos indicus:309;Bos primigenius:309;Bison bison:308;Bos mutus:305;Capra hircus:303;Bubalus bubalis:302;Ovis aries:301;Vicugna pacos:301;Camelus bactrianus:299;Decoy_84:299;Camelus dromedarius:298;Sus scrofa:297;Camelus ferus:296;Ursus arctos:295;Ursus maritimus:295;Decoy_24:292;Decoy_77:290;Felis catus:290;Equus asinus:289;Equus caballus…	Bos taurus;Odocoileus virginianus	Odocoileus virginianus	7	signal too low	1696	1907	211	FW1-D3-I19-4094	20200908	FW-portugal	FALSE	FW-portugal_FW1-D3-I19-4094		0.706134	TRUE	FALSE	0	TRUE	LibDIA
20200908_EXPL2_Evo2_PR_SA_200spd_DIA_Ancient_unk_FW1_D4_I19-4059	Bison bonasus:311;Bos primigenius:311;Bos taurus:310;Bos indicus:309;Bison bison:308;Bos mutus:305;Odocoileus virginianus:305;Decoy_84:303;Bubalus bubalis:302;Capra hircus:300;Decoy_24:299;Decoy_77:299;Ovis aries:299;Sus scrofa:298;Vicugna pacos:296;Equus asinus:295;Decoy_73:293;Equus caballus:293;Camelus dromedarius:292;Camelus bactrianus:291;Ursus arctos:291;Camelus ferus:288;Decoy_139:287;Deco…	Bison bonasus;Bos primigenius	Bison bison;Bison bonasus;Bos indicus;Bos mutus;Bos primigenius;Bos taurus	10.8721	signal too low	2264	2434	170	FW1-D4-I19-4059	20200908	FW-portugal	FALSE	FW-portugal_FW1-D4-I19-4059		0.731554	TRUE	FALSE	0	TRUE	LibDIA
20200908_EXPL2_Evo2_PR_SA_200spd_DIA_Ancient_unk_FW1_D5_I19-4185	Odocoileus virginianus:311;Bison bonasus:310;Bos indicus:310;Bos primigenius:310;Bos taurus:310;Bison bison:309;Bos mutus:306;Ovis aries:304;Capra hircus:303;Bubalus bubalis:302;Decoy_84:301;Vicugna pacos:300;Decoy_24:298;Camelus bactrianus:297;Camelus dromedarius:297;Sus scrofa:297;Camelus ferus:295;Equus asinus:294;Ursus arctos:293;Ursus maritimus:293;Decoy_77:291;Canis lupus:290;Equus caballus…	Odocoileus virginianus	Odocoileus virginianus	10	Odocoileus virginianus	2967	3413	446	FW1-D5-I19-4185	20200908	FW-portugal	FALSE	FW-portugal_FW1-D5-I19-4185		0.00449611	FALSE	FALSE	0	TRUE	LibDIA
20200908_EXPL2_Evo2_PR_SA_200spd_DIA_Ancient_unk_FW1_D6_J20-134	Odocoileus virginianus:311;Bison bonasus:310;Bos indicus:310;Bos primigenius:310;Bos taurus:310;Bison bison:309;Bos mutus:306;Ovis aries:304;Capra hircus:303;Decoy_84:302;Bubalus bubalis:301;Decoy_24:299;Decoy_77:298;Vicugna pacos:298;Sus scrofa:297;Camelus dromedarius:296;Camelus bactrianus:295;Camelus ferus:294;Ursus arctos:293;Ursus maritimus:292;Canis lupus:291;Vulpes vulpes:290;Equus asinus:…	Odocoileus virginianus	Odocoileus virginianus	10	Odocoileus virginianus	2794	3234	440	FW1-D6-J20-134	20200908	FW-portugal	FALSE	FW-portugal_FW1-D6-J20-134		0.00266398	FALSE	FALSE	0	TRUE	LibDIA
20200908_EXPL2_Evo2_PR_SA_200spd_DIA_Ancient_unk_FW1_D7_H19-4376	Bos indicus:310;Bos taurus:310;Odocoileus virginianus:310;Bison bonasus:309;Bos primigenius:309;Bison bison:307;Bos mutus:306;Capra hircus:305;Ovis aries:303;Bubalus bubalis:302;Decoy_84:301;Decoy_77:300;Decoy_24:298;Sus scrofa:298;Vicugna pacos:297;Camelus bactrianus:296;Ursus arctos:295;Equus asinus:294;Camelus dromedarius:293;Ursus maritimus:292;Camelus ferus:291;Felis catus:289;Acinonyx jubat…	Bos indicus;Bos taurus;Odocoileus virginianus	Odocoileus virginianus	9	Odocoileus virginianus	2558	2981	423	FW1-D7-H19-4376	20200908	FW-portugal	FALSE	FW-portugal_FW1-D7-H19-4376		0.285051	FALSE	FALSE	0	TRUE	LibDIA
20200908_EXPL2_Evo2_PR_SA_200spd_DIA_Ancient_unk_FW1_D8_J20-146	Odocoileus virginianus:311;Bison bonasus:310;Bos indicus:310;Bos primigenius:310;Bos taurus:310;Bison bison:308;Ovis aries:306;Bos mutus:305;Capra hircus:303;Bubalus bubalis:302;Decoy_84:301;Vicugna pacos:300;Decoy_24:299;Sus scrofa:298;Camelus bactrianus:297;Camelus dromedarius:296;Decoy_77:295;Camelus ferus:294;Ursus arctos:293;Equus asinus:292;Equus caballus:292;Equus przewalskii:291;Ursus mar…	Odocoileus virginianus	Odocoileus virginianus	10	Odocoileus virginianus	2533	2852	319	FW1-D8-J20-146	20200908	FW-portugal	FALSE	FW-portugal_FW1-D8-J20-146		0.0406597	FALSE	FALSE	0	TRUE	LibDIA
20200908_EXPL2_Evo2_PR_SA_200spd_DIA_Ancient_unk_FW1_D9_H19-4426	Oryctolagus cuniculus:311;Decoy_12:310;Equus asinus:309;Ochotona princeps:308;Equus caballus:307;Equus przewalskii:307;Urocitellus parryii:305;Decoy_71:304;Marmota flaviventris:302;Marmota marmota:302;Mustela erminea:301;Mustela putorius:301;Vulpes vulpes:299;Canis lupus:298;Theropithecus gelada:296;Callithrix jacchus:294;Panthera pardus:294;Decoy_91:293;Piliocolobus tephrosceles:293;Felis catus:…	Oryctolagus cuniculus			Oryctolagus cuniculus	2156	2306	150	FW1-D9-H19-4426	20200908	FW-portugal	FALSE	FW-portugal_FW1-D9-H19-4426		0.0131169	FALSE	FALSE	0	TRUE	DirDIA
20200908_EXPL2_Evo2_PR_SA_200spd_DIA_Ancient_unk_FW1_E10_L18-353	Bos indicus:311;Bos primigenius:311;Bos taurus:311;Bison bonasus:308;Bos mutus:308;Bison bison:307;Odocoileus virginianus:305;Bubalus bubalis:303;Capra hircus:303;Ovis aries:301;Decoy_84:300;Sus scrofa:300;Ursus arctos:299;Ursus maritimus:298;Vicugna pacos:297;Decoy_24:295;Decoy_77:294;Equus asinus:294;Camelus bactrianus:293;Camelus dromedarius:292;Canis lupus:290;Felis catus:289;Acinonyx jubatus…	Bos indicus;Bos primigenius;Bos taurus	Bison bison;Bison bonasus;Bos indicus;Bos mutus;Bos primigenius;Bos taurus	10	Bison bison;Bison bonasus;Bos indicus;Bos mutus;Bos primigenius;Bos taurus	2741	2996	255	FW1-E10-L18-353	20200908	FW-portugal	FALSE	FW-portugal_FW1-E10-L18-353		0.269565	FALSE	FALSE	0	TRUE	LibDIA
20200908_EXPL2_Evo2_PR_SA_200spd_DIA_Ancient_unk_FW1_E11_H19-4365	Bison bison:309;Bison bonasus:309;Bos primigenius:309;Bos taurus:309;Bos indicus:308;Odocoileus virginianus:307;Bos mutus:304;Capra hircus:302;Decoy_84:302;Ovis aries:301;Equus asinus:300;Bubalus bubalis:299;Decoy_24:297;Equus caballus:297;Sus scrofa:297;Decoy_77:296;Vicugna pacos:295;Equus przewalskii:294;Camelus bactrianus:293;Camelus dromedarius:291;Decoy_161:290;Decoy_73:290;Canis lupus:289;C…	Bison bison;Bison bonasus;Bos primigenius;Bos taurus	Odocoileus virginianus	7	signal too low	2032	2360	328	FW1-E11-H19-4365	20200908	FW-portugal	FALSE	FW-portugal_FW1-E11-H19-4365		0.712361	TRUE	FALSE	0	TRUE	LibDIA
20200908_EXPL2_Evo2_PR_SA_200spd_DIA_Ancient_unk_FW1_E12_J19-393	Odocoileus virginianus:311;Bison bonasus:310;Bos indicus:310;Bos primigenius:310;Bos taurus:310;Bison bison:309;Bos mutus:306;Capra hircus:304;Ovis aries:303;Bubalus bubalis:302;Decoy_84:301;Decoy_24:300;Vicugna pacos:299;Sus scrofa:298;Camelus bactrianus:297;Camelus ferus:296;Camelus dromedarius:295;Ursus arctos:294;Ursus maritimus:294;Decoy_77:292;Mustela erminea:291;Mustela putorius:291;Felis …	Odocoileus virginianus	Odocoileus virginianus	10	Odocoileus virginianus	2779	3115	336	FW1-E12-J19-393	20200908	FW-portugal	FALSE	FW-portugal_FW1-E12-J19-393		0.00469429	FALSE	FALSE	0	TRUE	LibDIA
20200908_EXPL2_Evo2_PR_SA_200spd_DIA_Ancient_unk_FW1_E1_K20-76	Odocoileus virginianus:311;Bison bonasus:310;Bos indicus:310;Bos primigenius:310;Bos taurus:310;Bison bison:309;Bos mutus:306;Capra hircus:304;Ovis aries:303;Bubalus bubalis:302;Decoy_84:301;Sus scrofa:300;Vicugna pacos:299;Decoy_24:297;Canis lupus:296;Vulpes vulpes:295;Camelus bactrianus:294;Felis catus:293;Ursus arctos:292;Ursus maritimus:292;Acinonyx jubatus:289;Camelus dromedarius:289;Panther…	Odocoileus virginianus	Odocoileus virginianus	9	Odocoileus virginianus	2450	2753	303	FW1-E1-K20-76	20200908	FW-portugal	FALSE	FW-portugal_FW1-E1-K20-76		0.325134	FALSE	FALSE	0	TRUE	LibDIA
20200908_EXPL2_Evo2_PR_SA_200spd_DIA_Ancient_unk_FW1_E2_I19-4167	Odocoileus virginianus:311;Bos taurus:310;Bison bonasus:309;Bos indicus:309;Bos primigenius:309;Bison bison:308;Bos mutus:306;Ovis aries:304;Capra hircus:303;Decoy_84:302;Bubalus bubalis:301;Sus scrofa:299;Decoy_77:298;Ursus arctos:297;Decoy_24:296;Ursus maritimus:296;Acinonyx jubatus:295;Felis catus:295;Vicugna pacos:293;Camelus bactrianus:291;Equus asinus:290;Panthera pardus:290;Puma concolor:2…	Odocoileus virginianus	Odocoileus virginianus	10	Odocoileus virginianus	3125	3628	503	FW1-E2-I19-4167	20200908	FW-portugal	FALSE	FW-portugal_FW1-E2-I19-4167		0.00178676	FALSE	FALSE	0	TRUE	LibDIA
20200908_EXPL2_Evo2_PR_SA_200spd_DIA_Ancient_unk_FW1_E3_L18-309	Odocoileus virginianus:311;Bos indicus:310;Bos taurus:310;Bison bison:308;Bison bonasus:308;Bos mutus:308;Bos primigenius:308;Ovis aries:304;Capra hircus:303;Bubalus bubalis:302;Decoy_84:300;Sus scrofa:300;Ursus maritimus:299;Decoy_24:298;Ursus arctos:298;Decoy_77:296;Vicugna pacos:295;Canis lupus:294;Camelus bactrianus:293;Mustela erminea:292;Vulpes vulpes:291;Camelus dromedarius:290;Mustela put…	Odocoileus virginianus	Odocoileus virginianus	10	Odocoileus virginianus	3205	3720	515	FW1-E3-L18-309	20200908	FW-portugal	FALSE	FW-portugal_FW1-E3-L18-309		0.0299063	FALSE	FALSE	0	TRUE	LibDIA
20200908_EXPL2_Evo2_PR_SA_200spd_DIA_Ancient_unk_FW1_E4_L18-313	Bison bonasus:311;Bos primigenius:311;Bos indicus:309;Bos taurus:309;Bison bison:308;Odocoileus virginianus:307;Bos mutus:305;Capra hircus:302;Bubalus bubalis:301;Decoy_84:300;Ovis aries:300;Ursus arctos:299;Vicugna pacos:299;Ursus maritimus:297;Sus scrofa:296;Ailuropoda melanoleuca:295;Decoy_77:295;Camelus bactrianus:293;Canis lupus:293;Camelus dromedarius:291;Decoy_24:290;Vulpes vulpes:289;Equu…	Bison bonasus;Bos primigenius	Odocoileus virginianus	8	signal too low	2092	2377	285	FW1-E4-L18-313	20200908	FW-portugal	FALSE	FW-portugal_FW1-E4-L18-313		0.562744	TRUE	FALSE	0	TRUE	LibDIA
20200908_EXPL2_Evo2_PR_SA_200spd_DIA_Ancient_unk_FW1_E5_I19-4002	Bison bonasus:309;Bos primigenius:309;Bos taurus:308;Odocoileus virginianus:308;Bos indicus:306;Bison bison:305;Bos mutus:303;Bubalus bubalis:302;Decoy_84:301;Decoy_77:300;Decoy_24:299;Ovis aries:299;Capra hircus:297;Sus scrofa:297;Vicugna pacos:297;Decoy_92:295;Equus asinus:295;Equus caballus:294;Camelus bactrianus:293;Camelus dromedarius:291;Camelus ferus:290;Decoy_34:290;Equus przewalskii:289;…	Bison bonasus;Bos primigenius	Odocoileus virginianus	8	signal too low	1649	1860	211	FW1-E5-I19-4002	20200908	FW-portugal	FALSE	FW-portugal_FW1-E5-I19-4002		0.813262	TRUE	FALSE	0	TRUE	LibDIA
20200908_EXPL2_Evo2_PR_SA_200spd_DIA_Ancient_unk_FW1_E6_I19-4130	Odocoileus virginianus:311;Bos taurus:310;Bison bonasus:309;Bos primigenius:309;Bos indicus:308;Bison bison:307;Bos mutus:304;Bubalus bubalis:304;Ovis aries:301;Capra hircus:299;Decoy_84:299;Vicugna pacos:299;Decoy_24:298;Decoy_77:297;Sus scrofa:297;Camelus bactrianus:296;Camelus dromedarius:295;Camelus ferus:293;Decoy_139:291;Decoy_92:291;Equus asinus:291;Equus caballus:291;Equus przewalskii:288…	Odocoileus virginianus	Odocoileus virginianus	8	signal too low	1566	1728	162	FW1-E6-I19-4130	20200908	FW-portugal	FALSE	FW-portugal_FW1-E6-I19-4130		0.790143	TRUE	FALSE	0	TRUE	LibDIA
20200908_EXPL2_Evo2_PR_SA_200spd_DIA_Ancient_unk_FW1_E7_J18-1168	Odocoileus virginianus:311;Bos indicus:310;Bos taurus:310;Bison bonasus:309;Bos primigenius:309;Bison bison:308;Bos mutus:306;Ovis aries:304;Capra hircus:303;Bubalus bubalis:302;Decoy_84:301;Decoy_24:300;Vicugna pacos:299;Camelus bactrianus:298;Camelus dromedarius:297;Camelus ferus:295;Sus scrofa:295;Ursus arctos:294;Decoy_77:292;Ursus maritimus:292;Equus asinus:290;Equus caballus:289;Equus przew…	Odocoileus virginianus	Odocoileus virginianus	10	Odocoileus virginianus	2624	2982	358	FW1-E7-J18-1168	20200908	FW-portugal	FALSE	FW-portugal_FW1-E7-J18-1168		0.0997368	FALSE	FALSE	0	TRUE	LibDIA
20200908_EXPL2_Evo2_PR_SA_200spd_DIA_Ancient_unk_FW1_E8_I20-4252	Odocoileus virginianus:311;Bos indicus:310;Bos primigenius:310;Bos taurus:310;Bison bonasus:307;Bos mutus:307;Bison bison:306;Ovis aries:304;Capra hircus:303;Bubalus bubalis:302;Decoy_84:301;Sus scrofa:300;Vicugna pacos:299;Camelus bactrianus:298;Ursus maritimus:296;Camelus dromedarius:295;Decoy_24:295;Ursus arctos:295;Camelus ferus:294;Decoy_77:292;Canis lupus:291;Equus asinus:290;Equus caballus…	Odocoileus virginianus	Odocoileus virginianus	9	Odocoileus virginianus	2876	3214	338	FW1-E8-I20-4252	20200908	FW-portugal	FALSE	FW-portugal_FW1-E8-I20-4252		0.126326	FALSE	FALSE	0	TRUE	LibDIA
20200908_EXPL2_Evo2_PR_SA_200spd_DIA_Ancient_unk_FW1_E9_I19-4161	Bison bonasus:309;Bos primigenius:309;Odocoileus virginianus:309;Bos indicus:308;Bos taurus:308;Bison bison:307;Bos mutus:304;Decoy_84:303;Ovis aries:301;Decoy_24:300;Bubalus bubalis:299;Decoy_77:299;Capra hircus:298;Ursus arctos:297;Vicugna pacos:297;Canis lupus:296;Equus asinus:295;Decoy_92:293;Sus scrofa:293;Camelus dromedarius:292;Camelus bactrianus:291;Camelus ferus:288;Decoy_136:288;Vulpes …	Bison bonasus;Bos primigenius;Odocoileus virginianus	Odocoileus virginianus	9	signal too low	1839	2054	215	FW1-E9-I19-4161	20200908	FW-portugal	FALSE	FW-portugal_FW1-E9-I19-4161		0.57629	TRUE	FALSE	0	TRUE	LibDIA
20200908_EXPL2_Evo2_PR_SA_200spd_DIA_Ancient_unk_FW1_F10_J19-410	Odocoileus virginianus:311;Bos indicus:310;Bos primigenius:310;Bos taurus:310;Bison bonasus:307;Bos mutus:307;Bison bison:305;Ovis aries:305;Capra hircus:303;Decoy_84:302;Bubalus bubalis:301;Decoy_77:300;Vicugna pacos:299;Decoy_24:298;Sus scrofa:297;Camelus bactrianus:296;Camelus dromedarius:295;Ursus arctos:294;Ursus maritimus:293;Camelus ferus:292;Mustela erminea:291;Mustela putorius:291;Equus …	Odocoileus virginianus	Odocoileus virginianus	10	Odocoileus virginianus	2904	3316	412	FW1-F10-J19-410	20200908	FW-portugal	FALSE	FW-portugal_FW1-F10-J19-410		0.00689283	FALSE	FALSE	0	TRUE	LibDIA
20200908_EXPL2_Evo2_PR_SA_200spd_DIA_Ancient_unk_FW1_F11_H18-4276	Bison bonasus:310;Bos indicus:310;Bos primigenius:310;Bos taurus:310;Bison bison:309;Odocoileus virginianus:308;Bos mutus:306;Capra hircus:304;Ovis aries:303;Decoy_84:302;Bubalus bubalis:301;Decoy_24:298;Equus asinus:298;Vicugna pacos:298;Decoy_77:297;Sus scrofa:297;Camelus bactrianus:295;Camelus dromedarius:294;Camelus ferus:293;Equus caballus:292;Equus przewalskii:292;Ursus arctos:290;Canis lup…	Bison bonasus;Bos indicus;Bos primigenius;Bos taurus	Odocoileus virginianus	8	signal too low	2418	2815	397	FW1-F11-H18-4276	20200908	FW-portugal	FALSE	FW-portugal_FW1-F11-H18-4276		0.512804	TRUE	FALSE	0	TRUE	LibDIA
20200908_EXPL2_Evo2_PR_SA_200spd_DIA_Ancient_unk_FW1_F12_J18-1193	Odocoileus virginianus:310;Bison bonasus:309;Bos primigenius:309;Bos taurus:308;Bison bison:307;Bos indicus:307;Bos mutus:304;Decoy_84:304;Bubalus bubalis:301;Decoy_77:300;Ovis aries:300;Capra hircus:299;Decoy_24:298;Sus scrofa:298;Canis lupus:297;Vicugna pacos:296;Decoy_92:295;Vulpes vulpes:294;Camelus dromedarius:292;Camelus bactrianus:291;Equus asinus:291;Ursus arctos:291;Equus caballus:290;Ai…	Odocoileus virginianus	Odocoileus virginianus	7	signal too low	1757	1959	202	FW1-F12-J18-1193	20200908	FW-portugal	FALSE	FW-portugal_FW1-F12-J18-1193		0.787102	TRUE	FALSE	0	TRUE	LibDIA
20200908_EXPL2_Evo2_PR_SA_200spd_DIA_Ancient_unk_FW1_F1_I18-4812	Odocoileus virginianus:311;Bison bonasus:310;Bos primigenius:310;Bos taurus:310;Bos indicus:309;Bison bison:308;Bos mutus:306;Capra hircus:303;Ovis aries:302;Bubalus bubalis:301;Vicugna pacos:301;Decoy_24:299;Camelus bactrianus:298;Decoy_84:298;Camelus dromedarius:297;Sus scrofa:296;Camelus ferus:295;Ursus arctos:294;Ursus maritimus:294;Equus asinus:291;Equus caballus:291;Decoy_77:290;Equus przew…	Odocoileus virginianus	Odocoileus virginianus	9	Odocoileus virginianus	2334	2652	318	FW1-F1-I18-4812	20200908	FW-portugal	FALSE	FW-portugal_FW1-F1-I18-4812		0.263844	FALSE	FALSE	0	TRUE	LibDIA
20200908_EXPL2_Evo2_PR_SA_200spd_DIA_Ancient_unk_FW1_F2_I20-4297	Odocoileus virginianus:311;Bos indicus:310;Bos taurus:310;Bos primigenius:308;Bison bonasus:307;Bos mutus:307;Bison bison:306;Capra hircus:304;Ovis aries:303;Bubalus bubalis:302;Decoy_84:301;Decoy_24:300;Sus scrofa:299;Ursus arctos:298;Ursus maritimus:296;Camelus bactrianus:295;Equus asinus:295;Canis lupus:293;Camelus dromedarius:292;Vicugna pacos:292;Acinonyx jubatus:291;Felis catus:289;Ailuropo…	Odocoileus virginianus	Odocoileus virginianus	9.66925	Odocoileus virginianus	2912	3392	480	FW1-F2-I20-4297	20200908	FW-portugal	FALSE	FW-portugal_FW1-F2-I20-4297		0.0786663	FALSE	FALSE	0	TRUE	LibDIA
20200908_EXPL2_Evo2_PR_SA_200spd_DIA_Ancient_unk_FW1_F3_J18-1173	Odocoileus virginianus:311;Bison bonasus:310;Bos primigenius:310;Bos taurus:310;Bos indicus:308;Bison bison:307;Bos mutus:305;Bubalus bubalis:302;Ovis aries:301;Capra hircus:300;Decoy_77:300;Decoy_24:299;Decoy_84:299;Decoy_92:298;Sus scrofa:296;Vicugna pacos:296;Camelus dromedarius:295;Ursus arctos:294;Camelus bactrianus:293;Camelus ferus:292;Canis lupus:291;Equus asinus:290;Decoy_93:288;Felis ca…	Odocoileus virginianus	Odocoileus virginianus	7	signal too low	1715	1913	198	FW1-F3-J18-1173	20200908	FW-portugal	FALSE	FW-portugal_FW1-F3-J18-1173		0.661078	TRUE	FALSE	0	TRUE	LibDIA
20200908_EXPL2_Evo2_PR_SA_200spd_DIA_Ancient_unk_FW1_F4_J18-1271	Bison bonasus:308;Bos primigenius:308;Odocoileus virginianus:308;Bos indicus:306;Bos taurus:306;Bison bison:305;Bos mutus:302;Decoy_84:300;Ovis aries:300;Capra hircus:299;Bubalus bubalis:298;Decoy_24:298;Decoy_77:298;Vicugna pacos:298;Camelus bactrianus:297;Camelus dromedarius:295;Camelus ferus:295;Equus asinus:294;Theropithecus gelada:292;Macaca fascicularis:291;Equus caballus:290;Chlorocebus sa…	Bison bonasus;Bos primigenius;Odocoileus virginianus	Odocoileus virginianus	7	signal too low	1658	1860	202	FW1-F4-J18-1271	20200908	FW-portugal	FALSE	FW-portugal_FW1-F4-J18-1271		0.8151	TRUE	FALSE	0	TRUE	LibDIA
20200908_EXPL2_Evo2_PR_SA_200spd_DIA_Ancient_unk_FW1_F5_J19-403	Odocoileus virginianus:311;Bos indicus:310;Bos primigenius:310;Bos taurus:310;Bison bonasus:307;Bos mutus:307;Bison bison:306;Ovis aries:304;Capra hircus:303;Bubalus bubalis:302;Decoy_84:301;Decoy_24:300;Sus scrofa:298;Ursus arctos:298;Ursus maritimus:297;Decoy_77:296;Vicugna pacos:296;Equus asinus:294;Equus caballus:294;Canis lupus:292;Camelus bactrianus:291;Camelus dromedarius:290;Camelus ferus…	Odocoileus virginianus	Odocoileus virginianus	10	Odocoileus virginianus	3169	3648	479	FW1-F5-J19-403	20200908	FW-portugal	FALSE	FW-portugal_FW1-F5-J19-403		0.0281312	FALSE	FALSE	0	TRUE	LibDIA
20200908_EXPL2_Evo2_PR_SA_200spd_DIA_Ancient_unk_FW1_F6_J18-1235	Odocoileus virginianus:310;Bison bonasus:309;Bos primigenius:309;Bos taurus:309;Bison bison:308;Bos indicus:308;Bos mutus:305;Capra hircus:303;Decoy_84:303;Bubalus bubalis:300;Decoy_77:299;Ovis aries:299;Vicugna pacos:299;Decoy_24:297;Sus scrofa:297;Camelus dromedarius:296;Camelus bactrianus:295;Camelus ferus:294;Canis lupus:293;Ursus arctos:292;Vulpes vulpes:291;Ursus maritimus:290;Equus asinus:…	Odocoileus virginianus	Odocoileus virginianus	9	signal too low	2210	2509	299	FW1-F6-J18-1235	20200908	FW-portugal	FALSE	FW-portugal_FW1-F6-J18-1235		0.725452	TRUE	FALSE	0	TRUE	LibDIA
20200908_EXPL2_Evo2_PR_SA_200spd_DIA_Ancient_unk_FW1_F7_I18-4880	Odocoileus virginianus:311;Capra hircus:310;Bison bonasus:308;Bos indicus:308;Bos primigenius:308;Bos taurus:308;Bison bison:307;Ovis aries:307;Bos mutus:304;Bubalus bubalis:302;Decoy_84:301;Decoy_77:300;Decoy_24:298;Vicugna pacos:298;Camelus dromedarius:297;Camelus bactrianus:296;Sus scrofa:295;Camelus ferus:294;Ursus arctos:293;Ursus maritimus:293;Equus asinus:291;Decoy_139:289;Equus caballus:2…	Odocoileus virginianus	Odocoileus virginianus	9	Odocoileus virginianus	2506	2837	331	FW1-F7-I18-4880	20200908	FW-portugal	FALSE	FW-portugal_FW1-F7-I18-4880		0.0032161	FALSE	FALSE	0	TRUE	LibDIA
20200908_EXPL2_Evo2_PR_SA_200spd_DIA_Ancient_unk_FW1_F8_J18-1205	Odocoileus virginianus:311;Bison bonasus:310;Bos indicus:310;Bos primigenius:310;Bos taurus:310;Bison bison:309;Bos mutus:306;Capra hircus:304;Ovis aries:303;Bubalus bubalis:302;Decoy_84:301;Decoy_24:300;Vicugna pacos:299;Decoy_77:298;Canis lupus:296;Sus scrofa:296;Equus asinus:295;Equus przewalskii:294;Equus caballus:293;Vulpes vulpes:293;Felis catus:291;Camelus bactrianus:289;Ursus arctos:289;C…	Odocoileus virginianus	Odocoileus virginianus	10	Odocoileus virginianus	2441	2771	330	FW1-F8-J18-1205	20200908	FW-portugal	FALSE	FW-portugal_FW1-F8-J18-1205		0.277154	FALSE	FALSE	0	TRUE	LibDIA
20200908_EXPL2_Evo2_PR_SA_200spd_DIA_Ancient_unk_FW1_F9_J18-1252	Bison bison:310;Bos indicus:310;Bos taurus:310;Odocoileus virginianus:310;Bison bonasus:309;Bos primigenius:309;Bos mutus:305;Decoy_84:304;Capra hircus:302;Ovis aries:301;Bubalus bubalis:300;Decoy_24:300;Sus scrofa:299;Equus asinus:298;Vicugna pacos:296;Camelus bactrianus:295;Decoy_77:294;Equus caballus:294;Vulpes vulpes:294;Equus przewalskii:293;Camelus dromedarius:291;Canis lupus:291;Camelus fe…	Bison bison;Bos indicus;Bos taurus;Odocoileus virginianus	Odocoileus virginianus	8	signal too low	1945	2219	274	FW1-F9-J18-1252	20200908	FW-portugal	FALSE	FW-portugal_FW1-F9-J18-1252		0.744664	TRUE	FALSE	0	TRUE	LibDIA
20200908_EXPL2_Evo2_PR_SA_200spd_DIA_Ancient_unk_FW1_G10_J20-159	Odocoileus virginianus:311;Bos indicus:310;Bos primigenius:310;Bos taurus:310;Bison bonasus:307;Bos mutus:307;Bison bison:306;Ovis aries:304;Capra hircus:303;Bubalus bubalis:302;Decoy_84:301;Vicugna pacos:300;Camelus bactrianus:299;Camelus dromedarius:298;Decoy_77:297;Camelus ferus:295;Sus scrofa:295;Ursus arctos:294;Decoy_24:293;Ursus maritimus:293;Canis lupus:292;Vulpes vulpes:290;Equus asinus:…	Odocoileus virginianus	Odocoileus virginianus	10	Odocoileus virginianus	2779	3201	422	FW1-G10-J20-159	20200908	FW-portugal	FALSE	FW-portugal_FW1-G10-J20-159		0.00191107	FALSE	FALSE	0	TRUE	LibDIA
20200908_EXPL2_Evo2_PR_SA_200spd_DIA_Ancient_unk_FW1_G11_J18-1187	Odocoileus virginianus:311;Bos indicus:310;Bos primigenius:310;Bos taurus:310;Bison bonasus:307;Bos mutus:307;Bison bison:305;Capra hircus:305;Ovis aries:303;Bubalus bubalis:302;Decoy_84:301;Decoy_24:300;Sus scrofa:299;Vicugna pacos:298;Camelus bactrianus:297;Ursus arctos:295;Ursus maritimus:295;Acinonyx jubatus:293;Camelus dromedarius:293;Camelus ferus:291;Decoy_77:290;Felis catus:290;Canis lupu…	Odocoileus virginianus	Odocoileus virginianus	10	Odocoileus virginianus	2742	3217	475	FW1-G11-J18-1187	20200908	FW-portugal	FALSE	FW-portugal_FW1-G11-J18-1187		0.0555777	FALSE	FALSE	0	TRUE	LibDIA
20200908_EXPL2_Evo2_PR_SA_200spd_DIA_Ancient_unk_FW1_G12_ZZ7-151	Equus caballus:311;Equus przewalskii:311;Equus asinus:309;Felis catus:308;Acinonyx jubatus:305;Lynx pardinus:304;Puma concolor:304;Canis lupus:303;Lynx canadensis:303;Panthera pardus:303;Ursus arctos:302;Ursus maritimus:302;Vicugna pacos:301;Camelus bactrianus:298;Camelus ferus:297;Camelus dromedarius:296;Vulpes vulpes:295;Callorhinus ursinus:294;Eumetopias jubatus:294;Zalophus californianus:294;…	Equus caballus;Equus przewalskii	Equus caballus;Equus przewalskii	2	Equus caballus;Equus przewalskii	3220	3455	235	FW1-G12-ZZ7-151	20200908	FW-portugal	FALSE	FW-portugal_FW1-G12-ZZ7-151		0.00504775	FALSE	FALSE	0	TRUE	LibDIA
20200908_EXPL2_Evo2_PR_SA_200spd_DIA_Ancient_unk_FW1_G1_I19-4256	Odocoileus virginianus:311;Bison bonasus:310;Bos primigenius:310;Bos taurus:310;Bos indicus:309;Bison bison:308;Bos mutus:306;Capra hircus:304;Ovis aries:303;Decoy_84:302;Bubalus bubalis:300;Vicugna pacos:300;Decoy_24:299;Equus asinus:298;Equus caballus:297;Equus przewalskii:297;Camelus bactrianus:295;Sus scrofa:294;Camelus dromedarius:293;Decoy_77:291;Ursus arctos:291;Camelus ferus:290;Ursus mar…	Odocoileus virginianus	Odocoileus virginianus	9	Odocoileus virginianus	2388	2716	328	FW1-G1-I19-4256	20200908	FW-portugal	FALSE	FW-portugal_FW1-G1-I19-4256		0.072289	FALSE	FALSE	0	TRUE	LibDIA
20200908_EXPL2_Evo2_PR_SA_200spd_DIA_Ancient_unk_FW1_G2_J19-405	Odocoileus virginianus:311;Bison bonasus:310;Bos indicus:310;Bos primigenius:310;Bos taurus:310;Bison bison:308;Ovis aries:306;Bos mutus:305;Capra hircus:303;Bubalus bubalis:302;Decoy_84:301;Sus scrofa:300;Vicugna pacos:299;Decoy_24:298;Camelus bactrianus:297;Camelus dromedarius:296;Camelus ferus:295;Ursus maritimus:294;Mustela putorius:293;Ursus arctos:292;Canis lupus:290;Mustela erminea:290;Dec…	Odocoileus virginianus	Odocoileus virginianus	10	Odocoileus virginianus	3257	3734	477	FW1-G2-J19-405	20200908	FW-portugal	FALSE	FW-portugal_FW1-G2-J19-405		0.00716162	FALSE	FALSE	0	TRUE	LibDIA
20200908_EXPL2_Evo2_PR_SA_200spd_DIA_Ancient_unk_FW1_G3_I19-4225	Odocoileus virginianus:311;Bison bonasus:310;Bos indicus:310;Bos primigenius:310;Bos taurus:310;Bison bison:309;Bos mutus:306;Ovis aries:304;Capra hircus:303;Bubalus bubalis:302;Decoy_84:301;Ursus arctos:299;Ursus maritimus:299;Vicugna pacos:299;Camelus bactrianus:297;Decoy_24:297;Camelus ferus:294;Sus scrofa:294;Camelus dromedarius:293;Decoy_77:293;Mustela erminea:291;Mustela putorius:291;Canis …	Odocoileus virginianus	Odocoileus virginianus	9.56714	Odocoileus virginianus	2932	3318	386	FW1-G3-I19-4225	20200908	FW-portugal	FALSE	FW-portugal_FW1-G3-I19-4225		0.00828172	FALSE	FALSE	0	TRUE	LibDIA
20200908_EXPL2_Evo2_PR_SA_200spd_DIA_Ancient_unk_FW1_G4_J18-1270	Odocoileus virginianus:311;Bison bonasus:310;Bos primigenius:310;Bison bison:309;Bos indicus:309;Bos taurus:309;Bos mutus:304;Capra hircus:303;Decoy_84:302;Bubalus bubalis:301;Ovis aries:300;Decoy_24:298;Equus asinus:298;Decoy_77:297;Equus caballus:297;Equus przewalskii:297;Vicugna pacos:297;Ursus arctos:294;Camelus bactrianus:293;Camelus dromedarius:292;Camelus ferus:292;Sus scrofa:289;Ailuropod…	Odocoileus virginianus	Odocoileus virginianus	9	Odocoileus virginianus	2006	2239	233	FW1-G4-J18-1270	20200908	FW-portugal	FALSE	FW-portugal_FW1-G4-J18-1270		0.348955	FALSE	FALSE	0	TRUE	LibDIA
20200908_EXPL2_Evo2_PR_SA_200spd_DIA_Ancient_unk_FW1_G5_I19-4252	Bos indicus:310;Bos taurus:310;Odocoileus virginianus:310;Bison bison:309;Bison bonasus:309;Bos primigenius:309;Bos mutus:306;Capra hircus:304;Ovis aries:303;Bubalus bubalis:302;Decoy_84:301;Decoy_77:299;Vicugna pacos:299;Decoy_24:297;Sus scrofa:296;Camelus bactrianus:295;Ursus arctos:295;Equus przewalskii:294;Camelus dromedarius:293;Camelus ferus:292;Equus asinus:291;Ursus maritimus:291;Equus ca…	Bos indicus;Bos taurus;Odocoileus virginianus	Odocoileus virginianus	10	Odocoileus virginianus	2579	2888	309	FW1-G5-I19-4252	20200908	FW-portugal	FALSE	FW-portugal_FW1-G5-I19-4252		0.00340834	FALSE	FALSE	0	TRUE	LibDIA
20200908_EXPL2_Evo2_PR_SA_200spd_DIA_Ancient_unk_FW1_G6_I19-4194	Odocoileus virginianus:311;Bos indicus:310;Bos taurus:310;Bos primigenius:308;Bison bonasus:307;Bos mutus:307;Bison bison:306;Ovis aries:304;Capra hircus:303;Bubalus bubalis:302;Decoy_84:301;Decoy_24:300;Sus scrofa:299;Vicugna pacos:298;Decoy_77:297;Camelus bactrianus:296;Ursus arctos:295;Ursus maritimus:294;Camelus ferus:293;Camelus dromedarius:292;Canis lupus:291;Mustela erminea:290;Vulpes vulp…	Odocoileus virginianus	Odocoileus virginianus	10	Odocoileus virginianus	2850	3214	364	FW1-G6-I19-4194	20200908	FW-portugal	FALSE	FW-portugal_FW1-G6-I19-4194		0.0222167	FALSE	FALSE	0	TRUE	LibDIA
20200908_EXPL2_Evo2_PR_SA_200spd_DIA_Ancient_unk_FW1_G7_I20-4318	Bos indicus:310;Bos taurus:310;Odocoileus virginianus:310;Bison bison:309;Bison bonasus:309;Bos primigenius:309;Bos mutus:306;Capra hircus:304;Bubalus bubalis:302;Decoy_84:301;Ovis aries:301;Decoy_24:300;Vicugna pacos:299;Equus asinus:298;Equus przewalskii:297;Camelus bactrianus:296;Sus scrofa:295;Camelus ferus:294;Camelus dromedarius:293;Equus caballus:292;Decoy_77:289;Ursus arctos:289;Ursus mar…	Bos indicus;Bos taurus;Odocoileus virginianus	Odocoileus virginianus	10	Odocoileus virginianus	2435	2753	318	FW1-G7-I20-4318	20200908	FW-portugal	FALSE	FW-portugal_FW1-G7-I20-4318		0.0848731	FALSE	FALSE	0	TRUE	LibDIA
20200908_EXPL2_Evo2_PR_SA_200spd_DIA_Ancient_unk_FW1_G8_J19-460	Odocoileus virginianus:311;Bos indicus:310;Bos taurus:310;Bos primigenius:308;Bison bonasus:307;Bos mutus:307;Bison bison:306;Ovis aries:304;Capra hircus:303;Bubalus bubalis:302;Decoy_77:300;Decoy_84:300;Decoy_24:299;Sus scrofa:299;Ursus arctos:297;Canis lupus:296;Ursus maritimus:296;Vulpes vulpes:294;Mustela erminea:293;Camelus bactrianus:291;Mustela putorius:291;Vicugna pacos:291;Camelus ferus:…	Odocoileus virginianus	Odocoileus virginianus	9	Odocoileus virginianus	3250	3763	513	FW1-G8-J19-460	20200908	FW-portugal	FALSE	FW-portugal_FW1-G8-J19-460		0.0154807	FALSE	FALSE	0	TRUE	LibDIA
20200908_EXPL2_Evo2_PR_SA_200spd_DIA_Ancient_unk_FW1_G9_I19-4241	Odocoileus virginianus:311;Bison bonasus:310;Bos primigenius:310;Bos taurus:310;Bos indicus:308;Bison bison:307;Ovis aries:307;Bos mutus:304;Capra hircus:303;Decoy_84:302;Bubalus bubalis:300;Vicugna pacos:300;Decoy_24:299;Sus scrofa:298;Camelus bactrianus:297;Camelus dromedarius:296;Decoy_77:295;Camelus ferus:294;Ursus arctos:293;Equus caballus:292;Equus przewalskii:292;Ursus maritimus:291;Equus …	Odocoileus virginianus	Odocoileus virginianus	10	Odocoileus virginianus	2616	3003	387	FW1-G9-I19-4241	20200908	FW-portugal	FALSE	FW-portugal_FW1-G9-I19-4241		0.017114	FALSE	FALSE	0	TRUE	LibDIA
20200908_EXPL2_Evo2_PR_SA_200spd_DIA_Ancient_unk_FW1_H10_ZZ8-768	Odocoileus virginianus:311;Bos indicus:310;Bos primigenius:310;Bos taurus:310;Bison bonasus:307;Bos mutus:307;Bison bison:306;Ovis aries:304;Capra hircus:303;Bubalus bubalis:302;Decoy_84:301;Vicugna pacos:300;Sus scrofa:299;Camelus bactrianus:297;Decoy_77:297;Ursus maritimus:296;Ursus arctos:295;Decoy_24:294;Camelus ferus:293;Camelus dromedarius:292;Canis lupus:291;Vulpes vulpes:290;Mustela ermin…	Odocoileus virginianus	Odocoileus virginianus	10	Odocoileus virginianus	3117	3513	396	FW1-H10-ZZ8-768	20200908	FW-portugal	FALSE	FW-portugal_FW1-H10-ZZ8-768		0.00586261	FALSE	FALSE	0	TRUE	LibDIA
20200908_EXPL2_Evo2_PR_SA_200spd_DIA_Ancient_unk_FW1_H11_ZZ8-768	Odocoileus virginianus:311;Bos indicus:310;Bos primigenius:310;Bos taurus:310;Bison bison:307;Bison bonasus:307;Bos mutus:306;Capra hircus:304;Ovis aries:303;Bubalus bubalis:302;Decoy_84:301;Equus asinus:299;Equus przewalskii:299;Ursus arctos:298;Decoy_24:297;Equus caballus:297;Ursus maritimus:296;Acinonyx jubatus:292;Decoy_77:292;Felis catus:292;Sus scrofa:292;Lynx canadensis:290;Canis lupus:289…	Odocoileus virginianus	Odocoileus virginianus	9.69012	Odocoileus virginianus	3259	3643	384	FW1-H11-ZZ8-768	20200908	FW-portugal	FALSE	FW-portugal_FW1-H11-ZZ8-768		0.012705	FALSE	FALSE	0	TRUE	LibDIA
20200908_EXPL2_Evo2_PR_SA_200spd_DIA_Ancient_unk_FW1_H12_ZZ8-768	Odocoileus virginianus:311;Bos indicus:310;Bos primigenius:310;Bos taurus:310;Bison bonasus:307;Bos mutus:307;Bison bison:306;Ovis aries:304;Bubalus bubalis:303;Capra hircus:302;Decoy_84:301;Decoy_24:300;Vicugna pacos:299;Camelus bactrianus:298;Camelus dromedarius:297;Camelus ferus:296;Decoy_73:295;Sus scrofa:293;Ursus arctos:293;Canis lupus:290;Equus asinus:290;Felis catus:289;Acinonyx jubatus:2…	Odocoileus virginianus	Odocoileus virginianus	8	Odocoileus virginianus	2327	2630	303	FW1-H12-ZZ8-768	20200908	FW-portugal	FALSE	FW-portugal_FW1-H12-ZZ8-768		0.000453051	FALSE	FALSE	0	TRUE	LibDIA
20200908_EXPL2_Evo2_PR_SA_200spd_DIA_Ancient_unk_FW1_H1_ZZ7-151	Odocoileus virginianus:311;Bos indicus:310;Bos primigenius:310;Bos taurus:310;Bison bonasus:307;Bos mutus:307;Bison bison:306;Ovis aries:304;Capra hircus:303;Bubalus bubalis:302;Decoy_84:301;Sus scrofa:300;Vicugna pacos:299;Decoy_24:298;Equus asinus:297;Camelus bactrianus:296;Camelus dromedarius:294;Equus caballus:294;Camelus ferus:293;Canis lupus:291;Decoy_77:291;Ursus arctos:291;Ursus maritimus…	Odocoileus virginianus	Odocoileus virginianus	10	Odocoileus virginianus	3135	3527	392	FW1-H1-ZZ7-151	20200908	FW-portugal	FALSE	FW-portugal_FW1-H1-ZZ7-151		0.0400828	FALSE	FALSE	0	TRUE	LibDIA
20200908_EXPL2_Evo2_PR_SA_200spd_DIA_Ancient_unk_FW1_H2_ZZ7-151	Odocoileus virginianus:311;Bison bonasus:310;Bos indicus:310;Bos primigenius:310;Bos taurus:310;Bison bison:309;Bos mutus:306;Ovis aries:304;Capra hircus:303;Bubalus bubalis:302;Sus scrofa:301;Decoy_84:300;Equus asinus:299;Equus caballus:298;Vicugna pacos:297;Equus przewalskii:296;Ursus arctos:296;Ursus maritimus:295;Decoy_24:293;Camelus bactrianus:292;Camelus dromedarius:291;Acinonyx jubatus:289…	Odocoileus virginianus	Odocoileus virginianus	10	Odocoileus virginianus	2982	3429	447	FW1-H2-ZZ7-151	20200908	FW-portugal	FALSE	FW-portugal_FW1-H2-ZZ7-151		0.00129356	FALSE	FALSE	0	TRUE	LibDIA
20200908_EXPL2_Evo2_PR_SA_200spd_DIA_Ancient_unk_FW1_H3_ZZ7-151	Equus caballus:311;Equus przewalskii:311;Equus asinus:309;Felis catus:308;Acinonyx jubatus:305;Canis lupus:304;Puma concolor:304;Ursus arctos:304;Mustela erminea:303;Lynx canadensis:301;Vicugna pacos:301;Mustela putorius:300;Lynx pardinus:299;Panthera pardus:299;Ursus maritimus:299;Camelus bactrianus:295;Vulpes vulpes:295;Camelus ferus:294;Ailuropoda melanoleuca:293;Camelus dromedarius:291;Sus sc…	Equus caballus;Equus przewalskii	Equus caballus;Equus przewalskii	2	Equus caballus;Equus przewalskii	3147	3369	222	FW1-H3-ZZ7-151	20200908	FW-portugal	FALSE	FW-portugal_FW1-H3-ZZ7-151		0.0039641	FALSE	FALSE	0	TRUE	LibDIA
20200908_EXPL2_Evo2_PR_SA_200spd_DIA_Ancient_unk_FW1_H4_ZZ7-151	Odocoileus virginianus:311;Bison bonasus:310;Bos indicus:310;Bos primigenius:310;Bos taurus:310;Bison bison:309;Bos mutus:306;Ovis aries:304;Capra hircus:303;Bubalus bubalis:302;Sus scrofa:301;Decoy_84:300;Decoy_24:298;Ursus arctos:298;Vicugna pacos:298;Ursus maritimus:295;Canis lupus:294;Decoy_77:294;Vulpes vulpes:292;Equus asinus:291;Felis catus:291;Camelus bactrianus:290;Equus przewalskii:290;…	Odocoileus virginianus	Odocoileus virginianus	9	Odocoileus virginianus	2683	3041	358	FW1-H4-ZZ7-151	20200908	FW-portugal	FALSE	FW-portugal_FW1-H4-ZZ7-151		0.0256848	FALSE	FALSE	0	TRUE	LibDIA
20200908_EXPL2_Evo2_PR_SA_200spd_DIA_Ancient_unk_FW1_H5_ZZ8-765	Ovis aries:311;Capra hircus:310;Bos primigenius:309;Bos indicus:308;Bos taurus:308;Odocoileus virginianus:308;Bison bonasus:305;Bos mutus:305;Bison bison:304;Bubalus bubalis:302;Decoy_84:301;Sus scrofa:300;Equus asinus:298;Decoy_77:297;Equus caballus:297;Ursus maritimus:296;Canis lupus:295;Ursus arctos:294;Equus przewalskii:293;Vicugna pacos:293;Decoy_24:292;Vulpes vulpes:290;Camelus bactrianus:2…	Ovis aries	Ovis aries	4	Ovis aries	3469	3761	292	FW1-H5-ZZ8-765	20200908	FW-portugal	FALSE	FW-portugal_FW1-H5-ZZ8-765		0.012411	FALSE	FALSE	0	TRUE	LibDIA
20200908_EXPL2_Evo2_PR_SA_200spd_DIA_Ancient_unk_FW1_H6_ZZ8-765	Capra hircus:311;Ovis aries:310;Odocoileus virginianus:309;Bison bonasus:308;Bos indicus:308;Bos primigenius:308;Bos taurus:308;Bison bison:306;Bos mutus:304;Bubalus bubalis:302;Sus scrofa:301;Decoy_84:299;Decoy_24:298;Ursus arctos:298;Ursus maritimus:298;Vicugna pacos:295;Decoy_77:292;Felis catus:291;Acinonyx jubatus:290;Camelus bactrianus:290;Mustela erminea:290;Mustela putorius:290;Camelus dro…	Capra hircus	Capra hircus	4	Capra hircus	2990	3258	268	FW1-H6-ZZ8-765	20200908	FW-portugal	FALSE	FW-portugal_FW1-H6-ZZ8-765		0.000867538	FALSE	FALSE	0	TRUE	LibDIA
20200908_EXPL2_Evo2_PR_SA_200spd_DIA_Ancient_unk_FW1_H7_ZZ8-768	Equus asinus:311;Equus caballus:310;Equus przewalskii:310;Felis catus:308;Canis lupus:306;Puma concolor:305;Ursus arctos:305;Acinonyx jubatus:302;Lynx canadensis:302;Lynx pardinus:301;Vulpes vulpes:301;Ailuropoda melanoleuca:300;Mustela erminea:300;Mustela putorius:300;Panthera pardus:300;Callorhinus ursinus:296;Zalophus californianus:295;Decoy_170:294;Eumetopias jubatus:293;Decoy_85:291;Ursus ma…	Equus asinus	Equus caballus;Equus przewalskii	1	Equus caballus;Equus przewalskii	3051	3321	270	FW1-H7-ZZ8-768	20200908	FW-portugal	FALSE	FW-portugal_FW1-H7-ZZ8-768		0.000986284	FALSE	FALSE	0	TRUE	LibDIA
20200908_EXPL2_Evo2_PR_SA_200spd_DIA_Ancient_unk_FW1_H8_ZZ8-768	Ovis aries:311;Capra hircus:310;Bison bonasus:309;Bos indicus:309;Bos primigenius:309;Bos taurus:309;Bison bison:308;Bos mutus:305;Odocoileus virginianus:303;Bubalus bubalis:302;Decoy_84:301;Sus scrofa:300;Ursus arctos:299;Ursus maritimus:299;Vicugna pacos:297;Decoy_77:295;Camelus bactrianus:294;Canis lupus:294;Vulpes vulpes:293;Camelus ferus:292;Decoy_24:292;Camelus dromedarius:290;Decoy_151:290…	Ovis aries	Ovis aries	4	Ovis aries	2984	3193	209	FW1-H8-ZZ8-768	20200908	FW-portugal	FALSE	FW-portugal_FW1-H8-ZZ8-768		0.0160799	FALSE	FALSE	0	TRUE	LibDIA
20200908_EXPL2_Evo2_PR_SA_200spd_DIA_Ancient_unk_FW1_H9_ZZ8-768	Bison bonasus:311;Bos indicus:311;Bos primigenius:311;Bos taurus:311;Bison bison:310;Bos mutus:307;Bubalus bubalis:304;Ovis aries:304;Odocoileus virginianus:303;Capra hircus:302;Decoy_84:301;Equus asinus:300;Equus przewalskii:300;Equus caballus:299;Canis lupus:296;Decoy_67:295;Vulpes vulpes:295;Decoy_24:294;Acinonyx jubatus:293;Felis catus:291;Vicugna pacos:291;Panthera pardus:289;Sus scrofa:289;…	Bison bonasus;Bos indicus;Bos primigenius;Bos taurus	Odocoileus virginianus	7.37056	signal too low	2409	2741	332	FW1-H9-ZZ8-768	20200908	FW-portugal	FALSE	FW-portugal_FW1-H9-ZZ8-768		0.567374	TRUE	FALSE	0	TRUE	LibDIA
20200908_EXPL2_Evo2_PR_SA_200spd_DIA_Ancient_unk_FW2_A10_A8-1467	Equus caballus:311;Equus przewalskii:311;Equus asinus:309;Felis catus:308;Ursus arctos:306;Puma concolor:305;Canis lupus:304;Ursus maritimus:303;Acinonyx jubatus:302;Callorhinus ursinus:302;Lynx pardinus:301;Panthera pardus:299;Zalophus californianus:299;Ailuropoda melanoleuca:297;Lynx canadensis:297;Vulpes vulpes:297;Eumetopias jubatus:296;Mustela erminea:295;Decoy_114:293;Mustela putorius:293;V…	Equus caballus;Equus przewalskii	Equus caballus;Equus przewalskii	2	Equus caballus;Equus przewalskii	3216	3489	273	FW2-A10-A8-1467	20200908	FW-portugal	FALSE	FW-portugal_FW2-A10-A8-1467		0.00295883	FALSE	FALSE	0	TRUE	LibDIA
20200908_EXPL2_Evo2_PR_SA_200spd_DIA_Ancient_unk_FW2_A11_A8-1467	Odocoileus virginianus:311;Bison bonasus:310;Bos indicus:310;Bos primigenius:310;Bos taurus:310;Bison bison:309;Bos mutus:306;Ovis aries:304;Capra hircus:303;Bubalus bubalis:302;Decoy_84:301;Vicugna pacos:300;Decoy_77:298;Sus scrofa:298;Decoy_24:296;Ursus arctos:296;Equus asinus:295;Ursus maritimus:294;Camelus dromedarius:293;Equus caballus:293;Equus przewalskii:291;Camelus bactrianus:290;Camelus…	Odocoileus virginianus	Odocoileus virginianus	10	Odocoileus virginianus	2300	2591	291	FW2-A11-A8-1467	20200908	FW-portugal	FALSE	FW-portugal_FW2-A11-A8-1467		0.000291418	FALSE	FALSE	0	TRUE	LibDIA
20200908_EXPL2_Evo2_PR_SA_200spd_DIA_Ancient_unk_FW2_A12_A8-1467	Ovis aries:311;Capra hircus:310;Bos primigenius:309;Bos indicus:308;Bos taurus:308;Odocoileus virginianus:307;Bison bonasus:305;Bos mutus:305;Bison bison:304;Bubalus bubalis:302;Decoy_84:301;Decoy_77:299;Sus scrofa:299;Ursus maritimus:298;Canis lupus:297;Ursus arctos:297;Decoy_24:295;Vulpes vulpes:294;Equus asinus:293;Vicugna pacos:292;Panthera pardus:290;Equus caballus:289;Felis catus:288;Acinon…	Ovis aries	Ovis aries	1	Ovis aries	3329	3602	273	FW2-A12-A8-1467	20200908	FW-portugal	FALSE	FW-portugal_FW2-A12-A8-1467		0.00787031	FALSE	FALSE	0	TRUE	LibDIA
20200908_EXPL2_Evo2_PR_SA_200spd_DIA_Ancient_unk_FW2_A1_A7-724	Ovis aries:311;Bos indicus:310;Bos taurus:310;Bos primigenius:309;Capra hircus:308;Bison bonasus:306;Bos mutus:306;Bison bison:305;Bubalus bubalis:302;Odocoileus virginianus:302;Decoy_84:301;Sus scrofa:299;Ursus arctos:299;Ursus maritimus:297;Vicugna pacos:297;Decoy_24:296;Equus asinus:296;Equus caballus:295;Mustela erminea:291;Camelus bactrianus:290;Camelus dromedarius:290;Mustela putorius:290;C…	Ovis aries	Ovis aries	2	Ovis aries	2946	3217	271	FW2-A1-A7-724	20200908	FW-portugal	FALSE	FW-portugal_FW2-A1-A7-724		0.00120316	FALSE	FALSE	0	TRUE	LibDIA
20200908_EXPL2_Evo2_PR_SA_200spd_DIA_Ancient_unk_FW2_A2_A7-724	Equus asinus:311;Equus caballus:310;Equus przewalskii:310;Canis lupus:307;Felis catus:307;Acinonyx jubatus:304;Lynx canadensis:303;Lynx pardinus:303;Panthera pardus:303;Puma concolor:302;Ursus arctos:302;Vulpes vulpes:302;Ursus maritimus:301;Ailuropoda melanoleuca:298;Panthera tigris:296;Vicugna pacos:296;Mustela erminea:295;Mustela putorius:294;Camelus bactrianus:292;Camelus ferus:291;Callorhinu…	Equus asinus	Equus caballus;Equus przewalskii	2	Equus caballus;Equus przewalskii	3419	3709	290	FW2-A2-A7-724	20200908	FW-portugal	FALSE	FW-portugal_FW2-A2-A7-724		0.00872906	FALSE	FALSE	0	TRUE	LibDIA
20200908_EXPL2_Evo2_PR_SA_200spd_DIA_Ancient_unk_FW2_A3_A7-724	Equus caballus:311;Equus przewalskii:311;Equus asinus:309;Vicugna pacos:308;Camelus bactrianus:307;Felis catus:306;Camelus ferus:305;Camelus dromedarius:304;Acinonyx jubatus:300;Ursus arctos:300;Panthera pardus:299;Puma concolor:298;Ursus maritimus:298;Ailuropoda melanoleuca:297;Lynx canadensis:297;Lynx pardinus:297;Mustela erminea:296;Mustela putorius:296;Ursus americanus:296;Canis lupus:295;Vul…	Equus caballus;Equus przewalskii	Equus caballus;Equus przewalskii	1	Equus caballus;Equus przewalskii	2758	2975	217	FW2-A3-A7-724	20200908	FW-portugal	FALSE	FW-portugal_FW2-A3-A7-724		0.000724988	FALSE	FALSE	0	TRUE	LibDIA
20200908_EXPL2_Evo2_PR_SA_200spd_DIA_Ancient_unk_FW2_A4_A7-724	Odocoileus virginianus:311;Bos indicus:310;Bos taurus:310;Bos primigenius:308;Bison bonasus:307;Bos mutus:307;Bison bison:306;Ovis aries:304;Capra hircus:303;Bubalus bubalis:302;Decoy_84:301;Decoy_24:300;Vicugna pacos:299;Sus scrofa:298;Ursus arctos:297;Ursus maritimus:297;Equus asinus:295;Equus caballus:294;Camelus bactrianus:293;Camelus dromedarius:292;Camelus ferus:290;Mustela erminea:290;Must…	Odocoileus virginianus	Odocoileus virginianus	10	Odocoileus virginianus	2985	3465	480	FW2-A4-A7-724	20200908	FW-portugal	FALSE	FW-portugal_FW2-A4-A7-724		0.0193727	FALSE	FALSE	0	TRUE	LibDIA
20200908_EXPL2_Evo2_PR_SA_200spd_DIA_Ancient_unk_FW2_A5_D11-597	Ovis aries:310;Odocoileus virginianus:309;Bison bonasus:308;Bos primigenius:308;Capra hircus:308;Bos taurus:307;Bos indicus:306;Bison bison:305;Bos mutus:303;Bubalus bubalis:300;Decoy_84:300;Ursus arctos:300;Ursus maritimus:300;Decoy_24:297;Sus scrofa:297;Vicugna pacos:296;Decoy_77:295;Decoy_75:293;Ailuropoda melanoleuca:292;Equus asinus:290;Equus caballus:290;Canis lupus:289;Vulpes vulpes:289;Eq…	Ovis aries	Capra hircus	3	Capra hircus	2548	2747	199	FW2-A5-D11-597	20200908	FW-portugal	FALSE	FW-portugal_FW2-A5-D11-597		0.00135156	FALSE	FALSE	0	TRUE	LibDIA
20200908_EXPL2_Evo2_PR_SA_200spd_DIA_Ancient_unk_FW2_A6_D11-597	Capra hircus:311;Ovis aries:310;Bos indicus:309;Bos primigenius:309;Bos taurus:309;Bison bonasus:306;Bos mutus:306;Bison bison:305;Odocoileus virginianus:303;Bubalus bubalis:302;Decoy_84:301;Sus scrofa:300;Canis lupus:298;Decoy_151:298;Equus asinus:296;Equus caballus:296;Equus przewalskii:296;Decoy_24:295;Ursus maritimus:294;Ursus arctos:293;Vicugna pacos:290;Mustela erminea:289;Vulpes vulpes:289…	Capra hircus	Capra hircus	4	Capra hircus	3140	3429	289	FW2-A6-D11-597	20200908	FW-portugal	FALSE	FW-portugal_FW2-A6-D11-597		0.0426097	FALSE	FALSE	0	TRUE	LibDIA
20200908_EXPL2_Evo2_PR_SA_200spd_DIA_Ancient_unk_FW2_A7_A8-1467	Odocoileus virginianus:311;Bos indicus:310;Bos primigenius:310;Bos taurus:310;Bison bonasus:307;Bos mutus:307;Bison bison:306;Ovis aries:304;Capra hircus:303;Bubalus bubalis:302;Decoy_84:301;Decoy_77:299;Vicugna pacos:299;Decoy_24:297;Sus scrofa:297;Ursus arctos:296;Camelus bactrianus:295;Ursus maritimus:293;Camelus dromedarius:292;Camelus ferus:292;Equus asinus:291;Equus caballus:291;Ailuropoda …	Odocoileus virginianus	Odocoileus virginianus	10	Odocoileus virginianus	2657	2925	268	FW2-A7-A8-1467	20200908	FW-portugal	FALSE	FW-portugal_FW2-A7-A8-1467		0.00422492	FALSE	FALSE	0	TRUE	LibDIA
20200908_EXPL2_Evo2_PR_SA_200spd_DIA_Ancient_unk_FW2_A8_A8-1467	Odocoileus virginianus:311;Bos indicus:310;Bos primigenius:310;Bos taurus:310;Bison bonasus:307;Bos mutus:307;Bison bison:306;Ovis aries:304;Capra hircus:303;Bubalus bubalis:302;Decoy_84:301;Equus asinus:300;Equus caballus:298;Equus przewalskii:296;Sus scrofa:296;Vicugna pacos:296;Camelus bactrianus:294;Decoy_24:294;Canis lupus:293;Camelus dromedarius:292;Decoy_117:291;Vulpes vulpes:289;Ursus arc…	Odocoileus virginianus	Odocoileus virginianus	10	Odocoileus virginianus	2899	3326	427	FW2-A8-A8-1467	20200908	FW-portugal	FALSE	FW-portugal_FW2-A8-A8-1467		0.00181971	FALSE	FALSE	0	TRUE	LibDIA
20200908_EXPL2_Evo2_PR_SA_200spd_DIA_Ancient_unk_FW2_A9_A8-1467	Equus asinus:311;Equus caballus:310;Equus przewalskii:310;Felis catus:308;Acinonyx jubatus:304;Puma concolor:304;Vicugna pacos:304;Ursus arctos:303;Lynx canadensis:302;Lynx pardinus:302;Ailuropoda melanoleuca:301;Mustela putorius:300;Panthera pardus:300;Mustela erminea:299;Callorhinus ursinus:298;Camelus bactrianus:296;Canis lupus:295;Camelus dromedarius:294;Zalophus californianus:293;Eumetopias …	Equus asinus	Equus caballus;Equus przewalskii	1	Equus caballus;Equus przewalskii	3000	3263	263	FW2-A9-A8-1467	20200908	FW-portugal	FALSE	FW-portugal_FW2-A9-A8-1467		0.00105996	FALSE	FALSE	0	TRUE	LibDIA
20200908_EXPL2_Evo2_PR_SA_200spd_DIA_Ancient_unk_FW2_B10_D11-612	Bos primigenius:310;Bos taurus:310;Odocoileus virginianus:310;Bos indicus:309;Bison bonasus:307;Bos mutus:307;Bison bison:305;Ovis aries:303;Bubalus bubalis:301;Capra hircus:301;Decoy_84:300;Decoy_24:299;Ursus arctos:298;Ursus maritimus:297;Equus asinus:296;Vicugna pacos:295;Decoy_117:293;Acinonyx jubatus:292;Camelus dromedarius:291;Canis lupus:291;Decoy_77:290;Puma concolor:290;Camelus bactrianu…	Bos primigenius;Bos taurus;Odocoileus virginianus	Odocoileus virginianus	8	Odocoileus virginianus	2498	2861	363	FW2-B10-D11-612	20200908	FW-portugal	FALSE	FW-portugal_FW2-B10-D11-612		0.000440286	FALSE	FALSE	0	TRUE	LibDIA
20200908_EXPL2_Evo2_PR_SA_200spd_DIA_Ancient_unk_FW2_B11_A9-1228	Odocoileus virginianus:311;Bos indicus:310;Bos primigenius:310;Bos taurus:310;Bison bison:307;Bison bonasus:307;Bos mutus:306;Ovis aries:304;Capra hircus:303;Bubalus bubalis:302;Decoy_84:301;Decoy_24:300;Vicugna pacos:299;Camelus bactrianus:298;Camelus dromedarius:297;Camelus ferus:296;Sus scrofa:295;Equus asinus:294;Mustela erminea:293;Mustela putorius:293;Equus przewalskii:291;Equus caballus:28…	Odocoileus virginianus	Odocoileus virginianus	10	Odocoileus virginianus	2906	3295	389	FW2-B11-A9-1228	20200908	FW-portugal	FALSE	FW-portugal_FW2-B11-A9-1228		0.00729464	FALSE	FALSE	0	TRUE	LibDIA
20200908_EXPL2_Evo2_PR_SA_200spd_DIA_Ancient_unk_FW2_B12_A9-1228	Odocoileus virginianus:311;Bos indicus:310;Bos primigenius:310;Bos taurus:310;Bison bonasus:307;Bos mutus:307;Bison bison:306;Ovis aries:304;Capra hircus:303;Bubalus bubalis:302;Decoy_84:301;Decoy_24:300;Vicugna pacos:299;Sus scrofa:298;Camelus bactrianus:297;Camelus ferus:296;Camelus dromedarius:295;Decoy_77:293;Equus caballus:293;Equus asinus:292;Ursus arctos:291;Ursus maritimus:289;Canis lupus…	Odocoileus virginianus	Odocoileus virginianus	10	Odocoileus virginianus	2732	3037	305	FW2-B12-A9-1228	20200908	FW-portugal	FALSE	FW-portugal_FW2-B12-A9-1228		0.00994237	FALSE	FALSE	0	TRUE	LibDIA
20200908_EXPL2_Evo2_PR_SA_200spd_DIA_Ancient_unk_FW2_B1_A8-1467	Odocoileus virginianus:311;Bos taurus:310;Bos indicus:309;Bos primigenius:309;Bison bonasus:306;Ovis aries:306;Bison bison:305;Capra hircus:305;Bos mutus:304;Bubalus bubalis:302;Decoy_84:301;Sus scrofa:299;Ursus arctos:299;Decoy_77:298;Ursus maritimus:298;Vicugna pacos:296;Camelus bactrianus:295;Camelus dromedarius:294;Camelus ferus:292;Canis lupus:292;Ailuropoda melanoleuca:289;Mustela erminea:2…	Odocoileus virginianus	Odocoileus virginianus	10	Odocoileus virginianus	2807	3240	433	FW2-B1-A8-1467	20200908	FW-portugal	FALSE	FW-portugal_FW2-B1-A8-1467		0.00203577	FALSE	FALSE	0	TRUE	LibDIA
20200908_EXPL2_Evo2_PR_SA_200spd_DIA_Ancient_unk_FW2_B2_A8-1467	Ovis aries:311;Capra hircus:310;Bos indicus:309;Bos taurus:309;Bos primigenius:307;Bison bonasus:306;Bos mutus:306;Bison bison:305;Odocoileus virginianus:303;Bubalus bubalis:302;Decoy_84:301;Sus scrofa:300;Equus asinus:299;Canis lupus:298;Equus caballus:297;Equus przewalskii:296;Vulpes vulpes:296;Vicugna pacos:294;Ursus arctos:293;Ursus maritimus:291;Decoy_24:289;Felis catus:288;Mustela erminea:2…	Ovis aries	Capra hircus	1	Capra hircus	3458	3755	297	FW2-B2-A8-1467	20200908	FW-portugal	FALSE	FW-portugal_FW2-B2-A8-1467		0.0362406	FALSE	FALSE	0	TRUE	LibDIA
20200908_EXPL2_Evo2_PR_SA_200spd_DIA_Ancient_unk_FW2_B3_A8-1467	Capra hircus:311;Ovis aries:310;Bison bonasus:309;Bos primigenius:309;Bos indicus:308;Bos taurus:308;Bison bison:307;Odocoileus virginianus:307;Bos mutus:304;Bubalus bubalis:302;Decoy_84:301;Sus scrofa:299;Ursus arctos:298;Vicugna pacos:298;Decoy_24:297;Ursus maritimus:297;Equus asinus:295;Canis lupus:293;Acinonyx jubatus:291;Equus caballus:290;Camelus bactrianus:289;Camelus dromedarius:287;Felis…	Capra hircus	Capra hircus	2	Capra hircus	3128	3373	245	FW2-B3-A8-1467	20200908	FW-portugal	FALSE	FW-portugal_FW2-B3-A8-1467		0.00177833	FALSE	FALSE	0	TRUE	LibDIA
20200908_EXPL2_Evo2_PR_SA_200spd_DIA_Ancient_unk_FW2_B4_A8-1467	Ovis aries:311;Capra hircus:310;Bos primigenius:309;Bos indicus:308;Bos taurus:308;Odocoileus virginianus:307;Bison bonasus:306;Bos mutus:305;Bison bison:304;Bubalus bubalis:302;Decoy_84:301;Decoy_24:300;Canis lupus:299;Sus scrofa:296;Ursus arctos:296;Vulpes vulpes:295;Decoy_75:293;Equus asinus:292;Vicugna pacos:291;Acinonyx jubatus:289;Camelus bactrianus:289;Camelus dromedarius:289;Mustela ermin…	Ovis aries	Ovis aries	1	Ovis aries	3027	3284	257	FW2-B4-A8-1467	20200908	FW-portugal	FALSE	FW-portugal_FW2-B4-A8-1467		0.000900369	FALSE	FALSE	0	TRUE	LibDIA
20200908_EXPL2_Evo2_PR_SA_200spd_DIA_Ancient_unk_FW2_B5_A8-1467	Ovis aries:311;Capra hircus:310;Bos primigenius:309;Bos indicus:308;Bos taurus:308;Odocoileus virginianus:308;Bison bonasus:305;Bos mutus:305;Bison bison:304;Bubalus bubalis:302;Decoy_84:301;Sus scrofa:299;Ursus arctos:299;Decoy_24:298;Canis lupus:297;Equus asinus:297;Equus caballus:295;Vicugna pacos:292;Ursus maritimus:291;Ailuropoda melanoleuca:290;Decoy_117:290;Vulpes vulpes:290;Equus przewals…	Ovis aries	Capra hircus;Ovis aries	0	Capra hircus;Ovis aries	2687	2924	237	FW2-B5-A8-1467	20200908	FW-portugal	FALSE	FW-portugal_FW2-B5-A8-1467		0.000867474	FALSE	FALSE	0	TRUE	LibDIA
20200908_EXPL2_Evo2_PR_SA_200spd_DIA_Ancient_unk_FW2_B6_A8-1467	Odocoileus virginianus:311;Bos indicus:310;Bos primigenius:310;Bos taurus:310;Bison bonasus:307;Bos mutus:307;Bison bison:305;Ovis aries:304;Capra hircus:303;Bubalus bubalis:302;Decoy_84:301;Vicugna pacos:300;Sus scrofa:299;Decoy_77:298;Decoy_24:297;Camelus bactrianus:296;Equus asinus:295;Ursus arctos:294;Ursus maritimus:294;Camelus ferus:292;Camelus dromedarius:291;Canis lupus:290;Equus caballus…	Odocoileus virginianus	Odocoileus virginianus	10	Odocoileus virginianus	3160	3573	413	FW2-B6-A8-1467	20200908	FW-portugal	FALSE	FW-portugal_FW2-B6-A8-1467		0.0132703	FALSE	FALSE	0	TRUE	LibDIA
20200908_EXPL2_Evo2_PR_SA_200spd_DIA_Ancient_unk_FW2_B7_A8-1467	Ovis aries:311;Capra hircus:310;Bos indicus:309;Bos primigenius:309;Bos taurus:309;Bison bonasus:306;Bos mutus:306;Bison bison:305;Odocoileus virginianus:303;Bubalus bubalis:302;Decoy_84:301;Decoy_77:300;Decoy_24:299;Ursus arctos:298;Sus scrofa:297;Canis lupus:295;Ursus maritimus:295;Equus asinus:294;Equus caballus:293;Decoy_151:292;Vicugna pacos:292;Equus przewalskii:291;Vulpes vulpes:288;Camelu…	Ovis aries	Capra hircus;Ovis aries	0	Capra hircus;Ovis aries	2752	2936	184	FW2-B7-A8-1467	20200908	FW-portugal	FALSE	FW-portugal_FW2-B7-A8-1467		0.00261976	FALSE	FALSE	0	TRUE	LibDIA
20200908_EXPL2_Evo2_PR_SA_200spd_DIA_Ancient_unk_FW2_B8_A8-1467	Ovis aries:311;Capra hircus:310;Bos indicus:309;Bos taurus:309;Bos primigenius:307;Bison bonasus:306;Bos mutus:306;Bison bison:305;Odocoileus virginianus:303;Bubalus bubalis:302;Decoy_84:301;Decoy_24:299;Ursus arctos:299;Sus scrofa:298;Vicugna pacos:298;Canis lupus:295;Decoy_77:295;Vulpes vulpes:294;Felis catus:293;Acinonyx jubatus:291;Ursus maritimus:291;Equus caballus:289;Equus asinus:288;Muste…	Ovis aries	Capra hircus	1	Capra hircus	3525	3791	266	FW2-B8-A8-1467	20200908	FW-portugal	FALSE	FW-portugal_FW2-B8-A8-1467		0.00391282	FALSE	FALSE	0	TRUE	LibDIA
20200908_EXPL2_Evo2_PR_SA_200spd_DIA_Ancient_unk_FW2_B9_D11-612	Odocoileus virginianus:311;Bos indicus:310;Bos primigenius:310;Bos taurus:310;Bos mutus:307;Bison bison:306;Bison bonasus:306;Ovis aries:304;Capra hircus:303;Bubalus bubalis:302;Decoy_84:301;Sus scrofa:300;Decoy_24:297;Decoy_77:297;Vicugna pacos:297;Ursus arctos:296;Ursus maritimus:295;Equus asinus:294;Canis lupus:293;Equus caballus:292;Equus przewalskii:291;Camelus bactrianus:289;Camelus dromeda…	Odocoileus virginianus	Odocoileus virginianus	9	Odocoileus virginianus	2969	3366	397	FW2-B9-D11-612	20200908	FW-portugal	FALSE	FW-portugal_FW2-B9-D11-612		0.0433663	FALSE	FALSE	0	TRUE	LibDIA
20200908_EXPL2_Evo2_PR_SA_200spd_DIA_Ancient_unk_FW2_C10_A8-1506	Odocoileus virginianus:311;Bos indicus:310;Bos primigenius:310;Bos taurus:310;Bison bonasus:307;Bos mutus:307;Bison bison:306;Ovis aries:304;Capra hircus:303;Bubalus bubalis:302;Decoy_84:301;Vicugna pacos:300;Decoy_24:298;Ursus maritimus:298;Sus scrofa:297;Ursus arctos:297;Decoy_77:296;Camelus bactrianus:294;Camelus dromedarius:293;Canis lupus:292;Felis catus:291;Camelus ferus:290;Vulpes vulpes:2…	Odocoileus virginianus	Odocoileus virginianus	10	Odocoileus virginianus	3249	3712	463	FW2-C10-A8-1506	20200908	FW-portugal	FALSE	FW-portugal_FW2-C10-A8-1506		0.0114771	FALSE	FALSE	0	TRUE	LibDIA
20200908_EXPL2_Evo2_PR_SA_200spd_DIA_Ancient_unk_FW2_C11_A8-1506	Equus asinus:311;Equus caballus:310;Equus przewalskii:310;Felis catus:308;Canis lupus:307;Ursus arctos:306;Acinonyx jubatus:303;Ursus maritimus:303;Lynx canadensis:301;Lynx pardinus:301;Vulpes vulpes:301;Puma concolor:300;Panthera pardus:299;Vicugna pacos:299;Ailuropoda melanoleuca:297;Camelus bactrianus:296;Mustela erminea:296;Callorhinus ursinus:293;Eumetopias jubatus:293;Ursus americanus:293;Z…	Equus asinus	Equus caballus;Equus przewalskii	2	Equus caballus;Equus przewalskii	3556	3854	298	FW2-C11-A8-1506	20200908	FW-portugal	FALSE	FW-portugal_FW2-C11-A8-1506		0.00794341	FALSE	FALSE	0	TRUE	LibDIA
20200908_EXPL2_Evo2_PR_SA_200spd_DIA_Ancient_unk_FW2_C12_A8-1506	Capra hircus:311;Ovis aries:310;Bos indicus:309;Bos taurus:309;Bos primigenius:307;Bison bonasus:306;Bos mutus:305;Odocoileus virginianus:305;Bison bison:304;Bubalus bubalis:302;Decoy_84:301;Sus scrofa:300;Decoy_24:299;Canis lupus:298;Ursus arctos:297;Ursus maritimus:297;Equus caballus:294;Vulpes vulpes:294;Equus asinus:293;Decoy_77:291;Mustela erminea:291;Equus przewalskii:289;Mustela putorius:2…	Capra hircus	Capra hircus	4	Capra hircus	3337	3621	284	FW2-C12-A8-1506	20200908	FW-portugal	FALSE	FW-portugal_FW2-C12-A8-1506		0.0155711	FALSE	FALSE	0	TRUE	LibDIA
20200908_EXPL2_Evo2_PR_SA_200spd_DIA_Ancient_unk_FW2_C1_A9-1228	Equus caballus:311;Equus asinus:310;Equus przewalskii:310;Felis catus:308;Vicugna pacos:306;Acinonyx jubatus:305;Ursus arctos:304;Ursus maritimus:304;Puma concolor:302;Lynx canadensis:301;Canis lupus:300;Camelus bactrianus:298;Camelus ferus:298;Lynx pardinus:298;Camelus dromedarius:297;Panthera pardus:297;Mustela erminea:295;Mustela putorius:295;Sus scrofa:294;Decoy_24:293;Vulpes vulpes:293;Ailur…	Equus caballus	Equus caballus;Equus przewalskii	2	Equus caballus;Equus przewalskii	3224	3487	263	FW2-C1-A9-1228	20200908	FW-portugal	FALSE	FW-portugal_FW2-C1-A9-1228		0.00616668	FALSE	FALSE	0	TRUE	LibDIA
20200908_EXPL2_Evo2_PR_SA_200spd_DIA_Ancient_unk_FW2_C2_A9-1228	Odocoileus virginianus:311;Bison bonasus:310;Bos indicus:310;Bos primigenius:310;Bos taurus:310;Bison bison:309;Bos mutus:306;Bubalus bubalis:304;Ovis aries:303;Capra hircus:302;Vicugna pacos:301;Decoy_84:300;Ursus arctos:298;Decoy_24:297;Sus scrofa:297;Decoy_77:296;Camelus bactrianus:295;Equus asinus:294;Camelus dromedarius:293;Ursus maritimus:293;Equus caballus:291;Equus przewalskii:290;Camelus…	Odocoileus virginianus	Odocoileus virginianus	10	Odocoileus virginianus	2562	2979	417	FW2-C2-A9-1228	20200908	FW-portugal	FALSE	FW-portugal_FW2-C2-A9-1228		0.00133305	FALSE	FALSE	0	TRUE	LibDIA
20200908_EXPL2_Evo2_PR_SA_200spd_DIA_Ancient_unk_FW2_C3_A9-1228	Equus asinus:311;Equus caballus:310;Equus przewalskii:310;Felis catus:308;Acinonyx jubatus:305;Ursus arctos:304;Vicugna pacos:304;Puma concolor:303;Panthera pardus:302;Lynx pardinus:301;Ailuropoda melanoleuca:300;Lynx canadensis:300;Mustela erminea:299;Mustela putorius:299;Camelus bactrianus:298;Canis lupus:298;Callorhinus ursinus:295;Ursus maritimus:295;Decoy_114:294;Vulpes vulpes:291;Camelus dr…	Equus asinus	Equus caballus;Equus przewalskii	1	Equus caballus;Equus przewalskii	2661	2877	216	FW2-C3-A9-1228	20200908	FW-portugal	FALSE	FW-portugal_FW2-C3-A9-1228		0.00155861	FALSE	FALSE	0	TRUE	LibDIA
20200908_EXPL2_Evo2_PR_SA_200spd_DIA_Ancient_unk_FW2_C4_A9-1228	Equus asinus:311;Equus caballus:311;Equus przewalskii:310;Felis catus:308;Canis lupus:307;Ursus arctos:306;Vulpes vulpes:304;Ursus maritimus:303;Acinonyx jubatus:301;Lynx canadensis:301;Ailuropoda melanoleuca:299;Lynx pardinus:299;Panthera pardus:299;Mustela erminea:298;Puma concolor:298;Mustela putorius:297;Ursus americanus:296;Vicugna pacos:295;Callorhinus ursinus:292;Zalophus californianus:292…	Equus asinus;Equus caballus	Equus caballus;Equus przewalskii	2	Equus caballus;Equus przewalskii	3413	3683	270	FW2-C4-A9-1228	20200908	FW-portugal	FALSE	FW-portugal_FW2-C4-A9-1228		0.0211995	FALSE	FALSE	0	TRUE	LibDIA
20200908_EXPL2_Evo2_PR_SA_200spd_DIA_Ancient_unk_FW2_C5_A9-1228	Bos indicus:311;Bos primigenius:311;Bos taurus:311;Bison bonasus:308;Bos mutus:308;Bison bison:307;Odocoileus virginianus:305;Bubalus bubalis:304;Capra hircus:303;Ovis aries:302;Decoy_84:301;Vicugna pacos:300;Decoy_24:299;Sus scrofa:298;Equus asinus:297;Ursus arctos:296;Ursus maritimus:295;Canis lupus:294;Equus caballus:292;Camelus bactrianus:291;Decoy_77:291;Vulpes vulpes:290;Camelus dromedarius…	Bos indicus;Bos primigenius;Bos taurus	Bison bison;Bison bonasus;Bos indicus;Bos mutus;Bos primigenius;Bos taurus	14	Bison bison;Bison bonasus;Bos indicus;Bos mutus;Bos primigenius;Bos taurus	3346	3605	259	FW2-C5-A9-1228	20200908	FW-portugal	FALSE	FW-portugal_FW2-C5-A9-1228		0.00304634	FALSE	FALSE	0	TRUE	LibDIA
20200908_EXPL2_Evo2_PR_SA_200spd_DIA_Ancient_unk_FW2_C6_A8-1506	Odocoileus virginianus:311;Bos indicus:310;Bos primigenius:310;Bos taurus:310;Bos mutus:307;Bison bonasus:306;Bison bison:304;Ovis aries:304;Capra hircus:303;Bubalus bubalis:302;Decoy_84:301;Decoy_77:300;Decoy_24:298;Vicugna pacos:298;Sus scrofa:297;Ursus maritimus:297;Ursus arctos:296;Canis lupus:294;Camelus bactrianus:292;Camelus dromedarius:291;Vulpes vulpes:291;Camelus ferus:290;Decoy_117:288…	Odocoileus virginianus	Odocoileus virginianus	11	Odocoileus virginianus	2977	3342	365	FW2-C6-A8-1506	20200908	FW-portugal	FALSE	FW-portugal_FW2-C6-A8-1506		0.00352659	FALSE	FALSE	0	TRUE	LibDIA
20200908_EXPL2_Evo2_PR_SA_200spd_DIA_Ancient_unk_FW2_C7_A8-1506	Equus asinus:311;Equus caballus:310;Equus przewalskii:310;Canis lupus:308;Felis catus:306;Lynx pardinus:305;Vicugna pacos:304;Puma concolor:303;Lynx canadensis:302;Ursus arctos:302;Vulpes vulpes:302;Acinonyx jubatus:301;Mustela erminea:300;Panthera pardus:298;Callorhinus ursinus:296;Camelus bactrianus:295;Ursus maritimus:295;Zalophus californianus:295;Mustela putorius:293;Ailuropoda melanoleuca:2…	Equus asinus	Equus caballus;Equus przewalskii	1	Equus caballus;Equus przewalskii	3297	3587	290	FW2-C7-A8-1506	20200908	FW-portugal	FALSE	FW-portugal_FW2-C7-A8-1506		0.00225567	FALSE	FALSE	0	TRUE	LibDIA
20200908_EXPL2_Evo2_PR_SA_200spd_DIA_Ancient_unk_FW2_C8_A8-1506	Equus caballus:311;Equus przewalskii:311;Equus asinus:309;Felis catus:307;Ursus arctos:307;Canis lupus:305;Ursus maritimus:305;Lynx pardinus:302;Acinonyx jubatus:301;Lynx canadensis:300;Mustela erminea:300;Mustela putorius:299;Puma concolor:299;Vulpes vulpes:299;Panthera pardus:298;Ursus americanus:298;Ailuropoda melanoleuca:297;Decoy_24:296;Callorhinus ursinus:293;Zalophus californianus:293;Eume…	Equus caballus;Equus przewalskii	Equus caballus;Equus przewalskii	2	Equus caballus;Equus przewalskii	3416	3679	263	FW2-C8-A8-1506	20200908	FW-portugal	FALSE	FW-portugal_FW2-C8-A8-1506		0.0093347	FALSE	FALSE	0	TRUE	LibDIA
20200908_EXPL2_Evo2_PR_SA_200spd_DIA_Ancient_unk_FW2_C9_A8-1506	Odocoileus virginianus:311;Bos indicus:310;Bos primigenius:310;Bos taurus:310;Bison bonasus:307;Bos mutus:307;Bison bison:306;Ovis aries:304;Capra hircus:303;Bubalus bubalis:302;Decoy_84:301;Decoy_24:300;Vicugna pacos:299;Decoy_77:297;Ursus arctos:297;Ursus maritimus:297;Canis lupus:295;Camelus bactrianus:294;Camelus ferus:293;Camelus dromedarius:292;Vulpes vulpes:291;Sus scrofa:290;Equus caballu…	Odocoileus virginianus	Odocoileus virginianus	10	Odocoileus virginianus	2874	3176	302	FW2-C9-A8-1506	20200908	FW-portugal	FALSE	FW-portugal_FW2-C9-A8-1506		0.0131051	FALSE	FALSE	0	TRUE	LibDIA
20200908_EXPL2_Evo2_PR_SA_200spd_DIA_Ancient_unk_FW2_D10_A9-1241	Ovis aries:311;Capra hircus:310;Odocoileus virginianus:309;Bos indicus:308;Bos primigenius:308;Bos taurus:308;Bison bonasus:305;Bos mutus:305;Bison bison:304;Bubalus bubalis:302;Decoy_84:301;Sus scrofa:300;Vicugna pacos:298;Canis lupus:297;Ursus arctos:297;Ursus maritimus:296;Decoy_24:295;Vulpes vulpes:293;Equus caballus:292;Decoy_77:291;Equus asinus:291;Mustela erminea:291;Mustela putorius:290;C…	Ovis aries	Ovis aries	2	Ovis aries	3142	3400	258	FW2-D10-A9-1241	20200908	FW-portugal	FALSE	FW-portugal_FW2-D10-A9-1241		0.00684893	FALSE	FALSE	0	TRUE	LibDIA
20200908_EXPL2_Evo2_PR_SA_200spd_DIA_Ancient_unk_FW2_D11_A9-1246	Equus asinus:311;Equus caballus:310;Equus przewalskii:310;Felis catus:308;Ursus arctos:307;Lynx canadensis:304;Ursus maritimus:304;Acinonyx jubatus:303;Puma concolor:302;Canis lupus:301;Lynx pardinus:301;Mustela erminea:300;Panthera pardus:300;Mustela putorius:299;Ursus americanus:297;Vulpes vulpes:296;Callorhinus ursinus:295;Vicugna pacos:295;Ailuropoda melanoleuca:294;Zalophus californianus:294…	Equus asinus	Equus caballus;Equus przewalskii	2	Equus caballus;Equus przewalskii	3309	3547	238	FW2-D11-A9-1246	20200908	FW-portugal	FALSE	FW-portugal_FW2-D11-A9-1246		0.00904349	FALSE	FALSE	0	TRUE	LibDIA
20200908_EXPL2_Evo2_PR_SA_200spd_DIA_Ancient_unk_FW2_D12_A9-1246	Equus caballus:311;Equus przewalskii:311;Equus asinus:309;Canis lupus:308;Felis catus:307;Acinonyx jubatus:304;Lynx canadensis:303;Puma concolor:303;Lynx pardinus:302;Panthera pardus:302;Ursus arctos:302;Vulpes vulpes:302;Ursus maritimus:301;Mustela erminea:299;Mustela putorius:297;Vicugna pacos:296;Decoy_24:295;Callorhinus ursinus:294;Zalophus californianus:294;Panthera tigris:292;Eumetopias jub…	Equus caballus;Equus przewalskii	Equus caballus;Equus przewalskii	2	Equus caballus;Equus przewalskii	3491	3747	256	FW2-D12-A9-1246	20200908	FW-portugal	FALSE	FW-portugal_FW2-D12-A9-1246		0.0100442	FALSE	FALSE	0	TRUE	LibDIA
20200908_EXPL2_Evo2_PR_SA_200spd_DIA_Ancient_unk_FW2_D1_A8-1506	Equus asinus:311;Equus caballus:310;Equus przewalskii:310;Felis catus:308;Canis lupus:305;Lynx pardinus:305;Puma concolor:305;Acinonyx jubatus:304;Lynx canadensis:304;Panthera pardus:302;Ursus arctos:302;Ailuropoda melanoleuca:300;Vulpes vulpes:300;Callorhinus ursinus:298;Mustela erminea:297;Mustela putorius:297;Vicugna pacos:295;Decoy_114:294;Camelus bactrianus:291;Eumetopias jubatus:291;Panther…	Equus asinus	Equus caballus;Equus przewalskii	1	Equus caballus;Equus przewalskii	2971	3224	253	FW2-D1-A8-1506	20200908	FW-portugal	FALSE	FW-portugal_FW2-D1-A8-1506		0.00114292	FALSE	FALSE	0	TRUE	LibDIA
20200908_EXPL2_Evo2_PR_SA_200spd_DIA_Ancient_unk_FW2_D2_A8-1506	Equus caballus:311;Equus przewalskii:311;Equus asinus:309;Felis catus:308;Ursus arctos:307;Acinonyx jubatus:306;Ursus maritimus:304;Panthera pardus:303;Ailuropoda melanoleuca:301;Mustela erminea:301;Mustela putorius:301;Lynx pardinus:300;Puma concolor:300;Ursus americanus:299;Decoy_114:298;Lynx canadensis:296;Canis lupus:295;Callorhinus ursinus:294;Eumetopias jubatus:294;Panthera tigris:293;Vicug…	Equus caballus;Equus przewalskii	Equus caballus;Equus przewalskii	1	Equus caballus;Equus przewalskii	2350	2525	175	FW2-D2-A8-1506	20200908	FW-portugal	FALSE	FW-portugal_FW2-D2-A8-1506		0.000666593	FALSE	FALSE	0	TRUE	LibDIA
20200908_EXPL2_Evo2_PR_SA_200spd_DIA_Ancient_unk_FW2_D3_A8-1506	Equus asinus:311;Equus caballus:310;Equus przewalskii:310;Vicugna pacos:308;Mustela erminea:306;Mustela putorius:306;Felis catus:305;Ursus arctos:301;Acinonyx jubatus:300;Camelus bactrianus:300;Decoy_24:299;Sus scrofa:298;Camelus dromedarius:297;Lynx pardinus:297;Puma concolor:297;Ursus maritimus:297;Camelus ferus:296;Decoy_114:296;Lynx canadensis:295;Callorhinus ursinus:294;Ailuropoda melanoleuc…	Equus asinus	Equus caballus;Equus przewalskii	1	Equus caballus;Equus przewalskii	2631	2833	202	FW2-D3-A8-1506	20200908	FW-portugal	FALSE	FW-portugal_FW2-D3-A8-1506		0.000844901	FALSE	FALSE	0	TRUE	LibDIA
20200908_EXPL2_Evo2_PR_SA_200spd_DIA_Ancient_unk_FW2_D4_A8-1506	Capra hircus:311;Ovis aries:310;Odocoileus virginianus:309;Bison bonasus:308;Bos indicus:308;Bos primigenius:308;Bos taurus:308;Bison bison:307;Bos mutus:304;Bubalus bubalis:302;Decoy_84:301;Decoy_77:300;Decoy_24:298;Sus scrofa:298;Equus asinus:297;Canis lupus:295;Vicugna pacos:295;Decoy_151:293;Ursus arctos:293;Ursus maritimus:293;Equus caballus:291;Camelus dromedarius:289;Equus przewalskii:289;…	Capra hircus	Capra hircus	4	Capra hircus	2647	2856	209	FW2-D4-A8-1506	20200908	FW-portugal	FALSE	FW-portugal_FW2-D4-A8-1506		0.00333122	FALSE	FALSE	0	TRUE	LibDIA
20200908_EXPL2_Evo2_PR_SA_200spd_DIA_Ancient_unk_FW2_D5_A9-1241	Equus asinus:311;Equus caballus:310;Equus przewalskii:310;Felis catus:308;Canis lupus:307;Ursus arctos:305;Acinonyx jubatus:303;Lynx canadensis:303;Puma concolor:303;Ursus maritimus:302;Vulpes vulpes:301;Lynx pardinus:300;Panthera pardus:299;Ailuropoda melanoleuca:297;Callorhinus ursinus:297;Vicugna pacos:297;Mustela erminea:295;Mustela putorius:295;Camelus bactrianus:293;Zalophus californianus:2…	Equus asinus	Equus caballus;Equus przewalskii	2	Equus caballus;Equus przewalskii	3397	3662	265	FW2-D5-A9-1241	20200908	FW-portugal	FALSE	FW-portugal_FW2-D5-A9-1241		0.00841245	FALSE	FALSE	0	TRUE	LibDIA
20200908_EXPL2_Evo2_PR_SA_200spd_DIA_Ancient_unk_FW2_D6_A9-1241	Equus caballus:311;Equus asinus:310;Equus przewalskii:310;Felis catus:308;Ursus arctos:306;Acinonyx jubatus:304;Ursus maritimus:304;Lynx pardinus:302;Puma concolor:302;Canis lupus:301;Lynx canadensis:301;Mustela erminea:301;Mustela putorius:300;Panthera pardus:300;Ailuropoda melanoleuca:297;Ursus americanus:296;Vulpes vulpes:295;Callorhinus ursinus:294;Vicugna pacos:294;Zalophus californianus:291…	Equus caballus	Equus caballus;Equus przewalskii	2	Equus caballus;Equus przewalskii	3581	3848	267	FW2-D6-A9-1241	20200908	FW-portugal	FALSE	FW-portugal_FW2-D6-A9-1241		0.0202376	FALSE	FALSE	0	TRUE	LibDIA
20200908_EXPL2_Evo2_PR_SA_200spd_DIA_Ancient_unk_FW2_D7_A9-1241	Bos indicus:311;Bos taurus:311;Bos primigenius:309;Bison bonasus:308;Bos mutus:308;Bison bison:307;Odocoileus virginianus:305;Bubalus bubalis:304;Capra hircus:303;Ovis aries:302;Decoy_84:301;Sus scrofa:299;Decoy_24:298;Ursus arctos:298;Canis lupus:297;Ursus maritimus:297;Vicugna pacos:296;Decoy_77:295;Vulpes vulpes:293;Equus asinus:291;Equus caballus:291;Felis catus:291;Acinonyx jubatus:289;Camel…	Bos indicus;Bos taurus	Bison bison;Bison bonasus;Bos indicus;Bos mutus;Bos primigenius;Bos taurus	13	Bison bison;Bison bonasus;Bos indicus;Bos mutus;Bos primigenius;Bos taurus	3342	3607	265	FW2-D7-A9-1241	20200908	FW-portugal	FALSE	FW-portugal_FW2-D7-A9-1241		0.0233331	FALSE	FALSE	0	TRUE	LibDIA
20200908_EXPL2_Evo2_PR_SA_200spd_DIA_Ancient_unk_FW2_D8_A9-1241	Bos primigenius:311;Bos indicus:310;Bos taurus:310;Odocoileus virginianus:310;Bison bonasus:307;Bos mutus:307;Bison bison:306;Ovis aries:304;Capra hircus:303;Bubalus bubalis:302;Decoy_84:301;Decoy_24:300;Decoy_77:298;Sus scrofa:298;Vicugna pacos:298;Canis lupus:296;Camelus bactrianus:295;Camelus dromedarius:294;Camelus ferus:293;Vulpes vulpes:292;Ursus arctos:291;Equus asinus:289;Ursus maritimus:…	Bos primigenius	Odocoileus virginianus	9	Odocoileus virginianus	2823	3195	372	FW2-D8-A9-1241	20200908	FW-portugal	FALSE	FW-portugal_FW2-D8-A9-1241		0.0552976	FALSE	FALSE	0	TRUE	LibDIA
20200908_EXPL2_Evo2_PR_SA_200spd_DIA_Ancient_unk_FW2_D9_A9-1241	Odocoileus virginianus:311;Bison bonasus:310;Bos indicus:310;Bos primigenius:310;Bos taurus:310;Bison bison:309;Bos mutus:306;Ovis aries:304;Capra hircus:303;Bubalus bubalis:302;Decoy_84:301;Decoy_77:300;Vicugna pacos:299;Camelus bactrianus:297;Camelus dromedarius:297;Decoy_24:297;Camelus ferus:295;Ursus arctos:294;Equus asinus:293;Ursus maritimus:292;Equus caballus:290;Equus przewalskii:290;Sus …	Odocoileus virginianus	Odocoileus virginianus	9	Odocoileus virginianus	2786	3114	328	FW2-D9-A9-1241	20200908	FW-portugal	FALSE	FW-portugal_FW2-D9-A9-1241		0.00959432	FALSE	FALSE	0	TRUE	LibDIA
20200908_EXPL2_Evo2_PR_SA_200spd_DIA_Ancient_unk_FW2_E10_A9-1249	Equus caballus:311;Equus przewalskii:311;Equus asinus:309;Felis catus:308;Acinonyx jubatus:305;Ursus arctos:305;Lynx canadensis:304;Lynx pardinus:304;Puma concolor:304;Ursus maritimus:304;Panthera pardus:300;Vicugna pacos:300;Canis lupus:299;Camelus bactrianus:298;Ailuropoda melanoleuca:296;Camelus ferus:295;Vulpes vulpes:295;Mustela erminea:294;Callorhinus ursinus:292;Zalophus californianus:292;…	Equus caballus;Equus przewalskii	Equus caballus;Equus przewalskii	2	Equus caballus;Equus przewalskii	3526	3781	255	FW2-E10-A9-1249	20200908	FW-portugal	FALSE	FW-portugal_FW2-E10-A9-1249		0.00631133	FALSE	FALSE	0	TRUE	LibDIA
20200908_EXPL2_Evo2_PR_SA_200spd_DIA_Ancient_unk_FW2_E11_A9-1249	Odocoileus virginianus:311;Bos indicus:310;Bos primigenius:310;Bos taurus:310;Bison bonasus:307;Bos mutus:307;Bison bison:306;Ovis aries:304;Capra hircus:303;Bubalus bubalis:302;Decoy_84:301;Vicugna pacos:300;Decoy_24:299;Sus scrofa:298;Decoy_77:296;Ursus arctos:296;Ursus maritimus:295;Camelus bactrianus:294;Equus asinus:293;Camelus dromedarius:292;Camelus ferus:291;Equus caballus:290;Felis catus…	Odocoileus virginianus	Odocoileus virginianus	10	Odocoileus virginianus	2976	3344	368	FW2-E11-A9-1249	20200908	FW-portugal	FALSE	FW-portugal_FW2-E11-A9-1249		0.00523015	FALSE	FALSE	0	TRUE	LibDIA
20200908_EXPL2_Evo2_PR_SA_200spd_DIA_Ancient_unk_FW2_E12_A9-1249	Equus caballus:311;Equus asinus:310;Equus przewalskii:310;Vicugna pacos:306;Bos primigenius:305;Felis catus:305;Camelus dromedarius:303;Lynx pardinus:303;Puma concolor:302;Sus scrofa:302;Bison bonasus:301;Lynx canadensis:301;Acinonyx jubatus:300;Panthera pardus:298;Camelus bactrianus:297;Camelus ferus:297;Decoy_114:295;Mustela erminea:295;Mustela putorius:295;Ursus americanus:292;Ursus maritimus:…	Equus caballus	Equus asinus	1	Equus asinus	2758	3015	257	FW2-E12-A9-1249	20200908	FW-portugal	FALSE	FW-portugal_FW2-E12-A9-1249		0.000560403	FALSE	FALSE	0	TRUE	LibDIA
20200908_EXPL2_Evo2_PR_SA_200spd_DIA_Ancient_unk_FW2_E1_A9-1246	Sus scrofa:311;Canis lupus:308;Vicugna pacos:308;Vulpes vulpes:306;Bos taurus:304;Camelus bactrianus:304;Bos primigenius:303;Ursus arctos:303;Bison bonasus:302;Camelus ferus:300;Decoy_24:300;Ursus maritimus:300;Camelus dromedarius:299;Felis catus:298;Odocoileus virginianus:298;Bos indicus:297;Equus asinus:297;Puma concolor:296;Mustela erminea:294;Lynx canadensis:291;Mustela putorius:291;Acinonyx …	Sus scrofa			Sus scrofa	3570	3846	276	FW2-E1-A9-1246	20200908	FW-portugal	FALSE	FW-portugal_FW2-E1-A9-1246		0.00665038	FALSE	FALSE	0	TRUE	LibDIA
20200908_EXPL2_Evo2_PR_SA_200spd_DIA_Ancient_unk_FW2_E2_A9-1246	Equus caballus:311;Equus przewalskii:311;Equus asinus:309;Felis catus:308;Ursus arctos:306;Puma concolor:304;Vicugna pacos:303;Acinonyx jubatus:302;Canis lupus:301;Ursus maritimus:301;Lynx canadensis:300;Panthera pardus:300;Callorhinus ursinus:299;Camelus bactrianus:299;Zalophus californianus:299;Camelus ferus:296;Ailuropoda melanoleuca:295;Lynx pardinus:295;Eumetopias jubatus:294;Vulpes vulpes:2…	Equus caballus;Equus przewalskii	Equus caballus;Equus przewalskii	2	Equus caballus;Equus przewalskii	3049	3299	250	FW2-E2-A9-1246	20200908	FW-portugal	FALSE	FW-portugal_FW2-E2-A9-1246		0.00269207	FALSE	FALSE	0	TRUE	LibDIA
20200908_EXPL2_Evo2_PR_SA_200spd_DIA_Ancient_unk_FW2_E3_A8-1519	Equus asinus:311;Equus caballus:310;Equus przewalskii:310;Felis catus:308;Ursus arctos:307;Canis lupus:305;Acinonyx jubatus:303;Lynx pardinus:303;Mustela erminea:302;Mustela putorius:302;Callorhinus ursinus:299;Panthera pardus:299;Puma concolor:299;Ursus maritimus:299;Lynx canadensis:297;Vicugna pacos:296;Vulpes vulpes:296;Ailuropoda melanoleuca:295;Zalophus californianus:295;Eumetopias jubatus:2…	Equus asinus	Equus caballus;Equus przewalskii	2	Equus caballus;Equus przewalskii	2914	3120	206	FW2-E3-A8-1519	20200908	FW-portugal	FALSE	FW-portugal_FW2-E3-A8-1519		0.00227287	FALSE	FALSE	0	TRUE	LibDIA
20200908_EXPL2_Evo2_PR_SA_200spd_DIA_Ancient_unk_FW2_E4_A8-1519	Capra hircus:311;Ovis aries:310;Bos indicus:309;Bos primigenius:309;Bos taurus:309;Bison bonasus:306;Bos mutus:306;Bison bison:305;Odocoileus virginianus:303;Bubalus bubalis:302;Decoy_84:301;Equus asinus:300;Equus caballus:298;Sus scrofa:298;Canis lupus:296;Decoy_24:296;Decoy_75:295;Equus przewalskii:295;Mustela erminea:292;Mustela putorius:292;Vulpes vulpes:292;Ursus arctos:289;Decoy_79:288;Feli…	Capra hircus	Capra hircus	4	Capra hircus	2890	3167	277	FW2-E4-A8-1519	20200908	FW-portugal	FALSE	FW-portugal_FW2-E4-A8-1519		0.000750443	FALSE	FALSE	0	TRUE	LibDIA
20200908_EXPL2_Evo2_PR_SA_200spd_DIA_Ancient_unk_FW2_E5_A8-1519	Capra hircus:311;Ovis aries:310;Bos indicus:308;Bos taurus:308;Odocoileus virginianus:308;Bison bison:307;Bison bonasus:307;Bos primigenius:307;Bos mutus:304;Bubalus bubalis:302;Decoy_84:301;Decoy_24:299;Vicugna pacos:299;Sus scrofa:298;Equus asinus:297;Equus caballus:295;Ursus arctos:295;Ursus maritimus:294;Decoy_151:293;Camelus bactrianus:289;Camelus dromedarius:289;Canis lupus:289;Decoy_77:288…	Capra hircus	Capra hircus	4	Capra hircus	3064	3339	275	FW2-E5-A8-1519	20200908	FW-portugal	FALSE	FW-portugal_FW2-E5-A8-1519		0.000885861	FALSE	FALSE	0	TRUE	LibDIA
20200908_EXPL2_Evo2_PR_SA_200spd_DIA_Ancient_unk_FW2_E6_A9-1249	Equus asinus:311;Equus caballus:310;Equus przewalskii:310;Felis catus:308;Puma concolor:305;Ursus arctos:305;Acinonyx jubatus:302;Ursus maritimus:302;Vicugna pacos:302;Lynx canadensis:301;Lynx pardinus:301;Canis lupus:300;Mustela erminea:299;Camelus bactrianus:298;Panthera pardus:298;Mustela putorius:297;Vulpes vulpes:295;Callorhinus ursinus:294;Eumetopias jubatus:294;Camelus ferus:292;Ursus amer…	Equus asinus	Equus caballus;Equus przewalskii	2	Equus caballus;Equus przewalskii	2998	3257	259	FW2-E6-A9-1249	20200908	FW-portugal	FALSE	FW-portugal_FW2-E6-A9-1249		0.00422949	FALSE	FALSE	0	TRUE	LibDIA
20200908_EXPL2_Evo2_PR_SA_200spd_DIA_Ancient_unk_FW2_E7_A9-1249	Odocoileus virginianus:311;Bos indicus:310;Bos primigenius:310;Bos taurus:310;Bison bonasus:307;Bos mutus:307;Bison bison:306;Bubalus bubalis:304;Ovis aries:303;Capra hircus:302;Ursus arctos:301;Ursus maritimus:301;Decoy_84:298;Decoy_24:297;Sus scrofa:296;Equus asinus:294;Equus caballus:294;Felis catus:294;Canis lupus:292;Equus przewalskii:291;Ailuropoda melanoleuca:289;Decoy_77:288;Vicugna pacos…	Odocoileus virginianus	Odocoileus virginianus	10	Odocoileus virginianus	2973	3338	365	FW2-E7-A9-1249	20200908	FW-portugal	FALSE	FW-portugal_FW2-E7-A9-1249		0.0251957	FALSE	FALSE	0	TRUE	LibDIA
20200908_EXPL2_Evo2_PR_SA_200spd_DIA_Ancient_unk_FW2_E8_A9-1249	Bison bonasus:310;Bos primigenius:310;Bos taurus:310;Odocoileus virginianus:310;Bos indicus:309;Bison bison:307;Ovis aries:306;Bos mutus:304;Capra hircus:302;Bubalus bubalis:301;Vicugna pacos:301;Equus asinus:300;Equus caballus:299;Equus przewalskii:299;Decoy_77:296;Decoy_84:295;Sus scrofa:295;Camelus dromedarius:294;Camelus bactrianus:293;Camelus ferus:293;Decoy_24:290;Ursus arctos:290;Ursus mar…	Bison bonasus;Bos primigenius;Bos taurus;Odocoileus virginianus	Odocoileus virginianus	8	Odocoileus virginianus	2037	2300	263	FW2-E8-A9-1249	20200908	FW-portugal	FALSE	FW-portugal_FW2-E8-A9-1249		0.00154732	FALSE	FALSE	0	TRUE	LibDIA
20200908_EXPL2_Evo2_PR_SA_200spd_DIA_Ancient_unk_FW2_E9_A9-1249	Bos indicus:310;Bos taurus:310;Odocoileus virginianus:310;Bos primigenius:309;Bison bonasus:307;Bos mutus:307;Bison bison:306;Ovis aries:304;Capra hircus:303;Decoy_84:302;Bubalus bubalis:301;Sus scrofa:300;Decoy_24:299;Decoy_77:297;Equus asinus:297;Equus caballus:296;Ursus arctos:295;Canis lupus:294;Ursus maritimus:293;Equus przewalskii:292;Vicugna pacos:292;Vulpes vulpes:291;Camelus bactrianus:2…	Bos indicus;Bos taurus;Odocoileus virginianus	Odocoileus virginianus	9	Odocoileus virginianus	3343	3760	417	FW2-E9-A9-1249	20200908	FW-portugal	FALSE	FW-portugal_FW2-E9-A9-1249		0.0456889	FALSE	FALSE	0	TRUE	LibDIA
20200908_EXPL2_Evo2_PR_SA_200spd_DIA_Ancient_unk_FW2_F10_A9-1780	Capra hircus:311;Ovis aries:310;Odocoileus virginianus:309;Bos indicus:308;Bos primigenius:308;Bos taurus:308;Bison bonasus:305;Bos mutus:305;Bison bison:304;Bubalus bubalis:302;Decoy_84:301;Sus scrofa:300;Vicugna pacos:299;Ursus arctos:298;Ursus maritimus:297;Camelus bactrianus:296;Decoy_24:296;Camelus dromedarius:294;Camelus ferus:293;Canis lupus:291;Equus asinus:291;Acinonyx jubatus:287;Equus …	Capra hircus	Capra hircus	4	Capra hircus	3145	3405	260	FW2-F10-A9-1780	20200908	FW-portugal	FALSE	FW-portugal_FW2-F10-A9-1780		0.0110878	FALSE	FALSE	0	TRUE	LibDIA
20200908_EXPL2_Evo2_PR_SA_200spd_DIA_Ancient_unk_FW2_F11_A9-1815	Equus caballus:311;Equus asinus:310;Equus przewalskii:310;Felis catus:308;Puma concolor:305;Acinonyx jubatus:304;Lynx pardinus:304;Vicugna pacos:304;Panthera pardus:302;Ursus arctos:302;Camelus bactrianus:301;Lynx canadensis:301;Ursus maritimus:300;Camelus dromedarius:299;Callorhinus ursinus:297;Mustela erminea:297;Mustela putorius:297;Camelus ferus:294;Eumetopias jubatus:292;Zalophus californian…	Equus caballus	Equus caballus;Equus przewalskii	1	Equus caballus;Equus przewalskii	2830	3081	251	FW2-F11-A9-1815	20200908	FW-portugal	FALSE	FW-portugal_FW2-F11-A9-1815		0.000985249	FALSE	FALSE	0	TRUE	LibDIA
20200908_EXPL2_Evo2_PR_SA_200spd_DIA_Ancient_unk_FW2_F12_A9-1815	Bison bonasus:311;Bos indicus:311;Bos primigenius:311;Bos taurus:311;Bison bison:310;Bos mutus:307;Odocoileus virginianus:305;Bubalus bubalis:304;Ovis aries:303;Capra hircus:302;Decoy_84:301;Vicugna pacos:300;Decoy_24:299;Canis lupus:297;Ursus arctos:296;Sus scrofa:295;Felis catus:293;Acinonyx jubatus:291;Mustela erminea:291;Panthera pardus:291;Ursus maritimus:291;Mustela putorius:289;Puma concol…	Bison bonasus;Bos indicus;Bos primigenius;Bos taurus	Bison bison;Bison bonasus;Bos indicus;Bos mutus;Bos primigenius;Bos taurus	14	Bison bison;Bison bonasus;Bos indicus;Bos mutus;Bos primigenius;Bos taurus	3146	3397	251	FW2-F12-A9-1815	20200908	FW-portugal	FALSE	FW-portugal_FW2-F12-A9-1815		0.0528409	FALSE	FALSE	0	TRUE	LibDIA
20200908_EXPL2_Evo2_PR_SA_200spd_DIA_Ancient_unk_FW2_F1_A8-1523	Equus caballus:311;Equus asinus:310;Equus przewalskii:310;Canis lupus:308;Felis catus:307;Vulpes vulpes:305;Lynx canadensis:303;Ursus arctos:303;Acinonyx jubatus:302;Puma concolor:301;Ursus maritimus:301;Ursus americanus:300;Lynx pardinus:299;Panthera pardus:299;Ailuropoda melanoleuca:298;Mustela erminea:298;Mustela putorius:297;Vicugna pacos:295;Decoy_155:292;Callorhinus ursinus:291;Zalophus cal…	Equus caballus	Equus caballus;Equus przewalskii	2	Equus caballus;Equus przewalskii	3429	3690	261	FW2-F1-A8-1523	20200908	FW-portugal	FALSE	FW-portugal_FW2-F1-A8-1523		0.00513754	FALSE	FALSE	0	TRUE	LibDIA
20200908_EXPL2_Evo2_PR_SA_200spd_DIA_Ancient_unk_FW2_F2_A8-1523	Odocoileus virginianus:311;Bison bonasus:310;Bison bison:309;Bos taurus:309;Bos indicus:308;Bos mutus:308;Bos primigenius:308;Ovis aries:304;Capra hircus:303;Bubalus bubalis:302;Decoy_84:301;Vicugna pacos:300;Camelus dromedarius:298;Decoy_24:298;Camelus bactrianus:297;Camelus ferus:296;Sus scrofa:294;Ursus arctos:294;Ursus maritimus:294;Decoy_77:292;Equus asinus:291;Canis lupus:290;Mustela ermine…	Odocoileus virginianus	Odocoileus virginianus	10	Odocoileus virginianus	2702	3115	413	FW2-F2-A8-1523	20200908	FW-portugal	FALSE	FW-portugal_FW2-F2-A8-1523		0.00471439	FALSE	FALSE	0	TRUE	LibDIA
20200908_EXPL2_Evo2_PR_SA_200spd_DIA_Ancient_unk_FW2_F3_A8-1523	Equus asinus:311;Equus caballus:311;Equus przewalskii:310;Felis catus:308;Vicugna pacos:307;Canis lupus:304;Lynx pardinus:303;Acinonyx jubatus:302;Lynx canadensis:302;Puma concolor:302;Ursus arctos:301;Camelus bactrianus:300;Vulpes vulpes:300;Ursus maritimus:298;Camelus ferus:297;Panthera pardus:297;Camelus dromedarius:296;Ursus americanus:295;Mustela erminea:294;Mustela putorius:293;Ailuropoda m…	Equus asinus;Equus caballus	Equus caballus;Equus przewalskii	2	Equus caballus;Equus przewalskii	3074	3319	245	FW2-F3-A8-1523	20200908	FW-portugal	FALSE	FW-portugal_FW2-F3-A8-1523		0.00305203	FALSE	FALSE	0	TRUE	LibDIA
20200908_EXPL2_Evo2_PR_SA_200spd_DIA_Ancient_unk_FW2_F4_A8-1523	Equus asinus:311;Equus caballus:310;Equus przewalskii:310;Felis catus:308;Acinonyx jubatus:305;Ursus arctos:305;Puma concolor:304;Ursus maritimus:303;Lynx canadensis:302;Panthera pardus:302;Canis lupus:301;Lynx pardinus:301;Mustela erminea:301;Mustela putorius:298;Vulpes vulpes:298;Vicugna pacos:296;Ailuropoda melanoleuca:295;Ursus americanus:294;Callorhinus ursinus:292;Zalophus californianus:292…	Equus asinus	Equus caballus;Equus przewalskii	2	Equus caballus;Equus przewalskii	3537	3795	258	FW2-F4-A8-1523	20200908	FW-portugal	FALSE	FW-portugal_FW2-F4-A8-1523		0.00467924	FALSE	FALSE	0	TRUE	LibDIA
20200908_EXPL2_Evo2_PR_SA_200spd_DIA_Ancient_unk_FW2_F5_A8-1523	Odocoileus virginianus:311;Bison bonasus:310;Bos indicus:310;Bos primigenius:310;Bos taurus:310;Bison bison:309;Bos mutus:306;Ovis aries:304;Capra hircus:303;Equus caballus:302;Equus przewalskii:302;Equus asinus:300;Bubalus bubalis:299;Vicugna pacos:298;Sus scrofa:297;Decoy_24:295;Felis catus:293;Ursus arctos:293;Ursus maritimus:293;Decoy_84:292;Puma concolor:292;Acinonyx jubatus:288;Canis lupus:…	Odocoileus virginianus	Odocoileus virginianus	9	Odocoileus virginianus	2579	2927	348	FW2-F5-A8-1523	20200908	FW-portugal	FALSE	FW-portugal_FW2-F5-A8-1523		0.171612	FALSE	FALSE	0	TRUE	LibDIA
20200908_EXPL2_Evo2_PR_SA_200spd_DIA_Ancient_unk_FW2_F6_A9-1760	Odocoileus virginianus:311;Bos indicus:310;Bos taurus:310;Bos primigenius:308;Bison bonasus:307;Bos mutus:307;Bison bison:306;Ovis aries:304;Capra hircus:303;Bubalus bubalis:302;Decoy_84:301;Decoy_24:300;Sus scrofa:299;Ursus maritimus:298;Vicugna pacos:297;Ursus arctos:296;Decoy_77:295;Canis lupus:293;Felis catus:293;Acinonyx jubatus:292;Vulpes vulpes:290;Camelus bactrianus:288;Mustela erminea:28…	Odocoileus virginianus	Odocoileus virginianus	9	Odocoileus virginianus	2765	3121	356	FW2-F6-A9-1760	20200908	FW-portugal	FALSE	FW-portugal_FW2-F6-A9-1760		0.0466742	FALSE	FALSE	0	TRUE	LibDIA
20200908_EXPL2_Evo2_PR_SA_200spd_DIA_Ancient_unk_FW2_F7_A9-1760	Ovis aries:311;Capra hircus:310;Bos primigenius:309;Bos indicus:308;Bos taurus:308;Odocoileus virginianus:308;Bison bonasus:305;Bos mutus:305;Bison bison:304;Bubalus bubalis:302;Decoy_84:300;Decoy_151:298;Decoy_24:297;Sus scrofa:297;Vicugna pacos:297;Equus caballus:296;Equus przewalskii:296;Decoy_77:295;Equus asinus:293;Ursus arctos:293;Camelus bactrianus:290;Ursus maritimus:290;Camelus dromedari…	Ovis aries	Ovis aries	2	Ovis aries	2942	3117	175	FW2-F7-A9-1760	20200908	FW-portugal	FALSE	FW-portugal_FW2-F7-A9-1760		0.00606279	FALSE	FALSE	0	TRUE	LibDIA
20200908_EXPL2_Evo2_PR_SA_200spd_DIA_Ancient_unk_FW2_F8_A9-1760	Equus caballus:311;Equus przewalskii:311;Equus asinus:309;Felis catus:308;Ursus arctos:307;Ursus maritimus:306;Acinonyx jubatus:302;Canis lupus:302;Mustela erminea:302;Lynx canadensis:301;Vicugna pacos:300;Mustela putorius:299;Decoy_24:298;Lynx pardinus:298;Puma concolor:298;Ursus americanus:297;Ailuropoda melanoleuca:296;Panthera pardus:295;Vulpes vulpes:293;Camelus bactrianus:292;Camelus ferus:…	Equus caballus;Equus przewalskii	Equus caballus;Equus przewalskii	2	Equus caballus;Equus przewalskii	3461	3730	269	FW2-F8-A9-1760	20200908	FW-portugal	FALSE	FW-portugal_FW2-F8-A9-1760		0.0604544	FALSE	FALSE	0	TRUE	LibDIA
20200908_EXPL2_Evo2_PR_SA_200spd_DIA_Ancient_unk_FW2_F9_A9-1780	Odocoileus virginianus:311;Bison bonasus:310;Bos indicus:310;Bos primigenius:310;Bos taurus:310;Bison bison:309;Bos mutus:306;Ovis aries:304;Capra hircus:303;Bubalus bubalis:302;Vicugna pacos:300;Decoy_84:299;Decoy_24:298;Camelus bactrianus:297;Equus asinus:297;Sus scrofa:297;Ursus arctos:295;Camelus dromedarius:294;Equus przewalskii:293;Ursus maritimus:293;Equus caballus:292;Camelus ferus:291;De…	Odocoileus virginianus	Odocoileus virginianus	9	Odocoileus virginianus	2651	3097	446	FW2-F9-A9-1780	20200908	FW-portugal	FALSE	FW-portugal_FW2-F9-A9-1780		0.00100315	FALSE	FALSE	0	TRUE	LibDIA
20200908_EXPL2_Evo2_PR_SA_200spd_DIA_Ancient_unk_FW2_G10_A8-1566	Bos indicus:311;Bos primigenius:311;Bos taurus:311;Bison bonasus:308;Bos mutus:308;Bison bison:307;Odocoileus virginianus:305;Bubalus bubalis:304;Capra hircus:303;Ovis aries:302;Decoy_84:301;Decoy_24:300;Vicugna pacos:299;Sus scrofa:297;Canis lupus:295;Decoy_77:295;Ursus arctos:295;Ursus maritimus:295;Vulpes vulpes:294;Camelus bactrianus:292;Equus asinus:290;Camelus dromedarius:289;Camelus ferus:…	Bos indicus;Bos primigenius;Bos taurus	Bison bison;Bison bonasus;Bos indicus;Bos mutus;Bos primigenius;Bos taurus	14	Bison bison;Bison bonasus;Bos indicus;Bos mutus;Bos primigenius;Bos taurus	3129	3368	239	FW2-G10-A8-1566	20200908	FW-portugal	FALSE	FW-portugal_FW2-G10-A8-1566		0.00338978	FALSE	FALSE	0	TRUE	LibDIA
20200908_EXPL2_Evo2_PR_SA_200spd_DIA_Ancient_unk_FW2_G11_GdC-1	Bison bonasus:311;Bos indicus:311;Bos primigenius:311;Bos taurus:311;Bison bison:310;Bos mutus:307;Odocoileus virginianus:305;Bubalus bubalis:304;Ovis aries:303;Capra hircus:302;Decoy_84:301;Decoy_24:300;Equus asinus:299;Equus caballus:298;Equus przewalskii:298;Ursus arctos:295;Ursus maritimus:295;Decoy_77:294;Sus scrofa:294;Vicugna pacos:293;Canis lupus:290;Camelus bactrianus:288;Felis catus:288…	Bison bonasus;Bos indicus;Bos primigenius;Bos taurus	Bison bison;Bison bonasus;Bos indicus;Bos mutus;Bos primigenius;Bos taurus	11.7573	Bison bison;Bison bonasus;Bos indicus;Bos mutus;Bos primigenius;Bos taurus	2743	2977	234	FW2-G11-GdC-1	20200908	FW-portugal	FALSE	FW-portugal_FW2-G11-GdC-1		0.32342	FALSE	FALSE	0	TRUE	LibDIA
20200908_EXPL2_Evo2_PR_SA_200spd_DIA_Ancient_unk_FW2_G12_GdC-2	Oryctolagus cuniculus:311;Equus asinus:310;Equus caballus:309;Equus przewalskii:309;Ochotona princeps:307;Decoy_12:306;Urocitellus parryii:305;Capra hircus:303;Callithrix jacchus:302;Mustela erminea:300;Piliocolobus tephrosceles:300;Decoy_71:298;Marmota flaviventris:298;Mustela putorius:297;Bos taurus:296;Vulpes vulpes:296;Theropithecus gelada:295;Decoy_77:294;Marmota marmota:294;Ovis aries:294;C…	Oryctolagus cuniculus			Oryctolagus cuniculus	2334	2530	196	FW2-G12-GdC-2	20200908	FW-portugal	FALSE	FW-portugal_FW2-G12-GdC-2		0.0449592	FALSE	FALSE	0	TRUE	DirDIA
20200908_EXPL2_Evo2_PR_SA_200spd_DIA_Ancient_unk_FW2_G1_A9-1815	Equus caballus:311;Equus przewalskii:311;Equus asinus:309;Felis catus:307;Acinonyx jubatus:305;Lynx canadensis:304;Lynx pardinus:304;Ursus arctos:304;Canis lupus:303;Puma concolor:303;Ursus maritimus:302;Ailuropoda melanoleuca:299;Panthera pardus:299;Vicugna pacos:297;Mustela erminea:296;Vulpes vulpes:296;Ursus americanus:295;Camelus bactrianus:294;Mustela putorius:293;Sus scrofa:292;Camelus feru…	Equus caballus;Equus przewalskii	Equus caballus;Equus przewalskii	2	Equus caballus;Equus przewalskii	3258	3479	221	FW2-G1-A9-1815	20200908	FW-portugal	FALSE	FW-portugal_FW2-G1-A9-1815		0.0161219	FALSE	FALSE	0	TRUE	LibDIA
20200908_EXPL2_Evo2_PR_SA_200spd_DIA_Ancient_unk_FW2_G2_A9-1815	Equus caballus:311;Equus przewalskii:311;Equus asinus:309;Felis catus:306;Canis lupus:304;Ursus arctos:304;Lynx canadensis:302;Ursus maritimus:302;Vicugna pacos:302;Acinonyx jubatus:300;Ailuropoda melanoleuca:299;Bos primigenius:298;Puma concolor:298;Ursus americanus:298;Decoy_114:297;Lynx pardinus:297;Decoy_24:295;Decoy_84:294;Mustela erminea:294;Panthera pardus:294;Vulpes vulpes:293;Mustela put…	Equus caballus;Equus przewalskii	Equus caballus;Equus przewalskii	2	Equus caballus;Equus przewalskii	2892	3104	212	FW2-G2-A9-1815	20200908	FW-portugal	FALSE	FW-portugal_FW2-G2-A9-1815		0.0203403	FALSE	FALSE	0	TRUE	LibDIA
20200908_EXPL2_Evo2_PR_SA_200spd_DIA_Ancient_unk_FW2_G3_A9-1815	Odocoileus virginianus:311;Bos indicus:310;Bos primigenius:310;Bos taurus:310;Bison bonasus:307;Bos mutus:307;Bison bison:306;Ovis aries:304;Capra hircus:303;Bubalus bubalis:302;Decoy_84:301;Decoy_24:300;Sus scrofa:299;Decoy_77:298;Equus asinus:297;Equus caballus:296;Canis lupus:295;Equus przewalskii:294;Vicugna pacos:293;Felis catus:291;Vulpes vulpes:291;Ursus arctos:289;Ursus maritimus:287;Acin…	Odocoileus virginianus	Odocoileus virginianus	10	Odocoileus virginianus	3152	3542	390	FW2-G3-A9-1815	20200908	FW-portugal	FALSE	FW-portugal_FW2-G3-A9-1815		0.0184709	FALSE	FALSE	0	TRUE	LibDIA
20200908_EXPL2_Evo2_PR_SA_200spd_DIA_Ancient_unk_FW2_G4_A9-1815	Equus caballus:311;Equus przewalskii:311;Equus asinus:309;Felis catus:308;Acinonyx jubatus:305;Lynx canadensis:305;Panthera pardus:304;Ursus arctos:304;Ursus maritimus:303;Canis lupus:300;Lynx pardinus:300;Ailuropoda melanoleuca:299;Puma concolor:299;Mustela erminea:298;Vicugna pacos:298;Vulpes vulpes:297;Mustela putorius:296;Camelus bactrianus:294;Camelus ferus:293;Bos indicus:288;Bos taurus:288…	Equus caballus;Equus przewalskii	Equus caballus;Equus przewalskii	2	Equus caballus;Equus przewalskii	3221	3446	225	FW2-G4-A9-1815	20200908	FW-portugal	FALSE	FW-portugal_FW2-G4-A9-1815		0.00389546	FALSE	FALSE	0	TRUE	LibDIA
20200908_EXPL2_Evo2_PR_SA_200spd_DIA_Ancient_unk_FW2_G5_A8-1566	Equus caballus:311;Equus przewalskii:311;Equus asinus:309;Felis catus:308;Canis lupus:307;Ursus arctos:306;Ursus maritimus:305;Acinonyx jubatus:302;Mustela erminea:301;Vicugna pacos:301;Lynx pardinus:300;Lynx canadensis:299;Vulpes vulpes:299;Panthera pardus:298;Mustela putorius:297;Puma concolor:297;Camelus bactrianus:296;Ailuropoda melanoleuca:295;Camelus ferus:293;Callorhinus ursinus:292;Camelu…	Equus caballus;Equus przewalskii	Equus caballus;Equus przewalskii	2	Equus caballus;Equus przewalskii	3183	3418	235	FW2-G5-A8-1566	20200908	FW-portugal	FALSE	FW-portugal_FW2-G5-A8-1566		0.00308177	FALSE	FALSE	0	TRUE	LibDIA
20200908_EXPL2_Evo2_PR_SA_200spd_DIA_Ancient_unk_FW2_G6_A8-1566	Equus caballus:311;Equus przewalskii:311;Equus asinus:309;Decoy_170:308;Felis catus:306;Callorhinus ursinus:305;Ursus arctos:305;Mustela erminea:303;Mustela putorius:303;Acinonyx jubatus:301;Zalophus californianus:301;Lynx canadensis:298;Lynx pardinus:298;Ursus maritimus:298;Ailuropoda melanoleuca:297;Puma concolor:297;Eumetopias jubatus:296;Ursus americanus:294;Vicugna pacos:294;Canis lupus:293;…	Equus caballus;Equus przewalskii	Equus caballus;Equus przewalskii	1	Equus caballus;Equus przewalskii	2594	2786	192	FW2-G6-A8-1566	20200908	FW-portugal	FALSE	FW-portugal_FW2-G6-A8-1566		0.000664194	FALSE	FALSE	0	TRUE	LibDIA
20200908_EXPL2_Evo2_PR_SA_200spd_DIA_Ancient_unk_FW2_G7_A8-1566	Equus caballus:311;Equus przewalskii:311;Equus asinus:309;Felis catus:307;Ursus arctos:307;Ursus maritimus:305;Mustela erminea:304;Acinonyx jubatus:302;Mustela putorius:302;Lynx pardinus:301;Lynx canadensis:300;Ailuropoda melanoleuca:299;Canis lupus:299;Ursus americanus:299;Puma concolor:298;Vulpes vulpes:297;Callorhinus ursinus:295;Panthera pardus:295;Vicugna pacos:295;Zalophus californianus:292…	Equus caballus;Equus przewalskii	Equus caballus;Equus przewalskii	2	Equus caballus;Equus przewalskii	3051	3280	229	FW2-G7-A8-1566	20200908	FW-portugal	FALSE	FW-portugal_FW2-G7-A8-1566		0.00276751	FALSE	FALSE	0	TRUE	LibDIA
20200908_EXPL2_Evo2_PR_SA_200spd_DIA_Ancient_unk_FW2_G8_A8-1566	Equus caballus:311;Equus przewalskii:311;Equus asinus:309;Felis catus:308;Acinonyx jubatus:305;Lynx pardinus:304;Panthera pardus:304;Ursus arctos:304;Lynx canadensis:303;Puma concolor:302;Ursus maritimus:302;Ailuropoda melanoleuca:301;Canis lupus:301;Vulpes vulpes:298;Mustela erminea:297;Mustela putorius:296;Callorhinus ursinus:295;Ursus americanus:294;Zalophus californianus:293;Panthera tigris:2…	Equus caballus;Equus przewalskii	Equus caballus;Equus przewalskii	2	Equus caballus;Equus przewalskii	3278	3499	221	FW2-G8-A8-1566	20200908	FW-portugal	FALSE	FW-portugal_FW2-G8-A8-1566		0.0152667	FALSE	FALSE	0	TRUE	LibDIA
20200908_EXPL2_Evo2_PR_SA_200spd_DIA_Ancient_unk_FW2_G9_A8-1566	Equus asinus:311;Equus caballus:310;Equus przewalskii:310;Felis catus:308;Acinonyx jubatus:305;Ursus arctos:305;Callorhinus ursinus:304;Canis lupus:303;Puma concolor:303;Mustela erminea:302;Mustela putorius:302;Eumetopias jubatus:300;Zalophus californianus:300;Lynx canadensis:298;Ursus maritimus:298;Lynx pardinus:297;Panthera pardus:295;Vicugna pacos:294;Ailuropoda melanoleuca:293;Vulpes vulpes:2…	Equus asinus	Equus caballus;Equus przewalskii	1	Equus caballus;Equus przewalskii	3042	3336	294	FW2-G9-A8-1566	20200908	FW-portugal	FALSE	FW-portugal_FW2-G9-A8-1566		0.00110285	FALSE	FALSE	0	TRUE	LibDIA
20200908_EXPL2_Evo2_PR_SA_200spd_DIA_Ancient_unk_FW2_H10_GdC-12	Bison bonasus:311;Bos indicus:311;Bos primigenius:311;Bos taurus:311;Bison bison:310;Bos mutus:307;Ovis aries:305;Capra hircus:304;Bubalus bubalis:302;Odocoileus virginianus:302;Equus caballus:301;Equus przewalskii:301;Decoy_84:299;Equus asinus:299;Felis catus:295;Canis lupus:294;Sus scrofa:294;Decoy_24:292;Vicugna pacos:292;Vulpes vulpes:291;Mustela putorius:290;Acinonyx jubatus:289;Puma concolo…	Bison bonasus;Bos indicus;Bos primigenius;Bos taurus	Bison bison;Bison bonasus;Bos indicus;Bos mutus;Bos primigenius;Bos taurus	9.0014	Bison bison;Bison bonasus;Bos indicus;Bos mutus;Bos primigenius;Bos taurus	2770	3004	234	FW2-H10-GdC-12	20200908	FW-portugal	FALSE	FW-portugal_FW2-H10-GdC-12		0.473031	FALSE	FALSE	0	TRUE	LibDIA
20200908_EXPL2_Evo2_PR_SA_200spd_DIA_Ancient_unk_FW2_H11_GdC-13	Bison bonasus:310;Bos indicus:310;Bos primigenius:310;Bos taurus:310;Bison bison:309;Bos mutus:306;Decoy_84:306;Capra hircus:305;Ovis aries:304;Bubalus bubalis:302;Equus caballus:301;Equus przewalskii:301;Odocoileus virginianus:300;Equus asinus:299;Ursus maritimus:296;Felis catus:294;Ursus arctos:294;Decoy_24:293;Acinonyx jubatus:291;Puma concolor:291;Sus scrofa:291;Panthera pardus:290;Canis lupu…	Bison bonasus;Bos indicus;Bos primigenius;Bos taurus	Bison bison;Bison bonasus;Bos indicus;Bos mutus;Bos primigenius;Bos taurus	8.31038	Bison bison;Bison bonasus;Bos indicus;Bos mutus;Bos primigenius;Bos taurus	2624	2859	235	FW2-H11-GdC-13	20200908	FW-portugal	FALSE	FW-portugal_FW2-H11-GdC-13		0.397112	FALSE	FALSE	0	TRUE	LibDIA
20200908_EXPL2_Evo2_PR_SA_200spd_DIA_Ancient_unk_FW2_H12_J18-999	Oryctolagus cuniculus:311;Decoy_12:310;Equus asinus:309;Equus przewalskii:308;Equus caballus:307;Urocitellus parryii:307;Ochotona princeps:305;Decoy_71:304;Marmota flaviventris:303;Marmota marmota:303;Vulpes vulpes:301;Theropithecus gelada:300;Canis lupus:298;Chlorocebus sabaeus:298;Papio anubis:297;Cercocebus atys:296;Decoy_13:295;Piliocolobus tephrosceles:295;Mandrillus leucophaeus:293;Mustela …	Oryctolagus cuniculus			Oryctolagus cuniculus	2169	2347	178	FW2-H12-J18-999	20200908	FW-portugal	FALSE	FW-portugal_FW2-H12-J18-999		0.0277524	FALSE	FALSE	0	TRUE	DirDIA
20200908_EXPL2_Evo2_PR_SA_200spd_DIA_Ancient_unk_FW2_H1_GdC-3	Bison bonasus:311;Bos primigenius:311;Bos taurus:311;Bison bison:310;Bos indicus:310;Bos mutus:307;Bubalus bubalis:304;Capra hircus:303;Decoy_84:303;Ovis aries:302;Equus asinus:301;Odocoileus virginianus:301;Equus caballus:300;Equus przewalskii:300;Sus scrofa:297;Ailuropoda melanoleuca:296;Ursus arctos:295;Felis catus:293;Decoy_24:292;Canis lupus:291;Ursus maritimus:290;Vulpes vulpes:290;Acinonyx…	Bison bonasus;Bos primigenius;Bos taurus	Bison bison;Bison bonasus;Bos indicus;Bos mutus;Bos primigenius;Bos taurus;Bubalus bubalis	7.00311	Bison bison;Bison bonasus;Bos indicus;Bos mutus;Bos primigenius;Bos taurus;Bubalus bubalis	2806	3042	236	FW2-H1-GdC-3	20200908	FW-portugal	FALSE	FW-portugal_FW2-H1-GdC-3		0.397917	FALSE	FALSE	0	TRUE	LibDIA
20200908_EXPL2_Evo2_PR_SA_200spd_DIA_Ancient_unk_FW2_H2_GdC-4	Oryctolagus cuniculus:311;Equus asinus:310;Equus przewalskii:309;Urocitellus parryii:307;Equus caballus:306;Marmota flaviventris:306;Marmota marmota:305;Decoy_71:304;Decoy_4:303;Decoy_38:302;Dipodomys ordii:301;Ictidomys tridecemlineatus:299;Decoy_132:298;Canis lupus:296;Ursus arctos:296;Ursus maritimus:296;Ochotona princeps:295;Decoy_77:294;Mustela erminea:293;Mustela putorius:293;Decoy_37:292;B…	Oryctolagus cuniculus			Oryctolagus cuniculus	1987	2152	165	FW2-H2-GdC-4	20200908	FW-portugal	FALSE	FW-portugal_FW2-H2-GdC-4		0.0161537	FALSE	FALSE	0	TRUE	DirDIA
20200908_EXPL2_Evo2_PR_SA_200spd_DIA_Ancient_unk_FW2_H3_GdC-5	Bison bonasus:311;Bos primigenius:311;Equus caballus:309;Bos taurus:308;Bos indicus:307;Equus asinus:307;Equus przewalskii:307;Bison bison:305;Decoy_84:304;Ovis aries:304;Bos mutus:302;Odocoileus virginianus:301;Capra hircus:298;Decoy_77:298;Canis lupus:295;Felis catus:295;Sus scrofa:295;Puma concolor:292;Acinonyx jubatus:291;Ailuropoda melanoleuca:291;Ursus arctos:291;Ursus maritimus:291;Decoy_2…	Bison bonasus;Bos primigenius	Odocoileus virginianus	6.87679	Odocoileus virginianus	2214	2527	313	FW2-H3-GdC-5	20200908	FW-portugal	FALSE	FW-portugal_FW2-H3-GdC-5		0.371397	FALSE	FALSE	0	TRUE	LibDIA
20200908_EXPL2_Evo2_PR_SA_200spd_DIA_Ancient_unk_FW2_H4_GdC-6	Ovis aries:311;Capra hircus:310;Bison bonasus:309;Bos primigenius:309;Bos taurus:309;Bison bison:308;Bos indicus:308;Bos mutus:305;Bubalus bubalis:302;Decoy_84:301;Equus caballus:301;Equus przewalskii:301;Odocoileus virginianus:301;Equus asinus:299;Sus scrofa:297;Felis catus:294;Ursus arctos:294;Decoy_24:293;Ursus maritimus:293;Acinonyx jubatus:290;Puma concolor:290;Lynx pardinus:289;Lynx canaden…	Ovis aries	Capra hircus;Ovis aries	0	Capra hircus;Ovis aries	2817	3054	237	FW2-H4-GdC-6	20200908	FW-portugal	FALSE	FW-portugal_FW2-H4-GdC-6		0.225814	FALSE	FALSE	0	TRUE	LibDIA
20200908_EXPL2_Evo2_PR_SA_200spd_DIA_Ancient_unk_FW2_H5_GdC-7	Bison bonasus:309;Bos primigenius:309;Capra hircus:309;Equus caballus:309;Ovis aries:309;Bos taurus:307;Equus przewalskii:307;Bos indicus:306;Bison bison:305;Equus asinus:303;Bos mutus:302;Odocoileus virginianus:302;Decoy_84:299;Bubalus bubalis:298;Vicugna pacos:297;Decoy_24:296;Decoy_114:295;Camelus bactrianus:293;Camelus dromedarius:292;Felis catus:292;Ailuropoda melanoleuca:290;Camelus ferus:2…	Bison bonasus;Bos primigenius;Capra hircus;Equus caballus;Ovis aries			Bison bonasus;Bos primigenius;Capra hircus;Equus caballus;Ovis aries	2337	2518	181	FW2-H5-GdC-7	20200908	FW-portugal	FALSE	FW-portugal_FW2-H5-GdC-7		0.32793	FALSE	FALSE	0	TRUE	LibDIA
20200908_EXPL2_Evo2_PR_SA_200spd_DIA_Ancient_unk_FW2_H6_GdC-8	Bison bonasus:311;Bos indicus:311;Bos primigenius:311;Bos taurus:311;Bison bison:310;Bos mutus:307;Ovis aries:305;Bubalus bubalis:304;Capra hircus:302;Odocoileus virginianus:302;Equus caballus:301;Equus przewalskii:301;Equus asinus:298;Felis catus:298;Decoy_84:296;Sus scrofa:293;Ursus arctos:293;Acinonyx jubatus:292;Puma concolor:292;Canis lupus:291;Lynx pardinus:291;Panthera pardus:291;Lynx cana…	Bison bonasus;Bos indicus;Bos primigenius;Bos taurus	Odocoileus virginianus	6.44945	Odocoileus virginianus	2378	2773	395	FW2-H6-GdC-8	20200908	FW-portugal	FALSE	FW-portugal_FW2-H6-GdC-8		0.314526	FALSE	FALSE	0	TRUE	LibDIA
20200908_EXPL2_Evo2_PR_SA_200spd_DIA_Ancient_unk_FW2_H7_GdC-9	Bos indicus:311;Bos primigenius:311;Bos taurus:311;Bison bison:308;Bison bonasus:308;Bos mutus:307;Ovis aries:305;Bubalus bubalis:304;Capra hircus:303;Odocoileus virginianus:302;Equus caballus:301;Equus przewalskii:301;Equus asinus:299;Decoy_84:298;Sus scrofa:297;Felis catus:295;Vulpes vulpes:295;Canis lupus:293;Vicugna pacos:293;Decoy_24:292;Panthera pardus:289;Acinonyx jubatus:288;Lynx canadens…	Bos indicus;Bos primigenius;Bos taurus	Odocoileus virginianus	6.59682	signal too low	2269	2621	352	FW2-H7-GdC-9	20200908	FW-portugal	FALSE	FW-portugal_FW2-H7-GdC-9		0.492683	TRUE	FALSE	0	TRUE	LibDIA
20200908_EXPL2_Evo2_PR_SA_200spd_DIA_Ancient_unk_FW2_H8_GdC-10	Bison bonasus:311;Bos primigenius:311;Bos taurus:311;Bos indicus:310;Bison bison:309;Bos mutus:306;Capra hircus:304;Decoy_84:304;Equus caballus:302;Ovis aries:302;Equus przewalskii:301;Bubalus bubalis:300;Odocoileus virginianus:300;Equus asinus:298;Sus scrofa:297;Canis lupus:294;Decoy_24:293;Felis catus:293;Ursus arctos:292;Vulpes vulpes:292;Puma concolor:289;Ursus maritimus:289;Acinonyx jubatus:…	Bison bonasus;Bos primigenius;Bos taurus	Odocoileus virginianus	6.56824	Odocoileus virginianus	2407	2776	369	FW2-H8-GdC-10	20200908	FW-portugal	FALSE	FW-portugal_FW2-H8-GdC-10		0.388828	FALSE	FALSE	0	TRUE	LibDIA
20200908_EXPL2_Evo2_PR_SA_200spd_DIA_Ancient_unk_FW2_H9_GdC-11	Bison bonasus:311;Bos indicus:311;Bos primigenius:311;Bos taurus:311;Bison bison:310;Bos mutus:307;Ovis aries:305;Capra hircus:304;Bubalus bubalis:302;Decoy_84:302;Odocoileus virginianus:302;Equus caballus:300;Equus przewalskii:300;Sus scrofa:298;Equus asinus:297;Vicugna pacos:296;Ursus maritimus:293;Felis catus:292;Ursus arctos:291;Lynx canadensis:290;Puma concolor:290;Acinonyx jubatus:289;Camel…	Bison bonasus;Bos indicus;Bos primigenius;Bos taurus	Bison bison;Bison bonasus;Bos indicus;Bos mutus;Bos primigenius;Bos taurus	8.00317	Bison bison;Bison bonasus;Bos indicus;Bos mutus;Bos primigenius;Bos taurus	2577	2782	205	FW2-H9-GdC-11	20200908	FW-portugal	FALSE	FW-portugal_FW2-H9-GdC-11		0.258839	FALSE	FALSE	0	TRUE	LibDIA
20200908_EXPL2_Evo2_PR_SA_200spd_DIA_Ancient_unk_FW3_A10_GdC-23	Chrysochloris asiatica:311;Decoy_136:311;Decoy_36:311;Decoy_46:311;Elephantulus edwardii:311;Gorilla gorilla:311;Nomascus leucogenys:311;Decoy_66:309;Aotus nancymaae:308;Callithrix jacchus:308;Cebus capucinus:308;Condylura cristata:308;Decoy_101:308;Decoy_105:308;Decoy_124:308;Decoy_125:308;Decoy_160:308;Decoy_168:308;Decoy_174:308;Decoy_2:308;Decoy_32:308;Decoy_74:308;Decoy_82:308;Homo sapiens:3…	Chrysochloris asiatica;Decoy_136;Decoy_36;Decoy_46;Elephantulus edwardii;Gorilla gorilla;Nomascus leucogenys	Gorilla gorilla;Homo sapiens;Pan paniscus;Pan troglodytes;Pongo abelii;Pongo pygmaeus	0	below FDR	49	49	0	FW3-A10-GdC-23	20200908	FW-portugal	FALSE	FW-portugal_FW3-A10-GdC-23		0.897952	TRUE	TRUE	0.029703	FALSE	LibDIA
20200908_EXPL2_Evo2_PR_SA_200spd_DIA_Ancient_unk_FW3_A11_GdC-24	Decoy_67:311;Bison bonasus:309;Bos primigenius:309;Bison bison:306;Bos indicus:306;Bos mutus:306;Bos taurus:306;Decoy_37:305;Gorilla gorilla:301;Homo sapiens:301;Pan paniscus:301;Pan troglodytes:301;Bubalus bubalis:298;Hylobates moloch:295;Nomascus leucogenys:295;Pongo abelii:295;Decoy_145:294;Decoy_162:294;Decoy_91:294;Decoy_109:291;Decoy_105:290;Colobus angolensis:289;Decoy_22:289;Decoy_83:289;…	Decoy_67			signal too low	305	329	24	FW3-A11-GdC-24	20200908	FW-portugal	FALSE	FW-portugal_FW3-A11-GdC-24		0.656898	TRUE	TRUE	0.00511509	TRUE	LibDIA
20200908_EXPL2_Evo2_PR_SA_200spd_DIA_Ancient_unk_FW3_A12_GdC-25	Decoy_105:310;Gorilla gorilla:310;Homo sapiens:310;Hylobates moloch:310;Nomascus leucogenys:310;Pan paniscus:310;Pongo abelii:310;Bos taurus:304;Bubalus bubalis:304;Decoy_116:303;Decoy_21:303;Decoy_22:303;Pan troglodytes:303;Saimiri boliviensis:303;Bison bonasus:302;Bos indicus:302;Bos primigenius:302;Decoy_27:302;Decoy_43:302;Decoy_101:301;Elephantulus edwardii:299;Bos mutus:293;Decoy_161:293;Su…	Decoy_105;Gorilla gorilla;Homo sapiens;Hylobates moloch;Nomascus leucogenys;Pan paniscus;Pongo abelii	Gorilla gorilla;Homo sapiens;Pan paniscus;Pan troglodytes;Pongo abelii;Pongo pygmaeus	0	below FDR	130	135	5	FW3-A12-GdC-25	20200908	FW-portugal	FALSE	FW-portugal_FW3-A12-GdC-25		0.78631	TRUE	TRUE	0.0125945	FALSE	LibDIA
20200908_EXPL2_Evo2_PR_SA_200spd_DIA_Ancient_unk_FW3_A1_GdC-14	Homo sapiens:309;Pan paniscus:309;Nomascus leucogenys:307;Pongo abelii:307;Pan troglodytes:305;Chlorocebus sabaeus:304;Gorilla gorilla:304;Hylobates moloch:303;Theropithecus gelada:302;Colobus angolensis:301;Cercocebus atys:299;Macaca fascicularis:299;Macaca mulatta:299;Mandrillus leucophaeus:299;Piliocolobus tephrosceles:297;Papio anubis:295;Rhinopithecus bieti:295;Macaca nemestrina:292;Rhinopit…	Homo sapiens;Pan paniscus	Pongo abelii;Pongo pygmaeus	3	signal too low	1817	1919	102	FW3-A1-GdC-14	20200908	FW-portugal	FALSE	FW-portugal_FW3-A1-GdC-14		0.637993	TRUE	FALSE	0	TRUE	LibDIA
20200908_EXPL2_Evo2_PR_SA_200spd_DIA_Ancient_unk_FW3_A2_GdC-15	Bison bonasus:311;Decoy_37:311;Decoy_91:310;Bison bison:309;Ovis aries:308;Bos primigenius:306;Bos indicus:305;Bos mutus:305;Bos taurus:305;Bubalus bubalis:305;Capra hircus:305;Decoy_11:299;Decoy_16:299;Decoy_155:298;Decoy_174:297;Decoy_105:295;Colobus angolensis:292;Decoy_93:292;Decoy_12:290;Odocoileus virginianus:289;Rhinopithecus bieti:289;Chlorocebus sabaeus:287;Decoy_109:287;Decoy_89:287;Rhi…	Bison bonasus;Decoy_37	Bison bison;Bison bonasus;Bos indicus;Bos mutus;Bos primigenius;Bos taurus;Bubalus bubalis;Odocoileus virginianus	0	signal too low	532	573	41	FW3-A2-GdC-15	20200908	FW-portugal	FALSE	FW-portugal_FW3-A2-GdC-15		0.901977	TRUE	TRUE	0.0025641	TRUE	LibDIA
20200908_EXPL2_Evo2_PR_SA_200spd_DIA_Ancient_unk_FW3_A3_GdC-16	Bison bison:308;Bison bonasus:308;Bos indicus:308;Bos mutus:308;Bos primigenius:308;Bos taurus:308;Bubalus bubalis:308;Decoy_118:308;Decoy_37:308;Decoy_67:308;Decoy_73:308;Decoy_44:304;Decoy_5:304;Decoy_84:304;Decoy_83:300;Decoy_123:299;Decoy_102:297;Decoy_174:297;Decoy_72:297;Equus asinus:297;Equus caballus:297;Equus przewalskii:297;Decoy_145:295;Decoy_171:294;Decoy_46:294;Decoy_109:293;Ailuropo…	Bison bison;Bison bonasus;Bos indicus;Bos mutus;Bos primigenius;Bos taurus;Bubalus bubalis;Decoy_118;Decoy_37;Decoy_67;Decoy_73	Bison bison;Bison bonasus;Bos indicus;Bos mutus;Bos primigenius;Bos taurus;Bubalus bubalis	1	below FDR	70	75	5	FW3-A3-GdC-16	20200908	FW-portugal	FALSE	FW-portugal_FW3-A3-GdC-16		0.905517	TRUE	TRUE	0.0224439	FALSE	LibDIA
20200908_EXPL2_Evo2_PR_SA_200spd_DIA_Ancient_unk_FW3_A4_GdC-17	Chrysochloris asiatica:311;Decoy_105:311;Decoy_124:311;Decoy_160:311;Decoy_168:311;Decoy_2:311;Decoy_36:311;Decoy_46:311;Elephantulus edwardii:311;Gorilla gorilla:311;Homo sapiens:311;Hylobates moloch:311;Nomascus leucogenys:311;Pan paniscus:311;Pan troglodytes:311;Pongo abelii:311;Aotus nancymaae:299;Callithrix jacchus:299;Capra hircus:299;Cebus capucinus:299;Decoy_125:299;Decoy_161:299;Decoy_17…	Chrysochloris asiatica;Decoy_105;Decoy_124;Decoy_160;Decoy_168;Decoy_2;Decoy_36;Decoy_46;Elephantulus edwardii;Gorilla gorilla;Homo sapiens;Hylobates moloch;Nomascus leucogenys;Pan paniscus;Pan troglodytes;Pongo abelii	Gorilla gorilla;Homo sapiens;Pan paniscus;Pan troglodytes;Pongo abelii;Pongo pygmaeus	0	below FDR	72	73	1	FW3-A4-GdC-17	20200908	FW-portugal	FALSE	FW-portugal_FW3-A4-GdC-17		0.895134	TRUE	TRUE	0.02	FALSE	LibDIA
20200908_EXPL2_Evo2_PR_SA_200spd_DIA_Ancient_unk_FW3_A5_GdC-18	Acinonyx jubatus:311;Ailuropoda melanoleuca:311;Aotus nancymaae:311;Artibeus jamaicensis:311;Arvicanthis niloticus:311;Arvicola amphibius:311;Balaenoptera acutorostrata:311;Balaenoptera musculus:311;Bison bison:311;Bison bonasus:311;Bos indicus:311;Bos mutus:311;Bos primigenius:311;Bos taurus:311;Bubalus bubalis:311;Callithrix jacchus:311;Callorhinus ursinus:311;Camelus bactrianus:311;Camelus dro…	Acinonyx jubatus;Ailuropoda melanoleuca;Aotus nancymaae;Artibeus jamaicensis;Arvicanthis niloticus;Arvicola amphibius;Balaenoptera acutorostrata;Balaenoptera musculus;Bison bison;Bison bonasus;Bos indicus;Bos mutus;Bos primigenius;Bos taurus;Bubalus bubalis;Callithrix jacchus;Callorhinus ursinus;Camelus bactrianus;Camelus dromedarius;Camelus ferus;Canis lupus;Capra hircus;Carlito syrichta;Castor …			below FDR	0			FW3-A5-GdC-18	20200908	FW-portugal	FALSE	FW-portugal_FW3-A5-GdC-18		0.926311	TRUE	TRUE	0.034398	FALSE	LibDIA
20200908_EXPL2_Evo2_PR_SA_200spd_DIA_Ancient_unk_FW3_A6_GdC-19	Decoy_105:311;Saimiri boliviensis:311;Hylobates moloch:309;Nomascus leucogenys:309;Onychomys torridus:309;Pongo abelii:309;Bison bison:306;Bison bonasus:306;Bos indicus:306;Bos mutus:306;Bos primigenius:306;Bos taurus:306;Bubalus bubalis:306;Capra hircus:298;Gorilla gorilla:298;Homo sapiens:298;Ovis aries:298;Pan paniscus:298;Pan troglodytes:298;Peromyscus leucopus:298;Aotus nancymaae:296;Callith…	Decoy_105;Saimiri boliviensis			below FDR	157	160	3	FW3-A6-GdC-19	20200908	FW-portugal	FALSE	FW-portugal_FW3-A6-GdC-19		0.852608	TRUE	TRUE	0.010101	FALSE	LibDIA
20200908_EXPL2_Evo2_PR_SA_200spd_DIA_Ancient_unk_FW3_A7_GdC-20	Callithrix jacchus:311;Cebus capucinus:311;Chrysochloris asiatica:311;Condylura cristata:311;Decoy_161:311;Decoy_32:311;Decoy_36:311;Decoy_38:311;Decoy_43:311;Decoy_46:311;Decoy_56:311;Decoy_91:311;Gorilla gorilla:311;Homo sapiens:311;Hylobates moloch:311;Nomascus leucogenys:311;Pan paniscus:311;Pan troglodytes:311;Pongo abelii:311;Propithecus coquereli:311;Saimiri boliviensis:311;Sapajus apella:…	Callithrix jacchus;Cebus capucinus;Chrysochloris asiatica;Condylura cristata;Decoy_161;Decoy_32;Decoy_36;Decoy_38;Decoy_43;Decoy_46;Decoy_56;Decoy_91;Gorilla gorilla;Homo sapiens;Hylobates moloch;Nomascus leucogenys;Pan paniscus;Pan troglodytes;Pongo abelii;Propithecus coquereli;Saimiri boliviensis;Sapajus apella	Gorilla gorilla;Homo sapiens;Pan paniscus;Pan troglodytes;Pongo abelii;Pongo pygmaeus	0	below FDR	101	103	2	FW3-A7-GdC-20	20200908	FW-portugal	FALSE	FW-portugal_FW3-A7-GdC-20		0.896991	TRUE	TRUE	0.0150754	FALSE	LibDIA
20200908_EXPL2_Evo2_PR_SA_200spd_DIA_Ancient_unk_FW3_A8_GdC-21	Arvicanthis niloticus:311;Arvicola amphibius:311;Camelus bactrianus:311;Camelus dromedarius:311;Camelus ferus:311;Castor canadensis:311;Chrysochloris asiatica:311;Decoy_1:311;Decoy_10:311;Decoy_107:311;Decoy_114:311;Decoy_121:311;Decoy_125:311;Decoy_126:311;Decoy_129:311;Decoy_131:311;Decoy_134:311;Decoy_138:311;Decoy_14:311;Decoy_147:311;Decoy_162:311;Decoy_169:311;Decoy_170:311;Decoy_172:311;De…	Arvicanthis niloticus;Arvicola amphibius;Camelus bactrianus;Camelus dromedarius;Camelus ferus;Castor canadensis;Chrysochloris asiatica;Decoy_1;Decoy_10;Decoy_107;Decoy_114;Decoy_121;Decoy_125;Decoy_126;Decoy_129;Decoy_131;Decoy_134;Decoy_138;Decoy_14;Decoy_147;Decoy_162;Decoy_169;Decoy_170;Decoy_172;Decoy_18;Decoy_20;Decoy_23;Decoy_25;Decoy_35;Decoy_36;Decoy_38;Decoy_4;Decoy_44;Decoy_46;Decoy_5;D…	Equus asinus;Equus caballus;Equus przewalskii	0	below FDR	9	9	0	FW3-A8-GdC-21	20200908	FW-portugal	FALSE	FW-portugal_FW3-A8-GdC-21		0.848883	TRUE	TRUE	0.0320197	FALSE	LibDIA
20200908_EXPL2_Evo2_PR_SA_200spd_DIA_Ancient_unk_FW3_A9_GdC-22	Acinonyx jubatus:311;Ailuropoda melanoleuca:311;Aotus nancymaae:311;Artibeus jamaicensis:311;Arvicanthis niloticus:311;Arvicola amphibius:311;Balaenoptera acutorostrata:311;Balaenoptera musculus:311;Bison bison:311;Bison bonasus:311;Bos indicus:311;Bos mutus:311;Bos primigenius:311;Bos taurus:311;Bubalus bubalis:311;Callithrix jacchus:311;Callorhinus ursinus:311;Camelus bactrianus:311;Camelus dro…	Acinonyx jubatus;Ailuropoda melanoleuca;Aotus nancymaae;Artibeus jamaicensis;Arvicanthis niloticus;Arvicola amphibius;Balaenoptera acutorostrata;Balaenoptera musculus;Bison bison;Bison bonasus;Bos indicus;Bos mutus;Bos primigenius;Bos taurus;Bubalus bubalis;Callithrix jacchus;Callorhinus ursinus;Camelus bactrianus;Camelus dromedarius;Camelus ferus;Canis lupus;Capra hircus;Carlito syrichta;Castor …			below FDR	0			FW3-A9-GdC-22	20200908	FW-portugal	FALSE	FW-portugal_FW3-A9-GdC-22		0.922622	TRUE	TRUE	0.0367647	FALSE	LibDIA
20200908_EXPL2_Evo2_PR_SA_200spd_DIA_Ancient_unk_FW3_B10_Labblnk-1	Bison bonasus:311;Bos indicus:311;Bos primigenius:311;Bos taurus:311;Bison bison:310;Bos mutus:307;Bubalus bubalis:304;Odocoileus virginianus:304;Ovis aries:302;Capra hircus:301;Decoy_84:300;Decoy_24:298;Vicugna pacos:298;Sus scrofa:297;Decoy_83:296;Canis lupus:295;Camelus dromedarius:294;Camelus bactrianus:292;Camelus ferus:291;Decoy_46:291;Vulpes vulpes:290;Decoy_75:289;Ailuropoda melanoleuca:2…	Bison bonasus;Bos indicus;Bos primigenius;Bos taurus	Odocoileus virginianus	9	signal too low	2121	2393	272	Blank-1	20200908	FW-portugal	TRUE	FW-portugal_Blank-1		0.790917	TRUE	FALSE	0	TRUE	LibDIA
20200908_EXPL2_Evo2_PR_SA_200spd_DIA_Ancient_unk_FW3_B10_Labblnk-2	Bos taurus:310;Bison bonasus:309;Bos primigenius:309;Decoy_84:309;Bos indicus:307;Bison bison:306;Bubalus bubalis:306;Bos mutus:303;Oryctolagus cuniculus:302;Odocoileus virginianus:301;Decoy_34:300;Ovis aries:298;Vicugna pacos:298;Capra hircus:297;Decoy_24:297;Ochotona princeps:297;Chlorocebus sabaeus:295;Camelus bactrianus:294;Camelus dromedarius:294;Camelus ferus:294;Decoy_91:294;Decoy_37:293;D…	Bos taurus	Odocoileus virginianus	2	signal too low	954	1045	91	Blank-2	20200908	FW-portugal	TRUE	FW-portugal_Blank-2		0.870488	TRUE	FALSE	0	TRUE	LibDIA
20200908_EXPL2_Evo2_PR_SA_200spd_DIA_Ancient_unk_FW3_B10_Labblnk-3	Equus asinus:311;Equus caballus:310;Equus przewalskii:310;Canis lupus:308;Vulpes vulpes:307;Felis catus:306;Ursus arctos:304;Panthera pardus:302;Vicugna pacos:302;Ursus maritimus:301;Lynx canadensis:300;Lynx pardinus:300;Acinonyx jubatus:298;Ailuropoda melanoleuca:298;Decoy_24:297;Decoy_114:295;Mustela erminea:295;Puma concolor:293;Camelus bactrianus:292;Camelus dromedarius:291;Decoy_85:290;Muste…	Equus asinus	Equus caballus;Equus przewalskii	1	signal too low	2671	2848	177	Blank-3	20200908	FW-portugal	TRUE	FW-portugal_Blank-3		0.4799	TRUE	FALSE	0	TRUE	LibDIA
20200908_EXPL2_Evo2_PR_SA_200spd_DIA_Ancient_unk_FW3_B1_GdC-26	Bison bison:311;Bison bonasus:311;Bos indicus:311;Bos mutus:311;Bos primigenius:311;Bos taurus:311;Capra hircus:305;Odocoileus virginianus:305;Ovis aries:305;Bubalus bubalis:302;Decoy_50:301;Decoy_156:300;Decoy_162:300;Decoy_169:300;Decoy_83:300;Decoy_118:295;Decoy_155:295;Physeter macrocephalus:295;Decoy_95:289;Decoy_126:288;Decoy_16:288;Decoy_35:288;Decoy_93:288;Delphinapterus leucas:288;Lipote…	Bison bison;Bison bonasus;Bos indicus;Bos mutus;Bos primigenius;Bos taurus	Bison bison;Bison bonasus;Bos indicus;Bos mutus;Bos primigenius;Bos taurus;Bubalus bubalis;Odocoileus virginianus	0	below FDR	42	43	1	FW3-B1-GdC-26	20200908	FW-portugal	FALSE	FW-portugal_FW3-B1-GdC-26		0.887297	TRUE	FALSE	0.0296296	FALSE	LibDIA
20200908_EXPL2_Evo2_PR_SA_200spd_DIA_Ancient_unk_FW3_B2_GdC-27	Bison bison:311;Bison bonasus:311;Bos indicus:311;Bos mutus:311;Bos primigenius:311;Bos taurus:311;Decoy_162:311;Decoy_169:311;Decoy_67:311;Decoy_91:311;Odocoileus virginianus:311;Bubalus bubalis:300;Decoy_109:300;Decoy_155:298;Capra hircus:295;Decoy_101:295;Decoy_145:295;Decoy_37:295;Decoy_83:295;Ovis aries:295;Camelus bactrianus:291;Camelus dromedarius:291;Camelus ferus:291;Decoy_105:291;Vicugn…	Bison bison;Bison bonasus;Bos indicus;Bos mutus;Bos primigenius;Bos taurus;Decoy_162;Decoy_169;Decoy_67;Decoy_91;Odocoileus virginianus	Bison bison;Bison bonasus;Bos indicus;Bos mutus;Bos primigenius;Bos taurus;Bubalus bubalis;Odocoileus virginianus	0	below FDR	80	80	0	FW3-B2-GdC-27	20200908	FW-portugal	FALSE	FW-portugal_FW3-B2-GdC-27		0.919788	TRUE	TRUE	0.0175439	FALSE	LibDIA
20200908_EXPL2_Evo2_PR_SA_200spd_DIA_Ancient_unk_FW3_B3_GdC-28	Gorilla gorilla:311;Homo sapiens:311;Pan paniscus:311;Pan troglodytes:311;Decoy_58:307;Hylobates moloch:307;Pongo abelii:307;Cercocebus atys:304;Chlorocebus sabaeus:304;Colobus angolensis:304;Macaca fascicularis:304;Macaca mulatta:304;Macaca nemestrina:304;Mandrillus leucophaeus:304;Papio anubis:304;Piliocolobus tephrosceles:304;Rhinopithecus bieti:304;Rhinopithecus roxellana:304;Theropithecus ge…	Gorilla gorilla;Homo sapiens;Pan paniscus;Pan troglodytes	Gorilla gorilla;Homo sapiens;Pan paniscus;Pan troglodytes;Pongo abelii;Pongo pygmaeus	0	signal too low	235	236	1	FW3-B3-GdC-28	20200908	FW-portugal	FALSE	FW-portugal_FW3-B3-GdC-28		0.496633	TRUE	FALSE	0.00510204	TRUE	LibDIA
20200908_EXPL2_Evo2_PR_SA_200spd_DIA_Ancient_unk_FW3_B4_GdC-29	Bison bison:311;Bison bonasus:311;Bos indicus:311;Bos mutus:311;Bos primigenius:311;Bos taurus:311;Bubalus bubalis:305;Decoy_67:305;Decoy_105:303;Capra hircus:302;Ovis aries:302;Decoy_37:299;Odocoileus virginianus:297;Decoy_145:294;Decoy_16:294;Aotus nancymaae:293;Decoy_160:293;Decoy_124:292;Gorilla gorilla:292;Homo sapiens:292;Hylobates moloch:292;Nomascus leucogenys:292;Pan paniscus:292;Pongo a…	Bison bison;Bison bonasus;Bos indicus;Bos mutus;Bos primigenius;Bos taurus	Bison bison;Bison bonasus;Bos indicus;Bos mutus;Bos primigenius;Bos taurus;Bubalus bubalis;Odocoileus virginianus	0	signal too low	171	178	7	FW3-B4-GdC-29	20200908	FW-portugal	FALSE	FW-portugal_FW3-B4-GdC-29		0.909169	TRUE	FALSE	0.00759494	TRUE	LibDIA
20200908_EXPL2_Evo2_PR_SA_200spd_DIA_Ancient_unk_FW3_B5_GdC-30	Decoy_155:310;Decoy_37:310;Capra hircus:309;Odocoileus virginianus:309;Ovis aries:309;Decoy_105:306;Decoy_110:306;Decoy_22:305;Decoy_50:305;Decoy_55:305;Decoy_11:304;Bison bison:301;Bison bonasus:301;Bos indicus:301;Bos mutus:301;Bos primigenius:301;Bos taurus:301;Decoy_133:301;Decoy_83:300;Decoy_91:300;Decoy_162:299;Decoy_58:299;Decoy_154:290;Decoy_17:290;Microcebus murinus:290;Decoy_116:289;Dec…	Decoy_155;Decoy_37			signal too low	174	182	8	FW3-B5-GdC-30	20200908	FW-portugal	FALSE	FW-portugal_FW3-B5-GdC-30		0.797969	TRUE	TRUE	0.00761421	TRUE	LibDIA
20200908_EXPL2_Evo2_PR_SA_200spd_DIA_Ancient_unk_FW3_B6_GdC-31	Decoy_101:311;Decoy_109:311;Decoy_133:311;Decoy_145:311;Decoy_37:311;Decoy_91:311;Decoy_155:306;Physeter macrocephalus:306;Bison bison:305;Bison bonasus:305;Bos indicus:305;Bos mutus:305;Bos primigenius:305;Bos taurus:305;Capra hircus:305;Decoy_162:305;Decoy_169:305;Decoy_67:305;Odocoileus virginianus:305;Ovis aries:305;Decoy_105:292;Delphinapterus leucas:292;Globicephala melas:292;Lagenorhynchus…	Decoy_101;Decoy_109;Decoy_133;Decoy_145;Decoy_37;Decoy_91			below FDR	55	55	0	FW3-B6-GdC-31	20200908	FW-portugal	FALSE	FW-portugal_FW3-B6-GdC-31		0.838746	TRUE	TRUE	0.0272953	FALSE	LibDIA
20200908_EXPL2_Evo2_PR_SA_200spd_DIA_Ancient_unk_FW3_B7_GdC-32	Chrysochloris asiatica:311;Decoy_36:311;Decoy_46:311;Decoy_49:311;Elephantulus edwardii:311;Equus asinus:311;Equus caballus:311;Equus przewalskii:311;Ursus americanus:311;Bison bison:308;Bison bonasus:308;Bos indicus:308;Bos mutus:308;Bos primigenius:308;Bos taurus:308;Capra hircus:308;Odocoileus virginianus:308;Ovis aries:308;Chlorocebus sabaeus:307;Colobus angolensis:307;Decoy_116:307;Decoy_119…	Chrysochloris asiatica;Decoy_36;Decoy_46;Decoy_49;Elephantulus edwardii;Equus asinus;Equus caballus;Equus przewalskii;Ursus americanus	Equus asinus;Equus caballus;Equus przewalskii	0	below FDR	66	66	0	FW3-B7-GdC-32	20200908	FW-portugal	FALSE	FW-portugal_FW3-B7-GdC-32		0.951738	TRUE	TRUE	0.0248756	FALSE	LibDIA
20200908_EXPL2_Evo2_PR_SA_200spd_DIA_Ancient_unk_FW3_B8_GdC-33	Bison bison:311;Bison bonasus:311;Bos indicus:311;Bos mutus:311;Bos primigenius:311;Bos taurus:311;Bubalus bubalis:305;Decoy_67:305;Ovis aries:303;Capra hircus:301;Decoy_162:301;Decoy_37:301;Odocoileus virginianus:301;Decoy_105:300;Decoy_109:295;Decoy_102:293;Decoy_16:293;Decoy_91:292;Decoy_18:291;Decoy_156:290;Decoy_169:290;Decoy_19:288;Decoy_121:286;Decoy_145:285;Decoy_34:285;Equus asinus:284;E…	Bison bison;Bison bonasus;Bos indicus;Bos mutus;Bos primigenius;Bos taurus	Bison bison;Bison bonasus;Bos indicus;Bos mutus;Bos primigenius;Bos taurus;Bubalus bubalis;Odocoileus virginianus	0	signal too low	216	224	8	FW3-B8-GdC-33	20200908	FW-portugal	FALSE	FW-portugal_FW3-B8-GdC-33		0.915362	TRUE	FALSE	0.00508906	TRUE	LibDIA
20200908_EXPL2_Evo2_PR_SA_200spd_DIA_Ancient_unk_FW3_B9_GdC-34	Acinonyx jubatus:311;Ailuropoda melanoleuca:311;Aotus nancymaae:311;Artibeus jamaicensis:311;Arvicanthis niloticus:311;Arvicola amphibius:311;Balaenoptera acutorostrata:311;Balaenoptera musculus:311;Bison bison:311;Bison bonasus:311;Bos indicus:311;Bos mutus:311;Bos primigenius:311;Bos taurus:311;Bubalus bubalis:311;Callithrix jacchus:311;Callorhinus ursinus:311;Camelus bactrianus:311;Camelus dro…	Acinonyx jubatus;Ailuropoda melanoleuca;Aotus nancymaae;Artibeus jamaicensis;Arvicanthis niloticus;Arvicola amphibius;Balaenoptera acutorostrata;Balaenoptera musculus;Bison bison;Bison bonasus;Bos indicus;Bos mutus;Bos primigenius;Bos taurus;Bubalus bubalis;Callithrix jacchus;Callorhinus ursinus;Camelus bactrianus;Camelus dromedarius;Camelus ferus;Canis lupus;Capra hircus;Carlito syrichta;Castor …			below FDR	0			FW3-B9-GdC-34	20200908	FW-portugal	FALSE	FW-portugal_FW3-B9-GdC-34		1	TRUE	TRUE	0.0391198	FALSE	LibDIA
20200908_EXPL2_Evo2_PR_SA_200spd_DIA_Ancient_unk_Inj-blnk-1	Odocoileus virginianus:311;Bison bonasus:310;Bos indicus:310;Bos primigenius:310;Bos taurus:310;Bison bison:309;Bos mutus:306;Ovis aries:304;Capra hircus:303;Bubalus bubalis:302;Decoy_84:301;Decoy_24:300;Vicugna pacos:299;Decoy_77:298;Ursus arctos:297;Ursus maritimus:296;Equus asinus:295;Sus scrofa:294;Camelus dromedarius:293;Canis lupus:292;Equus caballus:291;Equus przewalskii:291;Camelus bactri…	Odocoileus virginianus	Odocoileus virginianus	9	Odocoileus virginianus	2467	2777	310	Blank-4	20200908	FW-portugal	TRUE	FW-portugal_Blank-4		0.0686577	FALSE	FALSE	0	TRUE	LibDIA
20200908_EXPL2_Evo2_PR_SA_200spd_DIA_Ancient_unk_Inj-blnk-2	Ovis aries:311;Capra hircus:310;Bos primigenius:309;Bos indicus:308;Bos taurus:308;Odocoileus virginianus:307;Bison bonasus:306;Bos mutus:305;Bison bison:304;Bubalus bubalis:302;Decoy_84:301;Sus scrofa:300;Decoy_73:297;Decoy_117:296;Decoy_24:296;Equus asinus:295;Decoy_102:294;Ursus arctos:294;Vicugna pacos:294;Decoy_151:293;Equus caballus:290;Ursus maritimus:289;Camelus ferus:287;Camelus bactrian…	Ovis aries	Capra hircus;Ovis aries	0	Capra hircus;Ovis aries	2141	2288	147	Blank-5	20200908	FW-portugal	TRUE	FW-portugal_Blank-5		0.000465751	FALSE	FALSE	0	TRUE	LibDIA
20200908_EXPL2_Evo2_PR_SA_200spd_DIA_Ancient_unk_Inj-blnk-3	Acinonyx jubatus:311;Ailuropoda melanoleuca:311;Aotus nancymaae:311;Artibeus jamaicensis:311;Arvicanthis niloticus:311;Arvicola amphibius:311;Balaenoptera acutorostrata:311;Balaenoptera musculus:311;Bison bison:311;Bison bonasus:311;Bos indicus:311;Bos mutus:311;Bos primigenius:311;Bos taurus:311;Bubalus bubalis:311;Callithrix jacchus:311;Callorhinus ursinus:311;Camelus bactrianus:311;Camelus dro…	Acinonyx jubatus;Ailuropoda melanoleuca;Aotus nancymaae;Artibeus jamaicensis;Arvicanthis niloticus;Arvicola amphibius;Balaenoptera acutorostrata;Balaenoptera musculus;Bison bison;Bison bonasus;Bos indicus;Bos mutus;Bos primigenius;Bos taurus;Bubalus bubalis;Callithrix jacchus;Callorhinus ursinus;Camelus bactrianus;Camelus dromedarius;Camelus ferus;Canis lupus;Capra hircus;Carlito syrichta;Castor …			below FDR	0			Blank-6	20200908	FW-portugal	TRUE	FW-portugal_Blank-6		1	TRUE	TRUE	0.0414634	FALSE	LibDIA

## Sheet: DDA_Species
Raw file	Set	Experiment	Species	Identified	qValue	FineSpecies	RoughSpecies	SiteCount	RelProtInt	PotentialBlank
20200229_QE5_Evo3_IH_SA_11min_DIA_Ancient_unknown_Blank_01	Reference-Domestics	Reference-Domestics_Blank-1	Equus caballus;Equus przewalskii	TRUE	0	Equus caballus;Equus przewalskii	Equus asinus	1251	0.720381	FALSE
20200229_QE5_Evo3_IH_SA_11min_DIA_Ancient_unknown_Blank_02	Reference-Domestics	Reference-Domestics_Blank-2	signal too low	TRUE	0.00304878	Bison bison;Bison bonasus;Bos indicus;Bos mutus;Bos primigenius;Bos taurus	Bison bison;Bison bonasus;Bos indicus;Bos primigenius;Bos taurus	737	0.909517	TRUE
20200229_QE5_Evo3_IH_SA_11min_DIA_Ancient_unknown_Blank_03	Reference-Domestics	Reference-Domestics_Blank-3	signal too low	TRUE	0.00294985	Capra hircus;Ovis aries	Ovis aries	590	0.960971	TRUE
20200229_QE5_Evo3_IH_SA_11min_DIA_Ancient_unknown_Bos_01	Reference-Domestics	Reference-Domestics_Bos-01	Bos primigenius;Bos taurus	TRUE	0	Bos primigenius;Bos taurus	Bos primigenius;Bos taurus	3704	0.00366042	FALSE
20200229_QE5_Evo3_IH_SA_11min_DIA_Ancient_unknown_Bos_02	Reference-Domestics	Reference-Domestics_Bos-02	Bos primigenius;Bos taurus	TRUE	0	Bos primigenius;Bos taurus	Bos primigenius;Bos taurus	3885	0.0103429	FALSE
20200229_QE5_Evo3_IH_SA_11min_DIA_Ancient_unknown_Bos_03	Reference-Domestics	Reference-Domestics_Bos-03	Bos primigenius;Bos taurus	TRUE	0	Bos primigenius;Bos taurus	Bos primigenius;Bos taurus	3951	0.000342943	FALSE
20200229_QE5_Evo3_IH_SA_11min_DIA_Ancient_unknown_Bos_04	Reference-Domestics	Reference-Domestics_Bos-04	Bos primigenius;Bos taurus	TRUE	0	Bos primigenius;Bos taurus	Bos primigenius;Bos taurus	3250	0.034446	FALSE
20200229_QE5_Evo3_IH_SA_11min_DIA_Ancient_unknown_Bos_05	Reference-Domestics	Reference-Domestics_Bos-05	Bos primigenius;Bos taurus	TRUE	0	Bos primigenius;Bos taurus	Bos primigenius;Bos taurus	3866	0.0481307	FALSE
20200229_QE5_Evo3_IH_SA_11min_DIA_Ancient_unknown_Bos_06	Reference-Domestics	Reference-Domestics_Bos-06	Bos primigenius;Bos taurus	TRUE	0	Bos primigenius;Bos taurus	Bos primigenius;Bos taurus	3635	0.00624771	FALSE
20200229_QE5_Evo3_IH_SA_11min_DIA_Ancient_unknown_Bos_08	Reference-Domestics	Reference-Domestics_Bos-08	Bos primigenius;Bos taurus	TRUE	0	Bos primigenius;Bos taurus	Bos primigenius;Bos taurus	3920	0.00820057	FALSE
20200229_QE5_Evo3_IH_SA_11min_DIA_Ancient_unknown_Equus_01	Reference-Domestics	Reference-Domestics_Equus-01	Equus caballus;Equus przewalskii	TRUE	0	Equus caballus;Equus przewalskii	Equus caballus;Equus przewalskii	2937	0.0351032	FALSE
20200229_QE5_Evo3_IH_SA_11min_DIA_Ancient_unknown_Equus_02	Reference-Domestics	Reference-Domestics_Equus-02	Equus caballus;Equus przewalskii	TRUE	0	Equus caballus;Equus przewalskii	Equus caballus;Equus przewalskii	3742	0.0257793	FALSE
20200229_QE5_Evo3_IH_SA_11min_DIA_Ancient_unknown_Equus_04	Reference-Domestics	Reference-Domestics_Equus-04	Equus caballus;Equus przewalskii	TRUE	0	Equus caballus;Equus przewalskii	Equus caballus;Equus przewalskii	3575	0.00135631	FALSE
20200229_QE5_Evo3_IH_SA_11min_DIA_Ancient_unknown_FW17_01	FW-unknowns	FW-unknowns_FW17-01	Loxodonta africana	TRUE	0		Loxodonta africana	2425	0.0285734	FALSE
20200229_QE5_Evo3_IH_SA_11min_DIA_Ancient_unknown_FW18_01	FW-unknowns	FW-unknowns_FW18-01	Loxodonta africana	TRUE	0		Loxodonta africana	2983	0.0137185	FALSE
20200229_QE5_Evo3_IH_SA_11min_DIA_Ancient_unknown_FW20_01	FW-unknowns	FW-unknowns_FW20-01	Odocoileus virginianus	TRUE	0	Odocoileus virginianus	Odocoileus virginianus	2509	0.000296649	FALSE
20200229_QE5_Evo3_IH_SA_11min_DIA_Ancient_unknown_Ovis_01	Reference-Domestics	Reference-Domestics_Ovis-01	Ovis aries	TRUE	0	Ovis aries	Ovis aries	3354	0.0032532	FALSE
20200229_QE5_Evo3_IH_SA_11min_DIA_Ancient_unknown_Ovis_02	Reference-Domestics	Reference-Domestics_Ovis-02	Ovis aries	TRUE	0	Ovis aries	Ovis aries	3207	0.00362043	FALSE
20200229_QE5_Evo3_IH_SA_11min_DIA_Ancient_unknown_Ovis_03	Reference-Domestics	Reference-Domestics_Ovis-03	Capra hircus;Ovis aries	TRUE	0	Capra hircus;Ovis aries	Ovis aries	2918	0.0107153	FALSE
20200229_QE5_Evo3_IH_SA_11min_DIA_Ancient_unknown_Ovis_04	Reference-Domestics	Reference-Domestics_Ovis-04	Ovis aries	TRUE	0	Ovis aries	Ovis aries	3069	0.000642178	FALSE
20200229_QE5_Evo3_IH_SA_11min_DIA_Ancient_unknown_Ovis_05	Reference-Domestics	Reference-Domestics_Ovis-05	Ovis aries	TRUE	0	Ovis aries	Ovis aries	3743	0.00354073	FALSE
20200229_QE5_Evo3_IH_SA_11min_DIA_Ancient_unknown_Ovis_06	Reference-Domestics	Reference-Domestics_Ovis-06	Ovis aries	TRUE	0	Ovis aries	Ovis aries	3783	0.00658382	FALSE
20200229_QE5_Evo3_IH_SA_11min_DIA_Ancient_unknown_Ovis_07	Reference-Domestics	Reference-Domestics_Ovis-07	Ovis aries	TRUE	0	Ovis aries	Ovis aries	2980	0.00915662	FALSE
20200229_QE5_Evo3_IH_SA_11min_DIA_Ancient_unknown_Ovis_08	Reference-Domestics	Reference-Domestics_Ovis-08	Ovis aries	TRUE	0	Ovis aries	Ovis aries	3867	0.0116744	FALSE
20200229_QE5_Evo3_IH_SA_11min_DIA_Ancient_unknown_RobotBlank_01	Reference-Domestics	Reference-Domestics_Blank-4	signal too low	TRUE	0.00289017	Bison bison;Bison bonasus;Bos indicus;Bos mutus;Bos primigenius;Bos taurus	Bison bison;Bison bonasus;Bos indicus;Bos primigenius;Bos taurus	529	0.92452	TRUE
20200229_QE5_Evo3_IH_SA_11min_DIA_Ancient_unknown_RobotBlank_02	Reference-Domestics	Reference-Domestics_Blank-5	signal too low	TRUE	0.00568182		Decoy_154	436	0.918765	TRUE
20200229_QE5_Evo3_IH_SA_11min_DIA_Ancient_unknown_RobotBlank_03	Reference-Domestics	Reference-Domestics_Blank-6	signal too low	TRUE	0.00566572	Capra hircus;Ovis aries	Capra hircus;Ovis aries	427	0.968733	TRUE
20200229_QE5_Evo3_IH_SA_11min_DIA_Ancient_unknown_Sus_01	Reference-Domestics	Reference-Domestics_Sus-01	Sus scrofa	TRUE	0		Sus scrofa	4218	0.00190938	FALSE
20200229_QE5_Evo3_IH_SA_11min_DIA_Ancient_unknown_Sus_02	Reference-Domestics	Reference-Domestics_Sus-02	Sus scrofa	TRUE	0		Sus scrofa	3701	0.0140817	FALSE
20200229_QE5_Evo3_IH_SA_11min_DIA_Ancient_unknown_Sus_03	Reference-Domestics	Reference-Domestics_Sus-03	Sus scrofa	TRUE	0		Sus scrofa	4510	0.00633297	FALSE
20200229_QE5_Evo3_IH_SA_11min_DIA_Ancient_unknown_Sus_04	Reference-Domestics	Reference-Domestics_Sus-04	Sus scrofa	TRUE	0		Sus scrofa	3410	0.00205828	FALSE
20200229_QE5_Evo3_IH_SA_11min_DIA_Ancient_unknown_Sus_05	Reference-Domestics	Reference-Domestics_Sus-05	Sus scrofa	TRUE	0		Sus scrofa	3928	0.0127093	FALSE
20200229_QE5_Evo3_IH_SA_11min_DIA_Ancient_unknown_Sus_06	Reference-Domestics	Reference-Domestics_Sus-06	Sus scrofa	TRUE	0		Sus scrofa	3603	0.00794138	FALSE
20200229_QE5_Evo3_IH_SA_11min_DIA_Ancient_unknown_Sus_07	Reference-Domestics	Reference-Domestics_Sus-07	Sus scrofa	TRUE	0		Sus scrofa	3902	0.0101647	FALSE
20200229_QE5_Evo3_IH_SA_11min_DIA_Ancient_unknown_Sus_08	Reference-Domestics	Reference-Domestics_Sus-08	Sus scrofa	TRUE	0		Sus scrofa	4403	0.00379101	FALSE
20200229_QE5_Evo3_IH_SA_11min_DIA_Ancient_unknown_Sus_09	Reference-Domestics	Reference-Domestics_Sus-09	Sus scrofa	TRUE	0		Sus scrofa	4564	0.00819926	FALSE
20200621_QE5_Evo2_PR_SA_100spd_DDA_Ancient_Human_01	Reference-Human	Reference-Human_Human-01	Homo sapiens	TRUE	0	Homo sapiens	Homo sapiens	3284	0.00461329	FALSE
20200621_QE5_Evo2_PR_SA_100spd_DDA_Ancient_Human_02	Reference-Human	Reference-Human_Human-02	Homo sapiens	TRUE	0	Homo sapiens	Homo sapiens	3209	0.00317138	FALSE
20200621_QE5_Evo2_PR_SA_100spd_DDA_Ancient_Human_03	Reference-Human	Reference-Human_Human-03	Homo sapiens	TRUE	0	Homo sapiens	Homo sapiens	3404	0.00237178	FALSE
20200709_EXPL2_Evo2_IH_SA_100spd_DDA_Ancient_unknown_Salpetermosen_Bone-11	Salpetermosen-1	Salpetermosen-1_11	below FDR	FALSE	0.037037		Acinonyx jubatus;Ailuropoda melanoleuca;Aotus nancymaae;Artibeus jamaicensis;Arvicanthis niloticus;Arvicola amphibius;Balaenoptera acutorostrata;Balaenoptera musculus;Bison bison;Bison bonasus;Bos indicus;Bos mutus;Bos primigenius;Bos taurus;Bubalus bubalis;Callithrix jacchus;Callorhinus ursinus;Camelus bactrianus;Camelus dromedarius;Camelus ferus;Canis lupus;Capra hircus;Carlito syrichta;Castor …	0
20200709_EXPL2_Evo2_IH_SA_100spd_DDA_Ancient_unknown_Salpetermosen_Bone-170	Salpetermosen-1	Salpetermosen-1_170	signal too low	TRUE	0	Bison bison;Bison bonasus;Bos indicus;Bos mutus;Bos primigenius;Bos taurus	Bison bison;Bison bonasus;Bos indicus;Bos primigenius;Bos taurus	1488	0.741972	TRUE
20200709_EXPL2_Evo2_IH_SA_100spd_DDA_Ancient_unknown_Salpetermosen_Bone-199	Salpetermosen-1	Salpetermosen-1_199	signal too low	TRUE	0.0031746		Sus scrofa	963	0.96734	TRUE
20200709_EXPL2_Evo2_IH_SA_100spd_DDA_Ancient_unknown_Salpetermosen_Bone-218	Salpetermosen-1	Salpetermosen-1_218	below FDR	FALSE	0.0395778		Acinonyx jubatus;Ailuropoda melanoleuca;Aotus nancymaae;Artibeus jamaicensis;Arvicanthis niloticus;Arvicola amphibius;Balaenoptera acutorostrata;Balaenoptera musculus;Bison bison;Bison bonasus;Bos indicus;Bos mutus;Bos primigenius;Bos taurus;Bubalus bubalis;Callithrix jacchus;Callorhinus ursinus;Camelus bactrianus;Camelus dromedarius;Camelus ferus;Canis lupus;Capra hircus;Carlito syrichta;Castor …	0
20200709_EXPL2_Evo2_IH_SA_100spd_DDA_Ancient_unknown_Salpetermosen_Bone-269-1	Salpetermosen-1	Salpetermosen-1_269-1	signal too low	TRUE	0.00319489	Capra hircus;Ovis aries	Ovis aries	966	0.826111	TRUE
20200709_EXPL2_Evo2_IH_SA_100spd_DDA_Ancient_unknown_Salpetermosen_Bone-269-2	Salpetermosen-1	Salpetermosen-1_269-2	Capra hircus;Ovis aries	TRUE	0	Capra hircus;Ovis aries	Ovis aries	2738	0.0118761	FALSE
20200709_EXPL2_Evo2_IH_SA_100spd_DDA_Ancient_unknown_Salpetermosen_Bone-269-3	Salpetermosen-1	Salpetermosen-1_269-3	signal too low	TRUE	0.00320513	Capra hircus;Ovis aries	Ovis aries	970	0.834562	TRUE
20200709_EXPL2_Evo2_IH_SA_100spd_DDA_Ancient_unknown_Salpetermosen_Bone-299	Salpetermosen-1	Salpetermosen-1_299	below FDR	FALSE	0.0421053		Acinonyx jubatus;Ailuropoda melanoleuca;Aotus nancymaae;Artibeus jamaicensis;Arvicanthis niloticus;Arvicola amphibius;Balaenoptera acutorostrata;Balaenoptera musculus;Bison bison;Bison bonasus;Bos indicus;Bos mutus;Bos primigenius;Bos taurus;Bubalus bubalis;Callithrix jacchus;Callorhinus ursinus;Camelus bactrianus;Camelus dromedarius;Camelus ferus;Canis lupus;Capra hircus;Carlito syrichta;Castor …	0
20200709_EXPL2_Evo2_IH_SA_100spd_DDA_Ancient_unknown_Salpetermosen_Bone-5306	Salpetermosen-1	Salpetermosen-1_5306	Bos primigenius;Bos taurus	TRUE	0	Bos primigenius;Bos taurus	Bos primigenius;Bos taurus	2570	0.0591974	FALSE
20200709_EXPL2_Evo2_IH_SA_100spd_DDA_Ancient_unknown_Salpetermosen_Bone-5313	Salpetermosen-1	Salpetermosen-1_5313	below FDR	FALSE	0.0446194		Acinonyx jubatus;Ailuropoda melanoleuca;Aotus nancymaae;Artibeus jamaicensis;Arvicanthis niloticus;Arvicola amphibius;Balaenoptera acutorostrata;Balaenoptera musculus;Bison bison;Bison bonasus;Bos indicus;Bos mutus;Bos primigenius;Bos taurus;Bubalus bubalis;Callithrix jacchus;Callorhinus ursinus;Camelus bactrianus;Camelus dromedarius;Camelus ferus;Canis lupus;Capra hircus;Carlito syrichta;Castor …	0
20200709_EXPL2_Evo2_IH_SA_100spd_DDA_Ancient_unknown_Salpetermosen_Bone-5314	Salpetermosen-1	Salpetermosen-1_5314	below FDR	FALSE	0.0471204		Acinonyx jubatus;Ailuropoda melanoleuca;Aotus nancymaae;Artibeus jamaicensis;Arvicanthis niloticus;Arvicola amphibius;Balaenoptera acutorostrata;Balaenoptera musculus;Bison bison;Bison bonasus;Bos indicus;Bos mutus;Bos primigenius;Bos taurus;Bubalus bubalis;Callithrix jacchus;Callorhinus ursinus;Camelus bactrianus;Camelus dromedarius;Camelus ferus;Canis lupus;Capra hircus;Carlito syrichta;Castor …	0
20200709_EXPL2_Evo2_IH_SA_100spd_DDA_Ancient_unknown_Salpetermosen_Bone-5317	Salpetermosen-1	Salpetermosen-1_5317	Equus caballus;Equus przewalskii	TRUE	0	Equus caballus;Equus przewalskii	Equus caballus;Equus przewalskii	2674	0.000661886	FALSE
20200709_EXPL2_Evo2_IH_SA_100spd_DDA_Ancient_unknown_Salpetermosen_Bone-5318	Salpetermosen-1	Salpetermosen-1_5318	Bison bison;Bison bonasus;Bos indicus;Bos mutus;Bos primigenius;Bos taurus	TRUE	0	Bison bison;Bison bonasus;Bos indicus;Bos mutus;Bos primigenius;Bos taurus	Bison bison;Bison bonasus;Bos indicus;Bos primigenius;Bos taurus	1561	0.545964	FALSE
20200709_EXPL2_Evo2_IH_SA_100spd_DDA_Ancient_unknown_Salpetermosen_Bone-5320	Salpetermosen-1	Salpetermosen-1_5320	Bos primigenius;Bos taurus	TRUE	0	Bos primigenius;Bos taurus	Bos primigenius;Bos taurus	2996	0.0175633	FALSE
20200709_EXPL2_Evo2_IH_SA_100spd_DDA_Ancient_unknown_Salpetermosen_Bone-5325	Salpetermosen-1	Salpetermosen-1_5325	below FDR	FALSE	0.0496084		Acinonyx jubatus;Ailuropoda melanoleuca;Aotus nancymaae;Artibeus jamaicensis;Arvicanthis niloticus;Arvicola amphibius;Balaenoptera acutorostrata;Balaenoptera musculus;Bison bison;Bison bonasus;Bos indicus;Bos mutus;Bos primigenius;Bos taurus;Bubalus bubalis;Callithrix jacchus;Callorhinus ursinus;Camelus bactrianus;Camelus dromedarius;Camelus ferus;Canis lupus;Capra hircus;Carlito syrichta;Castor …	0
20200709_EXPL2_Evo2_IH_SA_100spd_DDA_Ancient_unknown_Salpetermosen_Bone-5326	Salpetermosen-1	Salpetermosen-1_5326	below FDR	FALSE	0.0520833		Acinonyx jubatus;Ailuropoda melanoleuca;Aotus nancymaae;Artibeus jamaicensis;Arvicanthis niloticus;Arvicola amphibius;Balaenoptera acutorostrata;Balaenoptera musculus;Bison bison;Bison bonasus;Bos indicus;Bos mutus;Bos primigenius;Bos taurus;Bubalus bubalis;Callithrix jacchus;Callorhinus ursinus;Camelus bactrianus;Camelus dromedarius;Camelus ferus;Canis lupus;Capra hircus;Carlito syrichta;Castor …	0
20200709_EXPL2_Evo2_IH_SA_100spd_DDA_Ancient_unknown_Salpetermosen_Bone-5327	Salpetermosen-1	Salpetermosen-1_5327	Capra hircus;Ovis aries	TRUE	0	Capra hircus;Ovis aries	Ovis aries	2633	0.00672315	FALSE
20200709_EXPL2_Evo2_IH_SA_100spd_DDA_Ancient_unknown_Salpetermosen_Bone-5332	Salpetermosen-1	Salpetermosen-1_5332	below FDR	FALSE	0.026738		Ailuropoda melanoleuca;Aotus nancymaae;Bison bison;Bison bonasus;Bos indicus;Bos mutus;Bos primigenius;Bos taurus;Callithrix jacchus;Callorhinus ursinus;Canis lupus;Carlito syrichta;Choloepus didactylus;Chrysochloris asiatica;Colobus angolensis;Decoy_1;Decoy_10;Decoy_101;Decoy_102;Decoy_103;Decoy_106;Decoy_108;Decoy_109;Decoy_11;Decoy_113;Decoy_117;Decoy_118;Decoy_12;Decoy_123;Decoy_124;Decoy_129…	16
20200709_EXPL2_Evo2_IH_SA_100spd_DDA_Ancient_unknown_Salpetermosen_Bone-5337	Salpetermosen-1	Salpetermosen-1_5337	below FDR	FALSE	0.0545455		Acinonyx jubatus;Ailuropoda melanoleuca;Aotus nancymaae;Artibeus jamaicensis;Arvicanthis niloticus;Arvicola amphibius;Balaenoptera acutorostrata;Balaenoptera musculus;Bison bison;Bison bonasus;Bos indicus;Bos mutus;Bos primigenius;Bos taurus;Bubalus bubalis;Callithrix jacchus;Callorhinus ursinus;Camelus bactrianus;Camelus dromedarius;Camelus ferus;Canis lupus;Capra hircus;Carlito syrichta;Castor …	0
20200709_EXPL2_Evo2_IH_SA_100spd_DDA_Ancient_unknown_Salpetermosen_Bone-5342	Salpetermosen-1	Salpetermosen-1_5342	below FDR	FALSE	0.0569948		Acinonyx jubatus;Ailuropoda melanoleuca;Aotus nancymaae;Artibeus jamaicensis;Arvicanthis niloticus;Arvicola amphibius;Balaenoptera acutorostrata;Balaenoptera musculus;Bison bison;Bison bonasus;Bos indicus;Bos mutus;Bos primigenius;Bos taurus;Bubalus bubalis;Callithrix jacchus;Callorhinus ursinus;Camelus bactrianus;Camelus dromedarius;Camelus ferus;Canis lupus;Capra hircus;Carlito syrichta;Castor …	0
20200709_EXPL2_Evo2_IH_SA_100spd_DDA_Ancient_unknown_Salpetermosen_Bone-5345	Salpetermosen-1	Salpetermosen-1_5345	Bos primigenius;Bos taurus	TRUE	0	Bos primigenius;Bos taurus	Bos primigenius;Bos taurus	3542	0.00996111	FALSE
20200709_EXPL2_Evo2_IH_SA_100spd_DDA_Ancient_unknown_Salpetermosen_Bone-5352	Salpetermosen-1	Salpetermosen-1_5352	Capra hircus;Ovis aries	TRUE	0	Capra hircus;Ovis aries	Ovis aries	1154	0.0512926	FALSE
20200709_EXPL2_Evo2_IH_SA_100spd_DDA_Ancient_unknown_Salpetermosen_Bone-5358	Salpetermosen-1	Salpetermosen-1_5358	Ovis aries	TRUE	0	Ovis aries	Ovis aries	3096	0.0100368	FALSE
20200709_EXPL2_Evo2_IH_SA_100spd_DDA_Ancient_unknown_Salpetermosen_Bone-5912	Salpetermosen-1	Salpetermosen-1_5912	signal too low	TRUE	0.003125	Odocoileus virginianus	Bison bison;Bison bonasus;Bos indicus;Bos primigenius;Bos taurus	857	0.922057	TRUE
20200709_EXPL2_Evo2_IH_SA_100spd_DDA_Ancient_unknown_Salpetermosen_Bone-5916	Salpetermosen-1	Salpetermosen-1_5916	below FDR	FALSE	0.0594315		Acinonyx jubatus;Ailuropoda melanoleuca;Aotus nancymaae;Artibeus jamaicensis;Arvicanthis niloticus;Arvicola amphibius;Balaenoptera acutorostrata;Balaenoptera musculus;Bison bison;Bison bonasus;Bos indicus;Bos mutus;Bos primigenius;Bos taurus;Bubalus bubalis;Callithrix jacchus;Callorhinus ursinus;Camelus bactrianus;Camelus dromedarius;Camelus ferus;Canis lupus;Capra hircus;Carlito syrichta;Castor …	0
20200709_EXPL2_Evo2_IH_SA_100spd_DDA_Ancient_unknown_Salpetermosen_Bone-5917	Salpetermosen-1	Salpetermosen-1_5917	signal too low	TRUE	0.00288184	Bison bison;Bison bonasus;Bos indicus;Bos mutus;Bos primigenius;Bos taurus	Bison bison;Bison bonasus;Bos indicus;Bos mutus;Bos primigenius;Bos taurus	527	0.966348	TRUE
20200709_EXPL2_Evo2_IH_SA_100spd_DDA_Ancient_unknown_Salpetermosen_Bone-6	Salpetermosen-1	Salpetermosen-1_6	Sus scrofa	TRUE	0		Sus scrofa	1454	0.0016332	FALSE
20200709_EXPL2_Evo2_IH_SA_100spd_DDA_Ancient_unknown_Salpetermosen_Bone-7	Salpetermosen-1	Salpetermosen-1_7	Equus caballus;Equus przewalskii	TRUE	0	Equus caballus;Equus przewalskii	Equus caballus;Equus przewalskii	3065	0.00265195	FALSE
20200709_EXPL2_Evo2_IH_SA_100spd_DDA_Ancient_unknown_Salpetermosen_Bone-70	Salpetermosen-1	Salpetermosen-1_70	below FDR	FALSE	0.0244565		Decoy_167;Lipotes vexillifer;Ursus americanus	46
20200709_EXPL2_Evo2_IH_SA_100spd_DDA_Ancient_unknown_Salpetermosen_Bone-7744	Salpetermosen-1	Salpetermosen-1_7744	signal too low	TRUE	0	Bison bison;Bison bonasus;Bos indicus;Bos mutus;Bos primigenius;Bos taurus	Bison bison;Bison bonasus;Bos indicus;Bos primigenius;Bos taurus	1084	0.935372	TRUE
20200709_EXPL2_Evo2_IH_SA_100spd_DDA_Ancient_unknown_Salpetermosen_Bone-7747	Salpetermosen-1	Salpetermosen-1_7747	signal too low	TRUE	0.0084507		Sus scrofa	384	0.993713	TRUE
20200709_EXPL2_Evo2_IH_SA_100spd_DDA_Ancient_unknown_Salpetermosen_Bone-7752	Salpetermosen-1	Salpetermosen-1_7752	Capra hircus;Ovis aries	TRUE	0	Capra hircus;Ovis aries	Ovis aries	1380	0.683533	FALSE
20200709_EXPL2_Evo2_IH_SA_100spd_DDA_Ancient_unknown_Salpetermosen_Bone-7774	Salpetermosen-1	Salpetermosen-1_7774	Capra hircus;Ovis aries	TRUE	0	Capra hircus;Ovis aries	Capra hircus	1423	0.719154	FALSE
20200709_EXPL2_Evo2_IH_SA_100spd_DDA_Ancient_unknown_Salpetermosen_Bone-7776	Salpetermosen-1	Salpetermosen-1_7776	Bison bison;Bison bonasus;Bos indicus;Bos mutus;Bos primigenius;Bos taurus	TRUE	0	Bison bison;Bison bonasus;Bos indicus;Bos mutus;Bos primigenius;Bos taurus	Bos indicus;Bos primigenius;Bos taurus	2061	0.17636	FALSE
20200709_EXPL2_Evo2_IH_SA_100spd_DDA_Ancient_unknown_Salpetermosen_Bone-7778	Salpetermosen-1	Salpetermosen-1_7778	below FDR	FALSE	0.0618557		Acinonyx jubatus;Ailuropoda melanoleuca;Aotus nancymaae;Artibeus jamaicensis;Arvicanthis niloticus;Arvicola amphibius;Balaenoptera acutorostrata;Balaenoptera musculus;Bison bison;Bison bonasus;Bos indicus;Bos mutus;Bos primigenius;Bos taurus;Bubalus bubalis;Callithrix jacchus;Callorhinus ursinus;Camelus bactrianus;Camelus dromedarius;Camelus ferus;Canis lupus;Capra hircus;Carlito syrichta;Castor …	0
20200709_EXPL2_Evo2_IH_SA_100spd_DDA_Ancient_unknown_Salpetermosen_Bone-7784	Salpetermosen-1	Salpetermosen-1_7784	signal too low	TRUE	0.003003	Bos indicus;Bos primigenius;Bos taurus	Bos indicus;Bos primigenius;Bos taurus	683	0.916466	TRUE
20200709_EXPL2_Evo2_IH_SA_100spd_DDA_Ancient_unknown_Salpetermosen_Bone-7791	Salpetermosen-1	Salpetermosen-1_7791	Bison bison;Bison bonasus;Bos indicus;Bos mutus;Bos primigenius;Bos taurus	TRUE	0	Bison bison;Bison bonasus;Bos indicus;Bos mutus;Bos primigenius;Bos taurus	Bison bison;Bison bonasus;Bos indicus;Bos primigenius;Bos taurus	1624	0.621268	FALSE
20200709_EXPL2_Evo2_IH_SA_100spd_DDA_Ancient_unknown_Salpetermosen_Bone-7797	Salpetermosen-1	Salpetermosen-1_7797	Capra hircus;Ovis aries	TRUE	0	Capra hircus;Ovis aries	Ovis aries	2427	0.0127034	FALSE
20200709_EXPL2_Evo2_IH_SA_100spd_DDA_Ancient_unknown_Salpetermosen_Bone-7851	Salpetermosen-1	Salpetermosen-1_7851	Ovis aries	TRUE	0	Ovis aries	Ovis aries	5010	0.00827029	FALSE
20200709_EXPL2_Evo2_IH_SA_100spd_DDA_Ancient_unknown_Salpetermosen_Bone-7867	Salpetermosen-1	Salpetermosen-1_7867	Capra hircus	TRUE	0	Capra hircus	Capra hircus	2748	0.00169366	FALSE
20200709_EXPL2_Evo2_IH_SA_100spd_DDA_Ancient_unknown_Salpetermosen_Bone-7879	Salpetermosen-1	Salpetermosen-1_7879	signal too low	TRUE	0	Bison bison;Bison bonasus;Bos indicus;Bos mutus;Bos primigenius;Bos taurus	Bos indicus;Bos taurus	1603	0.82278	TRUE
20200709_EXPL2_Evo2_IH_SA_100spd_DDA_Ancient_unknown_Salpetermosen_Bone-7900	Salpetermosen-1	Salpetermosen-1_7900	Ovis aries	TRUE	0	Ovis aries	Ovis aries	3213	0.0741575	FALSE
20200709_EXPL2_Evo2_IH_SA_100spd_DDA_Ancient_unknown_Salpetermosen_Bone-7901	Salpetermosen-1	Salpetermosen-1_7901	Bos primigenius;Bos taurus	TRUE	0	Bos primigenius;Bos taurus	Bos primigenius;Bos taurus	3375	0.00995174	FALSE
20200709_EXPL2_Evo2_IH_SA_100spd_DDA_Ancient_unknown_Salpetermosen_Bone-7953	Salpetermosen-1	Salpetermosen-1_7953	Capra hircus;Ovis aries	TRUE	0	Capra hircus;Ovis aries	Ovis aries	2327	0.00893079	FALSE
20200709_EXPL2_Evo2_IH_SA_100spd_DDA_Ancient_unknown_Salpetermosen_Bone-8039	Salpetermosen-1	Salpetermosen-1_8039	below FDR	FALSE	0.0642674		Acinonyx jubatus;Ailuropoda melanoleuca;Aotus nancymaae;Artibeus jamaicensis;Arvicanthis niloticus;Arvicola amphibius;Balaenoptera acutorostrata;Balaenoptera musculus;Bison bison;Bison bonasus;Bos indicus;Bos mutus;Bos primigenius;Bos taurus;Bubalus bubalis;Callithrix jacchus;Callorhinus ursinus;Camelus bactrianus;Camelus dromedarius;Camelus ferus;Canis lupus;Capra hircus;Carlito syrichta;Castor …	0
20200709_EXPL2_Evo2_IH_SA_100spd_DDA_Ancient_unknown_Salpetermosen_Bone-8050	Salpetermosen-1	Salpetermosen-1_8050	Ovis aries	TRUE	0	Ovis aries	Ovis aries	4407	0.00246184	FALSE
20200709_EXPL2_Evo2_IH_SA_100spd_DDA_Ancient_unknown_Salpetermosen_Bone-8052	Salpetermosen-1	Salpetermosen-1_8052	below FDR	FALSE	0.0293333		Arvicanthis niloticus;Decoy_138;Decoy_14;Decoy_35;Decoy_46;Decoy_76;Decoy_78;Decoy_88;Decoy_90;Decoy_96;Grammomys surdaster;Mastomys coucha;Meriones unguiculatus;Mus caroli;Mus musculus;Mus pahari;Ursus americanus	15
20200709_EXPL2_Evo2_IH_SA_100spd_DDA_Ancient_unknown_Salpetermosen_Bone-8064	Salpetermosen-1	Salpetermosen-1_8064	Equus caballus;Equus przewalskii	TRUE	0	Equus caballus;Equus przewalskii	Equus caballus;Equus przewalskii	5166	0.0267284	FALSE
20200709_EXPL2_Evo2_IH_SA_100spd_DDA_Ancient_unknown_Salpetermosen_Bone-8065	Salpetermosen-1	Salpetermosen-1_8065	below FDR	FALSE	0.0666667		Acinonyx jubatus;Ailuropoda melanoleuca;Aotus nancymaae;Artibeus jamaicensis;Arvicanthis niloticus;Arvicola amphibius;Balaenoptera acutorostrata;Balaenoptera musculus;Bison bison;Bison bonasus;Bos indicus;Bos mutus;Bos primigenius;Bos taurus;Bubalus bubalis;Callithrix jacchus;Callorhinus ursinus;Camelus bactrianus;Camelus dromedarius;Camelus ferus;Canis lupus;Capra hircus;Carlito syrichta;Castor …	0
20200709_EXPL2_Evo2_IH_SA_100spd_DDA_Ancient_unknown_Salpetermosen_Bone-8066	Salpetermosen-1	Salpetermosen-1_8066	below FDR	FALSE	0.0690537		Acinonyx jubatus;Ailuropoda melanoleuca;Aotus nancymaae;Artibeus jamaicensis;Arvicanthis niloticus;Arvicola amphibius;Balaenoptera acutorostrata;Balaenoptera musculus;Bison bison;Bison bonasus;Bos indicus;Bos mutus;Bos primigenius;Bos taurus;Bubalus bubalis;Callithrix jacchus;Callorhinus ursinus;Camelus bactrianus;Camelus dromedarius;Camelus ferus;Canis lupus;Capra hircus;Carlito syrichta;Castor …	0
20200709_EXPL2_Evo2_IH_SA_100spd_DDA_Ancient_unknown_Salpetermosen_Bone-8067	Salpetermosen-1	Salpetermosen-1_8067	Sus scrofa	TRUE	0		Sus scrofa	5959	0.0197269	FALSE
20200709_EXPL2_Evo2_IH_SA_100spd_DDA_Ancient_unknown_Salpetermosen_Bone-8071	Salpetermosen-1	Salpetermosen-1_8071	Capra hircus	TRUE	0	Capra hircus	Capra hircus	1946	0.435045	FALSE
20200709_EXPL2_Evo2_IH_SA_100spd_DDA_Ancient_unknown_Salpetermosen_Bone-8105	Salpetermosen-1	Salpetermosen-1_8105	Bison bison;Bison bonasus;Bos indicus;Bos mutus;Bos primigenius;Bos taurus	TRUE	0	Bison bison;Bison bonasus;Bos indicus;Bos mutus;Bos primigenius;Bos taurus	Bos primigenius;Bos taurus	2477	0.0690223	FALSE
20200709_EXPL2_Evo2_IH_SA_100spd_DDA_Ancient_unknown_Salpetermosen_Bone-8107	Salpetermosen-1	Salpetermosen-1_8107	Odocoileus virginianus	TRUE	0	Odocoileus virginianus	Odocoileus virginianus	2639	0.104737	FALSE
20200709_EXPL2_Evo2_IH_SA_100spd_DDA_Ancient_unknown_Salpetermosen_Bone-8111	Salpetermosen-1	Salpetermosen-1_8111	signal too low	TRUE	0.0030303	Bison bison;Bison bonasus;Bos indicus;Bos mutus;Bos primigenius;Bos taurus	Bison bison;Bison bonasus;Bos indicus;Bos primigenius;Bos taurus	727	0.921858	TRUE
20200709_EXPL2_Evo2_IH_SA_100spd_DDA_Ancient_unknown_Salpetermosen_Bone-8116	Salpetermosen-1	Salpetermosen-1_8116	Bison bison;Bison bonasus;Bos indicus;Bos mutus;Bos primigenius;Bos taurus	TRUE	0	Bison bison;Bison bonasus;Bos indicus;Bos mutus;Bos primigenius;Bos taurus	Bison bison;Bison bonasus;Bos indicus;Bos primigenius;Bos taurus	1653	0.602289	FALSE
20200709_EXPL2_Evo2_IH_SA_100spd_DDA_Ancient_unknown_Salpetermosen_Bone-8118	Salpetermosen-1	Salpetermosen-1_8118	Bos primigenius;Bos taurus	TRUE	0	Bos primigenius;Bos taurus	Bos primigenius;Bos taurus	3237	0.0348802	FALSE
20200709_EXPL2_Evo2_IH_SA_100spd_DDA_Ancient_unknown_Salpetermosen_Bone-8270	Salpetermosen-1	Salpetermosen-1_8270	Bos primigenius;Bos taurus	TRUE	0	Bos primigenius;Bos taurus	Bos primigenius;Bos taurus	3195	0.00245278	FALSE
20200709_EXPL2_Evo2_IH_SA_100spd_DDA_Ancient_unknown_Salpetermosen_Bone-8289	Salpetermosen-1	Salpetermosen-1_8289	Capra hircus	TRUE	0	Capra hircus	Capra hircus	3978	0.0457492	FALSE
20200709_EXPL2_Evo2_IH_SA_100spd_DDA_Ancient_unknown_Salpetermosen_Bone-8325	Salpetermosen-1	Salpetermosen-1_8325	Capra hircus	TRUE	0	Capra hircus	Capra hircus	2629	0.0145577	FALSE
20200709_EXPL2_Evo2_IH_SA_100spd_DDA_Ancient_unknown_Salpetermosen_Bone-8326	Salpetermosen-1	Salpetermosen-1_8326	Capra hircus;Ovis aries	TRUE	0	Capra hircus;Ovis aries	Ovis aries	3195	0.00720673	FALSE
20200709_EXPL2_Evo2_IH_SA_100spd_DDA_Ancient_unknown_Salpetermosen_Bone-8408	Salpetermosen-1	Salpetermosen-1_8408	signal too low	TRUE	0.00315457	Bison bison;Bison bonasus;Bos indicus;Bos mutus;Bos primigenius;Bos taurus	Bison bison;Bison bonasus;Bos indicus;Bos primigenius;Bos taurus	941	0.928576	TRUE
20200709_EXPL2_Evo2_IH_SA_100spd_DDA_Ancient_unknown_Salpetermosen_Bone-8429	Salpetermosen-1	Salpetermosen-1_8429	Bison bison;Bison bonasus;Bos indicus;Bos mutus;Bos primigenius;Bos taurus	TRUE	0	Bison bison;Bison bonasus;Bos indicus;Bos mutus;Bos primigenius;Bos taurus	Bos indicus;Bos primigenius;Bos taurus	2380	0.00687281	FALSE
20200709_EXPL2_Evo2_PR_SA_100spd_DDA_Ancient_unknown_Salpetermosen_Bone-11	Salpetermosen-2	Salpetermosen-2_11	Capra hircus;Ovis aries	TRUE	0	Capra hircus;Ovis aries	Ovis aries	1190	0.455653	FALSE
20200709_EXPL2_Evo2_PR_SA_100spd_DDA_Ancient_unknown_Salpetermosen_Bone-170	Salpetermosen-2	Salpetermosen-2_170	Bos primigenius;Bos taurus	TRUE	0	Bos primigenius;Bos taurus	Bos primigenius;Bos taurus	2022	0.628848	FALSE
20200709_EXPL2_Evo2_PR_SA_100spd_DDA_Ancient_unknown_Salpetermosen_Bone-199	Salpetermosen-2	Salpetermosen-2_199	Sus scrofa	TRUE	0		Sus scrofa	1267	0.703608	FALSE
20200709_EXPL2_Evo2_PR_SA_100spd_DDA_Ancient_unknown_Salpetermosen_Bone-218	Salpetermosen-2	Salpetermosen-2_218	Bos primigenius;Bos taurus	TRUE	0	Bos primigenius;Bos taurus	Bos primigenius;Bos taurus	2907	0.016982	FALSE
20200709_EXPL2_Evo2_PR_SA_100spd_DDA_Ancient_unknown_Salpetermosen_Bone-269-1	Salpetermosen-2	Salpetermosen-2_269-1	Capra hircus;Ovis aries	TRUE	0	Capra hircus;Ovis aries	Ovis aries	2309	0.0287843	FALSE
20200709_EXPL2_Evo2_PR_SA_100spd_DDA_Ancient_unknown_Salpetermosen_Bone-269-2	Salpetermosen-2	Salpetermosen-2_269-2	Capra hircus;Ovis aries	TRUE	0	Capra hircus;Ovis aries	Ovis aries	2628	0.0192036	FALSE
20200709_EXPL2_Evo2_PR_SA_100spd_DDA_Ancient_unknown_Salpetermosen_Bone-269-3	Salpetermosen-2	Salpetermosen-2_269-3	Capra hircus;Ovis aries	TRUE	0	Capra hircus;Ovis aries	Ovis aries	1845	0.42777	FALSE
20200709_EXPL2_Evo2_PR_SA_100spd_DDA_Ancient_unknown_Salpetermosen_Bone-299	Salpetermosen-2	Salpetermosen-2_299	Bison bison;Bison bonasus;Bos indicus;Bos mutus;Bos primigenius;Bos taurus	TRUE	0	Bison bison;Bison bonasus;Bos indicus;Bos mutus;Bos primigenius;Bos taurus	Bison bonasus;Bos indicus;Bos primigenius;Bos taurus	1781	0.0503665	FALSE
20200709_EXPL2_Evo2_PR_SA_100spd_DDA_Ancient_unknown_Salpetermosen_Bone-5306	Salpetermosen-2	Salpetermosen-2_5306	Bison bison;Bison bonasus;Bos indicus;Bos mutus;Bos primigenius;Bos taurus	TRUE	0	Bison bison;Bison bonasus;Bos indicus;Bos mutus;Bos primigenius;Bos taurus	Bos indicus;Bos primigenius;Bos taurus	2358	0.0477865	FALSE
20200709_EXPL2_Evo2_PR_SA_100spd_DDA_Ancient_unknown_Salpetermosen_Bone-5313	Salpetermosen-2	Salpetermosen-2_5313	Bison bison;Bison bonasus;Bos indicus;Bos mutus;Bos primigenius;Bos taurus	TRUE	0	Bison bison;Bison bonasus;Bos indicus;Bos mutus;Bos primigenius;Bos taurus	Bos indicus;Bos primigenius;Bos taurus	2715	0.0396875	FALSE
20200709_EXPL2_Evo2_PR_SA_100spd_DDA_Ancient_unknown_Salpetermosen_Bone-5314	Salpetermosen-2	Salpetermosen-2_5314	Bison bison;Bison bonasus;Bos indicus;Bos mutus;Bos primigenius;Bos taurus	TRUE	0.00296736	Bison bison;Bison bonasus;Bos indicus;Bos mutus;Bos primigenius;Bos taurus	Bison bison;Bos indicus;Bos taurus	606	0.535267	FALSE
20200709_EXPL2_Evo2_PR_SA_100spd_DDA_Ancient_unknown_Salpetermosen_Bone-5317	Salpetermosen-2	Salpetermosen-2_5317	Equus caballus;Equus przewalskii	TRUE	0	Equus caballus;Equus przewalskii	Equus caballus;Equus przewalskii	3751	0.0222084	FALSE
20200709_EXPL2_Evo2_PR_SA_100spd_DDA_Ancient_unknown_Salpetermosen_Bone-5318	Salpetermosen-2	Salpetermosen-2_5318	Bos indicus;Bos primigenius;Bos taurus	TRUE	0	Bos indicus;Bos primigenius;Bos taurus	Bos primigenius;Bos taurus	2219	0.148515	FALSE
20200709_EXPL2_Evo2_PR_SA_100spd_DDA_Ancient_unknown_Salpetermosen_Bone-5320	Salpetermosen-2	Salpetermosen-2_5320	Bos primigenius;Bos taurus	TRUE	0	Bos primigenius;Bos taurus	Bos primigenius;Bos taurus	2846	0.00924604	FALSE
20200709_EXPL2_Evo2_PR_SA_100spd_DDA_Ancient_unknown_Salpetermosen_Bone-5325	Salpetermosen-2	Salpetermosen-2_5325	Bison bison;Bison bonasus;Bos indicus;Bos mutus;Bos primigenius;Bos taurus	TRUE	0	Bison bison;Bison bonasus;Bos indicus;Bos mutus;Bos primigenius;Bos taurus	Bos indicus;Bos primigenius;Bos taurus	2454	0.0873038	FALSE
20200709_EXPL2_Evo2_PR_SA_100spd_DDA_Ancient_unknown_Salpetermosen_Bone-5326	Salpetermosen-2	Salpetermosen-2_5326	Sus scrofa	TRUE	0		Sus scrofa	2876	0.0722896	FALSE
20200709_EXPL2_Evo2_PR_SA_100spd_DDA_Ancient_unknown_Salpetermosen_Bone-5327	Salpetermosen-2	Salpetermosen-2_5327	Ovis aries	TRUE	0	Ovis aries	Ovis aries	3459	0.0495532	FALSE
20200709_EXPL2_Evo2_PR_SA_100spd_DDA_Ancient_unknown_Salpetermosen_Bone-5332	Salpetermosen-2	Salpetermosen-2_5332	Bison bison;Bison bonasus;Bos indicus;Bos mutus;Bos primigenius;Bos taurus	TRUE	0	Bison bison;Bison bonasus;Bos indicus;Bos mutus;Bos primigenius;Bos taurus	Bison bonasus;Bos indicus;Bos primigenius	1634	0.0604614	FALSE
20200709_EXPL2_Evo2_PR_SA_100spd_DDA_Ancient_unknown_Salpetermosen_Bone-5337	Salpetermosen-2	Salpetermosen-2_5337	Capra hircus	TRUE	0	Capra hircus	Capra hircus	2632	0.019222	FALSE
20200709_EXPL2_Evo2_PR_SA_100spd_DDA_Ancient_unknown_Salpetermosen_Bone-5342	Salpetermosen-2	Salpetermosen-2_5342	Equus caballus;Equus przewalskii	TRUE	0	Equus caballus;Equus przewalskii	Equus caballus;Equus przewalskii	2273	0.145009	FALSE
20200709_EXPL2_Evo2_PR_SA_100spd_DDA_Ancient_unknown_Salpetermosen_Bone-5345	Salpetermosen-2	Salpetermosen-2_5345	Bos primigenius;Bos taurus	TRUE	0	Bos primigenius;Bos taurus	Bos primigenius;Bos taurus	2934	0.0124753	FALSE
20200709_EXPL2_Evo2_PR_SA_100spd_DDA_Ancient_unknown_Salpetermosen_Bone-5352	Salpetermosen-2	Salpetermosen-2_5352	Ovis aries	TRUE	0	Ovis aries	Ovis aries	2582	0.00940184	FALSE
20200709_EXPL2_Evo2_PR_SA_100spd_DDA_Ancient_unknown_Salpetermosen_Bone-5358	Salpetermosen-2	Salpetermosen-2_5358	Capra hircus;Ovis aries	TRUE	0	Capra hircus;Ovis aries	Ovis aries	2368	0.0365955	FALSE
20200709_EXPL2_Evo2_PR_SA_100spd_DDA_Ancient_unknown_Salpetermosen_Bone-5912	Salpetermosen-2	Salpetermosen-2_5912	below FDR	FALSE	0.0164835	Equus caballus;Equus przewalskii	Equus caballus;Equus przewalskii	244	0.973916	TRUE
20200709_EXPL2_Evo2_PR_SA_100spd_DDA_Ancient_unknown_Salpetermosen_Bone-5916	Salpetermosen-2	Salpetermosen-2_5916	signal too low	TRUE	0.00293255	Bison bison;Bison bonasus;Bos indicus;Bos mutus;Bos primigenius;Bos taurus	Bison bison;Bison bonasus;Bos indicus;Bos primigenius;Bos taurus	573	0.729815	TRUE
20200709_EXPL2_Evo2_PR_SA_100spd_DDA_Ancient_unknown_Salpetermosen_Bone-5917	Salpetermosen-2	Salpetermosen-2_5917	Capra hircus	TRUE	0	Capra hircus	Capra hircus	1982	0.0783923	FALSE
20200709_EXPL2_Evo2_PR_SA_100spd_DDA_Ancient_unknown_Salpetermosen_Bone-6	Salpetermosen-2	Salpetermosen-2_6	Sus scrofa	TRUE	0		Sus scrofa	2613	0.0171169	FALSE
20200709_EXPL2_Evo2_PR_SA_100spd_DDA_Ancient_unknown_Salpetermosen_Bone-7	Salpetermosen-2	Salpetermosen-2_7	Equus caballus;Equus przewalskii	TRUE	0	Equus caballus;Equus przewalskii	Equus caballus;Equus przewalskii	3056	0.0224781	FALSE
20200709_EXPL2_Evo2_PR_SA_100spd_DDA_Ancient_unknown_Salpetermosen_Bone-70	Salpetermosen-2	Salpetermosen-2_70	Bos indicus;Bos primigenius;Bos taurus	TRUE	0	Bos indicus;Bos primigenius;Bos taurus	Bos indicus;Bos primigenius;Bos taurus	2674	0.0675244	FALSE
20200709_EXPL2_Evo2_PR_SA_100spd_DDA_Ancient_unknown_Salpetermosen_Bone-7744	Salpetermosen-2	Salpetermosen-2_7744	below FDR	FALSE	0.0138504		Decoy_104	315	0.97253	TRUE
20200709_EXPL2_Evo2_PR_SA_100spd_DDA_Ancient_unknown_Salpetermosen_Bone-7747	Salpetermosen-2	Salpetermosen-2_7747	signal too low	TRUE	0.00286533	Equus caballus;Equus przewalskii	Equus przewalskii	468	0.977048	TRUE
20200709_EXPL2_Evo2_PR_SA_100spd_DDA_Ancient_unknown_Salpetermosen_Bone-7752	Salpetermosen-2	Salpetermosen-2_7752	Capra hircus;Ovis aries	TRUE	0	Capra hircus;Ovis aries	Ovis aries	1997	0.138067	FALSE
20200709_EXPL2_Evo2_PR_SA_100spd_DDA_Ancient_unknown_Salpetermosen_Bone-7774	Salpetermosen-2	Salpetermosen-2_7774	Capra hircus	TRUE	0	Capra hircus	Capra hircus	2904	0.0442151	FALSE
20200709_EXPL2_Evo2_PR_SA_100spd_DDA_Ancient_unknown_Salpetermosen_Bone-7776	Salpetermosen-2	Salpetermosen-2_7776	signal too low	TRUE	0	Bos indicus;Bos primigenius;Bos taurus	Bos indicus;Bos primigenius;Bos taurus	1142	0.823998	TRUE
20200709_EXPL2_Evo2_PR_SA_100spd_DDA_Ancient_unknown_Salpetermosen_Bone-7778	Salpetermosen-2	Salpetermosen-2_7778	Bos primigenius;Bos taurus	TRUE	0	Bos primigenius;Bos taurus	Bos primigenius;Bos taurus	2976	0.0312488	FALSE
20200709_EXPL2_Evo2_PR_SA_100spd_DDA_Ancient_unknown_Salpetermosen_Bone-7784	Salpetermosen-2	Salpetermosen-2_7784	Capra hircus;Ovis aries	TRUE	0	Capra hircus;Ovis aries	Ovis aries	1483	0.519975	FALSE
20200709_EXPL2_Evo2_PR_SA_100spd_DDA_Ancient_unknown_Salpetermosen_Bone-7791	Salpetermosen-2	Salpetermosen-2_7791	Bison bison;Bison bonasus;Bos indicus;Bos mutus;Bos primigenius;Bos taurus	TRUE	0	Bison bison;Bison bonasus;Bos indicus;Bos mutus;Bos primigenius;Bos taurus	Bos indicus;Bos primigenius;Bos taurus	2523	0.0173474	FALSE
20200709_EXPL2_Evo2_PR_SA_100spd_DDA_Ancient_unknown_Salpetermosen_Bone-7797	Salpetermosen-2	Salpetermosen-2_7797	Capra hircus;Ovis aries	TRUE	0	Capra hircus;Ovis aries	Ovis aries	2147	0.0484847	FALSE
20200709_EXPL2_Evo2_PR_SA_100spd_DDA_Ancient_unknown_Salpetermosen_Bone-7851	Salpetermosen-2	Salpetermosen-2_7851	Ovis aries	TRUE	0	Ovis aries	Ovis aries	3974	0.00933618	FALSE
20200709_EXPL2_Evo2_PR_SA_100spd_DDA_Ancient_unknown_Salpetermosen_Bone-7867	Salpetermosen-2	Salpetermosen-2_7867	Capra hircus	TRUE	0	Capra hircus	Capra hircus	3060	0.0167448	FALSE
20200709_EXPL2_Evo2_PR_SA_100spd_DDA_Ancient_unknown_Salpetermosen_Bone-7879	Salpetermosen-2	Salpetermosen-2_7879	signal too low	TRUE	0	Capra hircus;Ovis aries	Ovis aries	1387	0.753103	TRUE
20200709_EXPL2_Evo2_PR_SA_100spd_DDA_Ancient_unknown_Salpetermosen_Bone-7900	Salpetermosen-2	Salpetermosen-2_7900	Ovis aries	TRUE	0	Ovis aries	Ovis aries	3959	0.0214058	FALSE
20200709_EXPL2_Evo2_PR_SA_100spd_DDA_Ancient_unknown_Salpetermosen_Bone-7901	Salpetermosen-2	Salpetermosen-2_7901	Bos primigenius;Bos taurus	TRUE	0	Bos primigenius;Bos taurus	Bos primigenius;Bos taurus	3074	0.0286604	FALSE
20200709_EXPL2_Evo2_PR_SA_100spd_DDA_Ancient_unknown_Salpetermosen_Bone-7953	Salpetermosen-2	Salpetermosen-2_7953	Capra hircus;Ovis aries	TRUE	0	Capra hircus;Ovis aries	Ovis aries	2699	0.0297254	FALSE
20200709_EXPL2_Evo2_PR_SA_100spd_DDA_Ancient_unknown_Salpetermosen_Bone-8039	Salpetermosen-2	Salpetermosen-2_8039	Ovis aries	TRUE	0	Ovis aries	Ovis aries	4832	0.0158345	FALSE
20200709_EXPL2_Evo2_PR_SA_100spd_DDA_Ancient_unknown_Salpetermosen_Bone-8050	Salpetermosen-2	Salpetermosen-2_8050	Ovis aries	TRUE	0	Ovis aries	Ovis aries	5104	0.0199273	FALSE
20200709_EXPL2_Evo2_PR_SA_100spd_DDA_Ancient_unknown_Salpetermosen_Bone-8052	Salpetermosen-2	Salpetermosen-2_8052	Bos primigenius;Bos taurus	TRUE	0	Bos primigenius;Bos taurus	Bos primigenius;Bos taurus	3392	0.0147844	FALSE
20200709_EXPL2_Evo2_PR_SA_100spd_DDA_Ancient_unknown_Salpetermosen_Bone-8064	Salpetermosen-2	Salpetermosen-2_8064	Equus caballus;Equus przewalskii	TRUE	0	Equus caballus;Equus przewalskii	Equus caballus;Equus przewalskii	3755	0.00741389	FALSE
20200709_EXPL2_Evo2_PR_SA_100spd_DDA_Ancient_unknown_Salpetermosen_Bone-8065	Salpetermosen-2	Salpetermosen-2_8065	Ovis aries	TRUE	0	Ovis aries	Ovis aries	2909	0.0131624	FALSE
20200709_EXPL2_Evo2_PR_SA_100spd_DDA_Ancient_unknown_Salpetermosen_Bone-8066	Salpetermosen-2	Salpetermosen-2_8066	Equus caballus;Equus przewalskii	TRUE	0	Equus caballus;Equus przewalskii	Equus caballus;Equus przewalskii	3015	0.00697537	FALSE
20200709_EXPL2_Evo2_PR_SA_100spd_DDA_Ancient_unknown_Salpetermosen_Bone-8067	Salpetermosen-2	Salpetermosen-2_8067	Sus scrofa	TRUE	0		Sus scrofa	4612	0.0137405	FALSE
20200709_EXPL2_Evo2_PR_SA_100spd_DDA_Ancient_unknown_Salpetermosen_Bone-8071	Salpetermosen-2	Salpetermosen-2_8071	Capra hircus	TRUE	0	Capra hircus	Capra hircus	2524	0.0373029	FALSE
20200709_EXPL2_Evo2_PR_SA_100spd_DDA_Ancient_unknown_Salpetermosen_Bone-8105	Salpetermosen-2	Salpetermosen-2_8105	Bison bison;Bison bonasus;Bos indicus;Bos mutus;Bos primigenius;Bos taurus	TRUE	0	Bison bison;Bison bonasus;Bos indicus;Bos mutus;Bos primigenius;Bos taurus	Bos indicus;Bos primigenius;Bos taurus	2492	0.107484	FALSE
20200709_EXPL2_Evo2_PR_SA_100spd_DDA_Ancient_unknown_Salpetermosen_Bone-8107	Salpetermosen-2	Salpetermosen-2_8107	Odocoileus virginianus	TRUE	0	Odocoileus virginianus	Odocoileus virginianus	2825	0.128149	FALSE
20200709_EXPL2_Evo2_PR_SA_100spd_DDA_Ancient_unknown_Salpetermosen_Bone-8111	Salpetermosen-2	Salpetermosen-2_8111	Bison bison;Bison bonasus;Bos indicus;Bos mutus;Bos primigenius;Bos taurus	TRUE	0	Bison bison;Bison bonasus;Bos indicus;Bos mutus;Bos primigenius;Bos taurus	Bison bison;Bison bonasus;Bos indicus;Bos primigenius;Bos taurus	1460	0.486406	FALSE
20200709_EXPL2_Evo2_PR_SA_100spd_DDA_Ancient_unknown_Salpetermosen_Bone-8116	Salpetermosen-2	Salpetermosen-2_8116	signal too low	TRUE	0.00322581	Bison bison;Bison bonasus;Bos indicus;Bos mutus;Bos primigenius;Bos taurus	Bison bison;Bison bonasus;Bos indicus;Bos primigenius;Bos taurus	1002	0.76149	TRUE
20200709_EXPL2_Evo2_PR_SA_100spd_DDA_Ancient_unknown_Salpetermosen_Bone-8118	Salpetermosen-2	Salpetermosen-2_8118	Bison bison;Bison bonasus;Bos indicus;Bos mutus;Bos primigenius;Bos taurus	TRUE	0	Bison bison;Bison bonasus;Bos indicus;Bos mutus;Bos primigenius;Bos taurus	Bos indicus;Bos primigenius;Bos taurus	1646	0.0563143	FALSE
20200709_EXPL2_Evo2_PR_SA_100spd_DDA_Ancient_unknown_Salpetermosen_Bone-8270	Salpetermosen-2	Salpetermosen-2_8270	Bos primigenius;Bos taurus	TRUE	0	Bos primigenius;Bos taurus	Bos primigenius;Bos taurus	4688	0.0206849	FALSE
20200709_EXPL2_Evo2_PR_SA_100spd_DDA_Ancient_unknown_Salpetermosen_Bone-8289	Salpetermosen-2	Salpetermosen-2_8289	Capra hircus	TRUE	0	Capra hircus	Capra hircus	4448	0.0397528	FALSE
20200709_EXPL2_Evo2_PR_SA_100spd_DDA_Ancient_unknown_Salpetermosen_Bone-8325	Salpetermosen-2	Salpetermosen-2_8325	Capra hircus	TRUE	0	Capra hircus	Capra hircus	2502	0.0500775	FALSE
20200709_EXPL2_Evo2_PR_SA_100spd_DDA_Ancient_unknown_Salpetermosen_Bone-8326	Salpetermosen-2	Salpetermosen-2_8326	Capra hircus;Ovis aries	TRUE	0	Capra hircus;Ovis aries	Ovis aries	2852	0.0168808	FALSE
20200709_EXPL2_Evo2_PR_SA_100spd_DDA_Ancient_unknown_Salpetermosen_Bone-8408	Salpetermosen-2	Salpetermosen-2_8408	signal too low	TRUE	0.00294118	Capra hircus;Ovis aries	Capra hircus;Ovis aries	576	0.910939	TRUE
20200709_EXPL2_Evo2_PR_SA_100spd_DDA_Ancient_unknown_Salpetermosen_Bone-8429	Salpetermosen-2	Salpetermosen-2_8429	Bos primigenius;Bos taurus	TRUE	0	Bos primigenius;Bos taurus	Bos primigenius;Bos taurus	2461	0.0238234	FALSE
20200709_EXPL2_Evo2_PR_SA_100spd_DDA_Ancient_unknown_Salpetermosen_Labblnk_01	Salpetermosen-2	Salpetermosen-2_Blank-1	below FDR	FALSE	0.0164384	Capra hircus;Ovis aries	Capra hircus;Ovis aries	229	0.958767	TRUE
20200709_EXPL2_Evo2_PR_SA_100spd_DDA_Ancient_unknown_Salpetermosen_Labblnk_02	Salpetermosen-2	Salpetermosen-2_Blank-2	signal too low	TRUE	0.00321543	Bos indicus;Bos primigenius;Bos taurus	Bos indicus;Bos primigenius;Bos taurus	988	0.921783	TRUE
20200709_EXPL2_Evo2_PR_SA_100spd_DDA_Ancient_unknown_Salpetermosen_Labblnk_03	Salpetermosen-2	Salpetermosen-2_Blank-3	signal too low	TRUE	0.00298507	Capra hircus;Ovis aries	Ovis aries	651	0.930094	TRUE
20200710_EXPL2_Evo2_PR_SA_100spd_DDA_Ancient_KnownBone_Bison-bonasus_P27	Reference-UncommonDomestics	Reference-UncommonDomestics_Bison-bonasus-P27	Bison bison;Bison bonasus;Bos indicus;Bos mutus	TRUE	0	Bison bison;Bison bonasus;Bos indicus;Bos mutus	Bos taurus	2655	0.000603989	FALSE
20200710_EXPL2_Evo2_PR_SA_100spd_DDA_Ancient_KnownBone_Bison-bonasus_P28	Reference-UncommonDomestics	Reference-UncommonDomestics_Bison-bonasus-P28	Bison bison;Bison bonasus;Bos mutus	TRUE	0	Bison bison;Bison bonasus;Bos mutus	Bison bison;Bison bonasus	3362	0.00108782	FALSE
20200710_EXPL2_Evo2_PR_SA_100spd_DDA_Ancient_KnownBone_Bison-bonasus_P29	Reference-UncommonDomestics	Reference-UncommonDomestics_Bison-bonasus-P29	Bison bison;Bison bonasus;Bos mutus	TRUE	0	Bison bison;Bison bonasus;Bos mutus	Bos indicus	3573	0.00174974	FALSE
20200710_EXPL2_Evo2_PR_SA_100spd_DDA_Ancient_KnownBone_Bos-primigenius_P30	Reference-UncommonDomestics	Reference-UncommonDomestics_Bos-primigenius-P30	Bos primigenius;Bos taurus	TRUE	0	Bos primigenius;Bos taurus	Bos primigenius;Bos taurus	2919	0.0017931	FALSE
20200710_EXPL2_Evo2_PR_SA_100spd_DDA_Ancient_KnownBone_Bos-primigenius_P31	Reference-UncommonDomestics	Reference-UncommonDomestics_Bos-primigenius-P31	Bos primigenius;Bos taurus	TRUE	0	Bos primigenius;Bos taurus	Bos primigenius;Bos taurus	3167	0.0137204	FALSE
20200710_EXPL2_Evo2_PR_SA_100spd_DDA_Ancient_KnownBone_Capra-hircus_P32	Reference-UncommonDomestics	Reference-UncommonDomestics_Capra-hircus-P32	Capra hircus	TRUE	0	Capra hircus	Capra hircus	4042	0.00221299	FALSE
20200710_EXPL2_Evo2_PR_SA_100spd_DDA_Ancient_KnownBone_Capra-hircus_P33	Reference-UncommonDomestics	Reference-UncommonDomestics_Capra-hircus-P33	Capra hircus	TRUE	0	Capra hircus	Capra hircus	2801	0.0078931	FALSE
20200710_EXPL2_Evo2_PR_SA_100spd_DDA_Ancient_KnownBone_Capra-hircus_P34	Reference-UncommonDomestics	Reference-UncommonDomestics_Capra-hircus-P34	Capra hircus	TRUE	0	Capra hircus	Capra hircus	4580	0.00558015	FALSE
20200710_EXPL2_Evo2_PR_SA_100spd_DDA_Ancient_KnownBone_Equus-Asinus-X-Caballus_P35	Reference-UncommonDomestics	Reference-UncommonDomestics_Equus-Asinus-X-Caballus-P35	Equus asinus	TRUE	0	Equus asinus	Equus caballus;Equus przewalskii	3050	0.00589742	FALSE
20200710_EXPL2_Evo2_PR_SA_100spd_DDA_Ancient_KnownBone_Equus-Asinus-X-Caballus_P36	Reference-UncommonDomestics	Reference-UncommonDomestics_Equus-Asinus-X-Caballus-P36	Equus asinus	TRUE	0	Equus asinus	Equus asinus	2843	0.00789648	FALSE
20200710_EXPL2_Evo2_PR_SA_100spd_DDA_Ancient_KnownBone_Equus-asinus_P22	Reference-UncommonDomestics	Reference-UncommonDomestics_Equus-asinus-P22	Equus asinus	TRUE	0	Equus asinus	Equus asinus	3344	0.00274576	FALSE
20200710_EXPL2_Evo2_PR_SA_100spd_DDA_Ancient_KnownBone_Equus-asinus_P23	Reference-UncommonDomestics	Reference-UncommonDomestics_Equus-asinus-P23	Equus asinus	TRUE	0	Equus asinus	Equus asinus	3434	0.00114326	FALSE
20200710_EXPL2_Evo2_PR_SA_100spd_DDA_Ancient_KnownBone_Equus-asinus_P24	Reference-UncommonDomestics	Reference-UncommonDomestics_Equus-asinus-P24	Equus asinus	TRUE	0	Equus asinus	Equus asinus	2824	0.00576924	FALSE
20200710_EXPL2_Evo2_PR_SA_100spd_DDA_Ancient_KnownBone_Equus-przewalskii_P25	Reference-UncommonDomestics	Reference-UncommonDomestics_Equus-przewalskii-P25	Equus caballus;Equus przewalskii	TRUE	0	Equus caballus;Equus przewalskii	Equus caballus;Equus przewalskii	3392	0.00621948	FALSE
20200710_EXPL2_Evo2_PR_SA_100spd_DDA_Ancient_KnownBone_Equus-przewalskii_P26	Reference-UncommonDomestics	Reference-UncommonDomestics_Equus-przewalskii-P26	Equus caballus;Equus przewalskii	TRUE	0	Equus caballus;Equus przewalskii	Equus caballus;Equus przewalskii	2690	0.0111287	FALSE
20200710_EXPL2_Evo2_PR_SA_100spd_DDA_Ancient_Labblank	Reference-Primates	Reference-Primates_Blank-1	Pan paniscus	TRUE	0.00302115	Pan paniscus	Pan paniscus	726	0.425412	FALSE
20200710_EXPL2_Evo2_PR_SA_100spd_DDA_Ancient_PrimateBone_Gorilla-gorilla_Gor1	Reference-Primates	Reference-Primates_Gorilla-gorilla-Gor1	Gorilla gorilla	TRUE	0	Gorilla gorilla	Gorilla gorilla	3532	0.00232839	FALSE
20200710_EXPL2_Evo2_PR_SA_100spd_DDA_Ancient_PrimateBone_Gorilla-gorilla_Gor2	Reference-Primates	Reference-Primates_Gorilla-gorilla-Gor2	Gorilla gorilla	TRUE	0	Gorilla gorilla	Gorilla gorilla	2733	0.00114948	FALSE
20200710_EXPL2_Evo2_PR_SA_100spd_DDA_Ancient_PrimateBone_Pan-troglodytes_Pan1	Reference-Primates	Reference-Primates_Pan-troglodytes-Pan1	Pan troglodytes	TRUE	0	Pan troglodytes	Pan troglodytes	3166	0.000934912	FALSE
20200710_EXPL2_Evo2_PR_SA_100spd_DDA_Ancient_PrimateBone_Pan-troglodytes_Pan2	Reference-Primates	Reference-Primates_Pan-troglodytes-Pan2	Pan paniscus	TRUE	0	Pan paniscus	Pan paniscus	3603	0.000902536	FALSE
20200710_EXPL2_Evo2_PR_SA_100spd_DDA_Ancient_PrimateBone_Pongo-pygmaeus_Orang1	Reference-Primates	Reference-Primates_Pongo-pygmaeus-Orang1	Pongo abelii	TRUE	0	Pongo abelii	Pongo abelii	3243	0.000646608	FALSE
20200710_EXPL2_Evo2_PR_SA_100spd_DDA_Ancient_PrimateBone_Pongo-pygmaeus_Orang2	Reference-Primates	Reference-Primates_Pongo-pygmaeus-Orang2	Pongo abelii	TRUE	0	Pongo abelii	Pongo abelii	3674	0.00279885	FALSE
20200710_EXPL2_Evo2_PR_SA_100spd_DDA_Ancient_Salpetermosen_Bos_Ironage_P37	Salpetermosen-1	Salpetermosen-1_Bos-Ironage-P37	Sus scrofa	TRUE	0		Sus scrofa	2791	0.00219473	FALSE
20200908_EXPL2_Evo2_PR_SA_100spd_DDA_Ancient_unk_FW1_A10_H18-3655	FW-portugal	FW-portugal_FW1-A10-H18-3655	Equus asinus	TRUE	0	Equus asinus	Equus asinus	2124	0.00523224	FALSE
20200908_EXPL2_Evo2_PR_SA_100spd_DDA_Ancient_unk_FW1_A11_H20-4012	FW-portugal	FW-portugal_FW1-A11-H20-4012	Odocoileus virginianus	TRUE	0	Odocoileus virginianus	Odocoileus virginianus	2283	0.0197692	FALSE
20200908_EXPL2_Evo2_PR_SA_100spd_DDA_Ancient_unk_FW1_A12_I20-3958	FW-portugal	FW-portugal_FW1-A12-I20-3958	Odocoileus virginianus	TRUE	0	Odocoileus virginianus	Odocoileus virginianus	2126	0.00325366	FALSE
20200908_EXPL2_Evo2_PR_SA_100spd_DDA_Ancient_unk_FW1_A1_H20-4175	FW-portugal	FW-portugal_FW1-A1-H20-4175	Odocoileus virginianus	TRUE	0	Odocoileus virginianus	Odocoileus virginianus	2212	0.00323934	FALSE
20200908_EXPL2_Evo2_PR_SA_100spd_DDA_Ancient_unk_FW1_A2_H20-4175	FW-portugal	FW-portugal_FW1-A2-H20-4175	Odocoileus virginianus	TRUE	0	Odocoileus virginianus	Bos primigenius;Bos taurus;Odocoileus virginianus	2215	0.0394026	FALSE
20200908_EXPL2_Evo2_PR_SA_100spd_DDA_Ancient_unk_FW1_A3_H20-4066	FW-portugal	FW-portugal_FW1-A3-H20-4066	Odocoileus virginianus	TRUE	0	Odocoileus virginianus	Odocoileus virginianus	1983	0.0145276	FALSE
20200908_EXPL2_Evo2_PR_SA_100spd_DDA_Ancient_unk_FW1_A4_H20-4069	FW-portugal	FW-portugal_FW1-A4-H20-4069	Odocoileus virginianus	TRUE	0	Odocoileus virginianus	Bison bison;Bison bonasus;Bos primigenius;Bos taurus;Odocoileus virginianus	1701	0.0230079	FALSE
20200908_EXPL2_Evo2_PR_SA_100spd_DDA_Ancient_unk_FW1_A5_I20-3910	FW-portugal	FW-portugal_FW1-A5-I20-3910	Odocoileus virginianus	TRUE	0	Odocoileus virginianus	Odocoileus virginianus	1307	0.189225	FALSE
20200908_EXPL2_Evo2_PR_SA_100spd_DDA_Ancient_unk_FW1_A6_H18-3774	FW-portugal	FW-portugal_FW1-A6-H18-3774	Equus caballus;Equus przewalskii	TRUE	0	Equus caballus;Equus przewalskii	Equus caballus;Equus przewalskii	2160	0.152062	FALSE
20200908_EXPL2_Evo2_PR_SA_100spd_DDA_Ancient_unk_FW1_A7_K19-19	FW-portugal	FW-portugal_FW1-A7-K19-19	Odocoileus virginianus	TRUE	0	Odocoileus virginianus	Odocoileus virginianus	2252	0.0346976	FALSE
20200908_EXPL2_Evo2_PR_SA_100spd_DDA_Ancient_unk_FW1_A8_H18-3935	FW-portugal	FW-portugal_FW1-A8-H18-3935	Odocoileus virginianus	TRUE	0	Odocoileus virginianus	Odocoileus virginianus	2120	0.0260455	FALSE
20200908_EXPL2_Evo2_PR_SA_100spd_DDA_Ancient_unk_FW1_A9_H20-4173	FW-portugal	FW-portugal_FW1-A9-H20-4173	Odocoileus virginianus	TRUE	0	Odocoileus virginianus	Odocoileus virginianus	2330	0.0250366	FALSE
20200908_EXPL2_Evo2_PR_SA_100spd_DDA_Ancient_unk_FW1_B10_K18-144	FW-portugal	FW-portugal_FW1-B10-K18-144	Bison bison;Bison bonasus;Bos indicus;Bos mutus;Bos primigenius;Bos taurus	TRUE	0	Bison bison;Bison bonasus;Bos indicus;Bos mutus;Bos primigenius;Bos taurus	Bos indicus;Bos primigenius;Bos taurus	2188	0.0165955	FALSE
20200908_EXPL2_Evo2_PR_SA_100spd_DDA_Ancient_unk_FW1_B11_I20-3994	FW-portugal	FW-portugal_FW1-B11-I20-3994	below FDR	FALSE	0.0243902		Chrysochloris asiatica	43	0.774265	TRUE
20200908_EXPL2_Evo2_PR_SA_100spd_DDA_Ancient_unk_FW1_B12_I20-3803	FW-portugal	FW-portugal_FW1-B12-I20-3803	signal too low	TRUE	0.0030581	Odocoileus virginianus	Odocoileus virginianus	751	0.786461	TRUE
20200908_EXPL2_Evo2_PR_SA_100spd_DDA_Ancient_unk_FW1_B1_K19-43	FW-portugal	FW-portugal_FW1-B1-K19-43	Equus caballus;Equus przewalskii	TRUE	0	Equus caballus;Equus przewalskii	Equus caballus;Equus przewalskii	2034	0.0510642	FALSE
20200908_EXPL2_Evo2_PR_SA_100spd_DDA_Ancient_unk_FW1_B2_H20-4011	FW-portugal	FW-portugal_FW1-B2-H20-4011	signal too low	TRUE	0.00297619	Odocoileus virginianus	Bison bison;Bison bonasus;Bos indicus;Bos primigenius;Bos taurus;Chrysochloris asiatica	629	0.759808	TRUE
20200908_EXPL2_Evo2_PR_SA_100spd_DDA_Ancient_unk_FW1_B3_H18-3767	FW-portugal	FW-portugal_FW1-B3-H18-3767	Odocoileus virginianus	TRUE	0	Odocoileus virginianus	Odocoileus virginianus	1433	0.210944	FALSE
20200908_EXPL2_Evo2_PR_SA_100spd_DDA_Ancient_unk_FW1_B4_K18-71	FW-portugal	FW-portugal_FW1-B4-K18-71	below FDR	FALSE	0.0111111	Odocoileus virginianus	Bos indicus;Bos primigenius;Bos taurus;Odocoileus virginianus	348	0.882373	TRUE
20200908_EXPL2_Evo2_PR_SA_100spd_DDA_Ancient_unk_FW1_B5_K19-1	FW-portugal	FW-portugal_FW1-B5-K19-1	Odocoileus virginianus	TRUE	0.00291545	Odocoileus virginianus	Chrysochloris asiatica;Odocoileus virginianus	544	0.42148	FALSE
20200908_EXPL2_Evo2_PR_SA_100spd_DDA_Ancient_unk_FW1_B6_K21-3	FW-portugal	FW-portugal_FW1-B6-K21-3	Equus caballus;Equus przewalskii	TRUE	0	Equus caballus;Equus przewalskii	Equus caballus;Equus przewalskii	2337	0.0233664	FALSE
20200908_EXPL2_Evo2_PR_SA_100spd_DDA_Ancient_unk_FW1_B7_K18-148	FW-portugal	FW-portugal_FW1-B7-K18-148	signal too low	TRUE	0.00308642	Equus asinus;Equus caballus;Equus przewalskii	Equus przewalskii	774	0.761066	TRUE
20200908_EXPL2_Evo2_PR_SA_100spd_DDA_Ancient_unk_FW1_B8_I20-3707	FW-portugal	FW-portugal_FW1-B8-I20-3707	Odocoileus virginianus	TRUE	0.00292398	Odocoileus virginianus	Bison bison;Bison bonasus;Bos indicus;Bos mutus;Bos primigenius;Bos taurus;Odocoileus virginianus	551	0.44682	FALSE
20200908_EXPL2_Evo2_PR_SA_100spd_DDA_Ancient_unk_FW1_B9_K19-37	FW-portugal	FW-portugal_FW1-B9-K19-37	Odocoileus virginianus	TRUE	0	Odocoileus virginianus	Odocoileus virginianus	2414	0.0120126	FALSE
20200908_EXPL2_Evo2_PR_SA_100spd_DDA_Ancient_unk_FW1_C10_H19-4403	FW-portugal	FW-portugal_FW1-C10-H19-4403	Bison bison;Bison bonasus;Bos indicus;Bos mutus;Bos primigenius;Bos taurus	TRUE	0	Bison bison;Bison bonasus;Bos indicus;Bos mutus;Bos primigenius;Bos taurus	Bison bison;Bison bonasus;Bos primigenius;Bos taurus	1322	0.0963103	FALSE
20200908_EXPL2_Evo2_PR_SA_100spd_DDA_Ancient_unk_FW1_C11_I19-3945	FW-portugal	FW-portugal_FW1-C11-I19-3945	below FDR	FALSE	0.0138122	Odocoileus virginianus	Bison bison;Bison bonasus;Bos indicus;Bos primigenius;Bos taurus	315	0.794445	TRUE
20200908_EXPL2_Evo2_PR_SA_100spd_DDA_Ancient_unk_FW1_C12_K20-64	FW-portugal	FW-portugal_FW1-C12-K20-64	Odocoileus virginianus	TRUE	0.00314465	Odocoileus virginianus	Odocoileus virginianus	918	0.635279	FALSE
20200908_EXPL2_Evo2_PR_SA_100spd_DDA_Ancient_unk_FW1_C1_H19-4383	FW-portugal	FW-portugal_FW1-C1-H19-4383	signal too low	TRUE	0.00287356	Odocoileus virginianus	Bison bison;Bison bonasus;Bos indicus;Bos primigenius;Bos taurus	478	0.854393	TRUE
20200908_EXPL2_Evo2_PR_SA_100spd_DDA_Ancient_unk_FW1_C2_L18-387	FW-portugal	FW-portugal_FW1-C2-L18-387	Odocoileus virginianus	TRUE	0	Odocoileus virginianus	Odocoileus virginianus	2263	0.0275372	FALSE
20200908_EXPL2_Evo2_PR_SA_100spd_DDA_Ancient_unk_FW1_C3_K20-68	FW-portugal	FW-portugal_FW1-C3-K20-68	Odocoileus virginianus	TRUE	0	Odocoileus virginianus	Bison bonasus;Bos primigenius;Bos taurus;Odocoileus virginianus	1404	0.247909	FALSE
20200908_EXPL2_Evo2_PR_SA_100spd_DDA_Ancient_unk_FW1_C4_L18-198	FW-portugal	FW-portugal_FW1-C4-L18-198	Odocoileus virginianus	TRUE	0	Odocoileus virginianus	Odocoileus virginianus	2079	0.0422703	FALSE
20200908_EXPL2_Evo2_PR_SA_100spd_DDA_Ancient_unk_FW1_C5_J20-135	FW-portugal	FW-portugal_FW1-C5-J20-135	Odocoileus virginianus	TRUE	0	Odocoileus virginianus	Odocoileus virginianus	2092	0.0292118	FALSE
20200908_EXPL2_Evo2_PR_SA_100spd_DDA_Ancient_unk_FW1_C6_I20-4124	FW-portugal	FW-portugal_FW1-C6-I20-4124	Odocoileus virginianus	TRUE	0	Odocoileus virginianus	Bos primigenius;Odocoileus virginianus	1942	0.0330148	FALSE
20200908_EXPL2_Evo2_PR_SA_100spd_DDA_Ancient_unk_FW1_C7_K20-65	FW-portugal	FW-portugal_FW1-C7-K20-65	Odocoileus virginianus	TRUE	0	Odocoileus virginianus	Odocoileus virginianus	1359	0.213519	FALSE
20200908_EXPL2_Evo2_PR_SA_100spd_DDA_Ancient_unk_FW1_C8_L18-300	FW-portugal	FW-portugal_FW1-C8-L18-300	Odocoileus virginianus	TRUE	0	Odocoileus virginianus	Odocoileus virginianus	2040	0.0441912	FALSE
20200908_EXPL2_Evo2_PR_SA_100spd_DDA_Ancient_unk_FW1_C9_L18-275	FW-portugal	FW-portugal_FW1-C9-L18-275	Oryctolagus cuniculus	TRUE	0		Oryctolagus cuniculus	2733	0.00931289	FALSE
20200908_EXPL2_Evo2_PR_SA_100spd_DDA_Ancient_unk_FW1_D10_I19-3984	FW-portugal	FW-portugal_FW1-D10-I19-3984	signal too low	TRUE	0.00299401	Odocoileus virginianus	Bison bison;Bison bonasus;Bos indicus;Bos primigenius;Bos taurus;Chrysochloris asiatica	673	0.749967	TRUE
20200908_EXPL2_Evo2_PR_SA_100spd_DDA_Ancient_unk_FW1_D11_I19-4057	FW-portugal	FW-portugal_FW1-D11-I19-4057	Odocoileus virginianus	TRUE	0	Odocoileus virginianus	Odocoileus virginianus	2089	0.0349693	FALSE
20200908_EXPL2_Evo2_PR_SA_100spd_DDA_Ancient_unk_FW1_D12_L18-276	FW-portugal	FW-portugal_FW1-D12-L18-276	Odocoileus virginianus	TRUE	0	Odocoileus virginianus	Odocoileus virginianus	2409	0.0167177	FALSE
20200908_EXPL2_Evo2_PR_SA_100spd_DDA_Ancient_unk_FW1_D1_H19-4366	FW-portugal	FW-portugal_FW1-D1-H19-4366	Odocoileus virginianus	TRUE	0.00310559	Odocoileus virginianus	Bison bison;Bison bonasus;Bos indicus;Bos primigenius;Bos taurus	840	0.47281	FALSE
20200908_EXPL2_Evo2_PR_SA_100spd_DDA_Ancient_unk_FW1_D2_I19-4155	FW-portugal	FW-portugal_FW1-D2-I19-4155	signal too low	TRUE	0.00301205	Odocoileus virginianus	Odocoileus virginianus	704	0.816243	TRUE
20200908_EXPL2_Evo2_PR_SA_100spd_DDA_Ancient_unk_FW1_D3_I19-4094	FW-portugal	FW-portugal_FW1-D3-I19-4094	below FDR	FALSE	0.0243243		Chrysochloris asiatica	43	0.839124	TRUE
20200908_EXPL2_Evo2_PR_SA_100spd_DDA_Ancient_unk_FW1_D4_I19-4059	FW-portugal	FW-portugal_FW1-D4-I19-4059	signal too low	TRUE	0.00309598	Bison bison;Bison bonasus;Bos indicus;Bos mutus;Bos primigenius;Bos taurus	Bison bison;Bison bonasus;Bos indicus;Bos primigenius;Bos taurus	796	0.814205	TRUE
20200908_EXPL2_Evo2_PR_SA_100spd_DDA_Ancient_unk_FW1_D5_I19-4185	FW-portugal	FW-portugal_FW1-D5-I19-4185	Odocoileus virginianus	TRUE	0	Odocoileus virginianus	Odocoileus virginianus	2232	0.00783234	FALSE
20200908_EXPL2_Evo2_PR_SA_100spd_DDA_Ancient_unk_FW1_D6_J20-134	FW-portugal	FW-portugal_FW1-D6-J20-134	Odocoileus virginianus	TRUE	0	Odocoileus virginianus	Odocoileus virginianus	2107	0.00593315	FALSE
20200908_EXPL2_Evo2_PR_SA_100spd_DDA_Ancient_unk_FW1_D7_H19-4376	FW-portugal	FW-portugal_FW1-D7-H19-4376	Odocoileus virginianus	TRUE	0.00303951	Odocoileus virginianus	Odocoileus virginianus	733	0.722755	FALSE
20200908_EXPL2_Evo2_PR_SA_100spd_DDA_Ancient_unk_FW1_D8_J20-146	FW-portugal	FW-portugal_FW1-D8-J20-146	Odocoileus virginianus	TRUE	0	Odocoileus virginianus	Bos primigenius;Odocoileus virginianus	1817	0.0540896	FALSE
20200908_EXPL2_Evo2_PR_SA_100spd_DDA_Ancient_unk_FW1_D9_H19-4426	FW-portugal	FW-portugal_FW1-D9-H19-4426	Oryctolagus cuniculus	TRUE	0		Oryctolagus cuniculus	2202	0.00945545	FALSE
20200908_EXPL2_Evo2_PR_SA_100spd_DDA_Ancient_unk_FW1_E10_L18-353	FW-portugal	FW-portugal_FW1-E10-L18-353	Bison bison;Bison bonasus;Bos indicus;Bos mutus;Bos primigenius;Bos taurus	TRUE	0	Bison bison;Bison bonasus;Bos indicus;Bos mutus;Bos primigenius;Bos taurus	Bison bison;Bison bonasus;Bos indicus	1373	0.256484	FALSE
20200908_EXPL2_Evo2_PR_SA_100spd_DDA_Ancient_unk_FW1_E11_H19-4365	FW-portugal	FW-portugal_FW1-E11-H19-4365	below FDR	FALSE	0.0242588		Chrysochloris asiatica	43	0.859928	TRUE
20200908_EXPL2_Evo2_PR_SA_100spd_DDA_Ancient_unk_FW1_E12_J19-393	FW-portugal	FW-portugal_FW1-E12-J19-393	Odocoileus virginianus	TRUE	0	Odocoileus virginianus	Odocoileus virginianus	2391	0.0103183	FALSE
20200908_EXPL2_Evo2_PR_SA_100spd_DDA_Ancient_unk_FW1_E1_K20-76	FW-portugal	FW-portugal_FW1-E1-K20-76	Odocoileus virginianus	TRUE	0.00324675	Odocoileus virginianus	Odocoileus virginianus	1052	0.395213	FALSE
20200908_EXPL2_Evo2_PR_SA_100spd_DDA_Ancient_unk_FW1_E2_I19-4167	FW-portugal	FW-portugal_FW1-E2-I19-4167	Odocoileus virginianus	TRUE	0	Odocoileus virginianus	Odocoileus virginianus	2385	0.00196169	FALSE
20200908_EXPL2_Evo2_PR_SA_100spd_DDA_Ancient_unk_FW1_E3_L18-309	FW-portugal	FW-portugal_FW1-E3-L18-309	Odocoileus virginianus	TRUE	0	Odocoileus virginianus	Odocoileus virginianus	1724	0.0393723	FALSE
20200908_EXPL2_Evo2_PR_SA_100spd_DDA_Ancient_unk_FW1_E4_L18-313	FW-portugal	FW-portugal_FW1-E4-L18-313	signal too low	TRUE	0.00842697	Odocoileus virginianus	Bison bison;Bison bonasus;Bos indicus;Bos mutus;Bos primigenius;Bos taurus	381	0.841394	TRUE
20200908_EXPL2_Evo2_PR_SA_100spd_DDA_Ancient_unk_FW1_E5_I19-4002	FW-portugal	FW-portugal_FW1-E5-I19-4002	signal too low	TRUE	0.00840336	Odocoileus virginianus	Odocoileus virginianus	378	0.920948	TRUE
20200908_EXPL2_Evo2_PR_SA_100spd_DDA_Ancient_unk_FW1_E6_I19-4130	FW-portugal	FW-portugal_FW1-E6-I19-4130	below FDR	FALSE	0.0241935		Chrysochloris asiatica	43	0.810424	TRUE
20200908_EXPL2_Evo2_PR_SA_100spd_DDA_Ancient_unk_FW1_E7_J18-1168	FW-portugal	FW-portugal_FW1-E7-J18-1168	Odocoileus virginianus	TRUE	0	Odocoileus virginianus	Bison bonasus;Bos primigenius	1403	0.0997974	FALSE
20200908_EXPL2_Evo2_PR_SA_100spd_DDA_Ancient_unk_FW1_E8_I20-4252	FW-portugal	FW-portugal_FW1-E8-I20-4252	Odocoileus virginianus	TRUE	0	Odocoileus virginianus	Bos primigenius;Bos taurus	1642	0.162828	FALSE
20200908_EXPL2_Evo2_PR_SA_100spd_DDA_Ancient_unk_FW1_E9_I19-4161	FW-portugal	FW-portugal_FW1-E9-I19-4161	below FDR	FALSE	0.0241287		Chrysochloris asiatica	43	0.697581	FALSE
20200908_EXPL2_Evo2_PR_SA_100spd_DDA_Ancient_unk_FW1_F10_J19-410	FW-portugal	FW-portugal_FW1-F10-J19-410	Odocoileus virginianus	TRUE	0	Odocoileus virginianus	Odocoileus virginianus	2397	0.0156074	FALSE
20200908_EXPL2_Evo2_PR_SA_100spd_DDA_Ancient_unk_FW1_F11_H18-4276	FW-portugal	FW-portugal_FW1-F11-H18-4276	signal too low	TRUE	0.00295858	Odocoileus virginianus	Bison bison;Bison bonasus;Bos indicus;Bos primigenius;Bos taurus	602	0.830068	TRUE
20200908_EXPL2_Evo2_PR_SA_100spd_DDA_Ancient_unk_FW1_F12_J18-1193	FW-portugal	FW-portugal_FW1-F12-J18-1193	signal too low	TRUE	0.002849	Odocoileus virginianus	Bison bison;Bison bonasus;Bos indicus;Bos primigenius;Bos taurus	447	0.887179	TRUE
20200908_EXPL2_Evo2_PR_SA_100spd_DDA_Ancient_unk_FW1_F1_I18-4812	FW-portugal	FW-portugal_FW1-F1-I18-4812	Odocoileus virginianus	TRUE	0.00307692	Odocoileus virginianus	Bison bison;Bison bonasus;Bos indicus;Bos primigenius;Bos taurus;Odocoileus virginianus	774	0.402106	FALSE
20200908_EXPL2_Evo2_PR_SA_100spd_DDA_Ancient_unk_FW1_F2_I20-4297	FW-portugal	FW-portugal_FW1-F2-I20-4297	Odocoileus virginianus	TRUE	0	Odocoileus virginianus	Odocoileus virginianus	1854	0.106242	FALSE
20200908_EXPL2_Evo2_PR_SA_100spd_DDA_Ancient_unk_FW1_F3_J18-1173	FW-portugal	FW-portugal_FW1-F3-J18-1173	below FDR	FALSE	0.0111732	Odocoileus virginianus	Decoy_46;Odocoileus virginianus	374	0.852479	TRUE
20200908_EXPL2_Evo2_PR_SA_100spd_DDA_Ancient_unk_FW1_F4_J18-1271	FW-portugal	FW-portugal_FW1-F4-J18-1271	signal too low	TRUE	0.00285714	Odocoileus virginianus	Odocoileus virginianus	464	0.854834	TRUE
20200908_EXPL2_Evo2_PR_SA_100spd_DDA_Ancient_unk_FW1_F5_J19-403	FW-portugal	FW-portugal_FW1-F5-J19-403	Odocoileus virginianus	TRUE	0	Odocoileus virginianus	Odocoileus virginianus	1903	0.0514314	FALSE
20200908_EXPL2_Evo2_PR_SA_100spd_DDA_Ancient_unk_FW1_F6_J18-1235	FW-portugal	FW-portugal_FW1-F6-J18-1235	signal too low	TRUE	0.00289855	Odocoileus virginianus	Bison bison;Bison bonasus;Bos indicus;Bos primigenius;Bos taurus	542	0.890681	TRUE
20200908_EXPL2_Evo2_PR_SA_100spd_DDA_Ancient_unk_FW1_F7_I18-4880	FW-portugal	FW-portugal_FW1-F7-I18-4880	Odocoileus virginianus	TRUE	0	Odocoileus virginianus	Bison bonasus;Bos primigenius;Odocoileus virginianus	2129	0.00740924	FALSE
20200908_EXPL2_Evo2_PR_SA_100spd_DDA_Ancient_unk_FW1_F8_J18-1205	FW-portugal	FW-portugal_FW1-F8-J18-1205	Odocoileus virginianus	TRUE	0.0031348	Odocoileus virginianus	Bison bison;Bison bonasus;Bos indicus;Bos primigenius;Bos taurus;Odocoileus virginianus	899	0.485195	FALSE
20200908_EXPL2_Evo2_PR_SA_100spd_DDA_Ancient_unk_FW1_F9_J18-1252	FW-portugal	FW-portugal_FW1-F9-J18-1252	signal too low	TRUE	0.00290698	Capra hircus;Ovis aries	Capra hircus;Ovis aries	544	0.799626	TRUE
20200908_EXPL2_Evo2_PR_SA_100spd_DDA_Ancient_unk_FW1_G10_J20-159	FW-portugal	FW-portugal_FW1-G10-J20-159	Odocoileus virginianus	TRUE	0	Odocoileus virginianus	Odocoileus virginianus	2011	0.00575687	FALSE
20200908_EXPL2_Evo2_PR_SA_100spd_DDA_Ancient_unk_FW1_G11_J18-1187	FW-portugal	FW-portugal_FW1-G11-J18-1187	Odocoileus virginianus	TRUE	0	Odocoileus virginianus	Bos primigenius;Bos taurus	2010	0.0807295	FALSE
20200908_EXPL2_Evo2_PR_SA_100spd_DDA_Ancient_unk_FW1_G12_ZZ7-151	FW-portugal	FW-portugal_FW1-G12-ZZ7-151	Equus caballus;Equus przewalskii	TRUE	0	Equus caballus;Equus przewalskii	Equus caballus;Equus przewalskii	2671	0.00431623	FALSE
20200908_EXPL2_Evo2_PR_SA_100spd_DDA_Ancient_unk_FW1_G1_I19-4256	FW-portugal	FW-portugal_FW1-G1-I19-4256	Odocoileus virginianus	TRUE	0	Odocoileus virginianus	Bison bonasus;Bos primigenius	1518	0.0820209	FALSE
20200908_EXPL2_Evo2_PR_SA_100spd_DDA_Ancient_unk_FW1_G2_J19-405	FW-portugal	FW-portugal_FW1-G2-J19-405	Odocoileus virginianus	TRUE	0	Odocoileus virginianus	Odocoileus virginianus	2381	0.0176725	FALSE
20200908_EXPL2_Evo2_PR_SA_100spd_DDA_Ancient_unk_FW1_G3_I19-4225	FW-portugal	FW-portugal_FW1-G3-I19-4225	Odocoileus virginianus	TRUE	0	Odocoileus virginianus	Odocoileus virginianus	2700	0.0150187	FALSE
20200908_EXPL2_Evo2_PR_SA_100spd_DDA_Ancient_unk_FW1_G4_J18-1270	FW-portugal	FW-portugal_FW1-G4-J18-1270	Odocoileus virginianus	TRUE	0.00311526	Odocoileus virginianus	Bison bison;Bison bonasus;Bos indicus;Bos primigenius;Bos taurus;Odocoileus virginianus	856	0.628483	FALSE
20200908_EXPL2_Evo2_PR_SA_100spd_DDA_Ancient_unk_FW1_G5_I19-4252	FW-portugal	FW-portugal_FW1-G5-I19-4252	Odocoileus virginianus	TRUE	0	Odocoileus virginianus	Odocoileus virginianus	2442	0.00882534	FALSE
20200908_EXPL2_Evo2_PR_SA_100spd_DDA_Ancient_unk_FW1_G6_I19-4194	FW-portugal	FW-portugal_FW1-G6-I19-4194	Odocoileus virginianus	TRUE	0	Odocoileus virginianus	Odocoileus virginianus	1935	0.021334	FALSE
20200908_EXPL2_Evo2_PR_SA_100spd_DDA_Ancient_unk_FW1_G7_I20-4318	FW-portugal	FW-portugal_FW1-G7-I20-4318	Odocoileus virginianus	TRUE	0	Odocoileus virginianus	Odocoileus virginianus	2021	0.0815608	FALSE
20200908_EXPL2_Evo2_PR_SA_100spd_DDA_Ancient_unk_FW1_G8_J19-460	FW-portugal	FW-portugal_FW1-G8-J19-460	Odocoileus virginianus	TRUE	0	Odocoileus virginianus	Odocoileus virginianus	2075	0.0254873	FALSE
20200908_EXPL2_Evo2_PR_SA_100spd_DDA_Ancient_unk_FW1_G9_I19-4241	FW-portugal	FW-portugal_FW1-G9-I19-4241	Odocoileus virginianus	TRUE	0	Odocoileus virginianus	Bison bonasus;Bos primigenius	1751	0.0134753	FALSE
20200908_EXPL2_Evo2_PR_SA_100spd_DDA_Ancient_unk_FW1_H10_ZZ8-768	FW-portugal	FW-portugal_FW1-H10-ZZ8-768	Odocoileus virginianus	TRUE	0	Odocoileus virginianus	Odocoileus virginianus	2250	0.0141205	FALSE
20200908_EXPL2_Evo2_PR_SA_100spd_DDA_Ancient_unk_FW1_H11_ZZ8-768	FW-portugal	FW-portugal_FW1-H11-ZZ8-768	Odocoileus virginianus	TRUE	0	Odocoileus virginianus	Odocoileus virginianus	2381	0.0274836	FALSE
20200908_EXPL2_Evo2_PR_SA_100spd_DDA_Ancient_unk_FW1_H12_ZZ8-768	FW-portugal	FW-portugal_FW1-H12-ZZ8-768	Odocoileus virginianus	TRUE	0	Odocoileus virginianus	Odocoileus virginianus	1735	0.00285592	FALSE
20200908_EXPL2_Evo2_PR_SA_100spd_DDA_Ancient_unk_FW1_H1_ZZ7-151	FW-portugal	FW-portugal_FW1-H1-ZZ7-151	Odocoileus virginianus	TRUE	0	Odocoileus virginianus	Odocoileus virginianus	2375	0.0579973	FALSE
20200908_EXPL2_Evo2_PR_SA_100spd_DDA_Ancient_unk_FW1_H2_ZZ7-151	FW-portugal	FW-portugal_FW1-H2-ZZ7-151	Odocoileus virginianus	TRUE	0	Odocoileus virginianus	Bos indicus;Bos taurus	2359	0.00314195	FALSE
20200908_EXPL2_Evo2_PR_SA_100spd_DDA_Ancient_unk_FW1_H3_ZZ7-151	FW-portugal	FW-portugal_FW1-H3-ZZ7-151	Equus caballus;Equus przewalskii	TRUE	0	Equus caballus;Equus przewalskii	Equus caballus;Equus przewalskii	2620	0.00789368	FALSE
20200908_EXPL2_Evo2_PR_SA_100spd_DDA_Ancient_unk_FW1_H4_ZZ7-151	FW-portugal	FW-portugal_FW1-H4-ZZ7-151	Odocoileus virginianus	TRUE	0	Odocoileus virginianus	Odocoileus virginianus	2127	0.0184301	FALSE
20200908_EXPL2_Evo2_PR_SA_100spd_DDA_Ancient_unk_FW1_H5_ZZ8-765	FW-portugal	FW-portugal_FW1-H5-ZZ8-765	Capra hircus;Ovis aries	TRUE	0	Capra hircus;Ovis aries	Capra hircus;Ovis aries	2009	0.0156126	FALSE
20200908_EXPL2_Evo2_PR_SA_100spd_DDA_Ancient_unk_FW1_H6_ZZ8-765	FW-portugal	FW-portugal_FW1-H6-ZZ8-765	Capra hircus	TRUE	0	Capra hircus	Capra hircus	2247	0.00185805	FALSE
20200908_EXPL2_Evo2_PR_SA_100spd_DDA_Ancient_unk_FW1_H7_ZZ8-768	FW-portugal	FW-portugal_FW1-H7-ZZ8-768	Equus caballus;Equus przewalskii	TRUE	0	Equus caballus;Equus przewalskii	Equus caballus;Equus przewalskii	2209	0.00253432	FALSE
20200908_EXPL2_Evo2_PR_SA_100spd_DDA_Ancient_unk_FW1_H8_ZZ8-768	FW-portugal	FW-portugal_FW1-H8-ZZ8-768	Capra hircus;Ovis aries	TRUE	0	Capra hircus;Ovis aries	Capra hircus	2281	0.032188	FALSE
20200908_EXPL2_Evo2_PR_SA_100spd_DDA_Ancient_unk_FW1_H9_ZZ8-768	FW-portugal	FW-portugal_FW1-H9-ZZ8-768	Odocoileus virginianus	TRUE	0.00318471	Odocoileus virginianus	Bos indicus;Bos primigenius;Bos taurus;Odocoileus virginianus	964	0.642121	FALSE
20200908_EXPL2_Evo2_PR_SA_100spd_DDA_Ancient_unk_FW2_A10_A8-1467	FW-portugal	FW-portugal_FW2-A10-A8-1467	Equus caballus;Equus przewalskii	TRUE	0	Equus caballus;Equus przewalskii	Equus caballus;Equus przewalskii	2334	0.00831637	FALSE
20200908_EXPL2_Evo2_PR_SA_100spd_DDA_Ancient_unk_FW2_A11_A8-1467	FW-portugal	FW-portugal_FW2-A11-A8-1467	Odocoileus virginianus	TRUE	0	Odocoileus virginianus	Odocoileus virginianus	2339	0.000687671	FALSE
20200908_EXPL2_Evo2_PR_SA_100spd_DDA_Ancient_unk_FW2_A12_A8-1467	FW-portugal	FW-portugal_FW2-A12-A8-1467	Capra hircus;Ovis aries	TRUE	0	Capra hircus;Ovis aries	Ovis aries	2262	0.0142973	FALSE
20200908_EXPL2_Evo2_PR_SA_100spd_DDA_Ancient_unk_FW2_A1_A7-724	FW-portugal	FW-portugal_FW2-A1-A7-724	Capra hircus;Ovis aries	TRUE	0	Capra hircus;Ovis aries	Ovis aries	1959	0.00575377	FALSE
20200908_EXPL2_Evo2_PR_SA_100spd_DDA_Ancient_unk_FW2_A2_A7-724	FW-portugal	FW-portugal_FW2-A2-A7-724	Equus caballus;Equus przewalskii	TRUE	0	Equus caballus;Equus przewalskii	Equus caballus;Equus przewalskii	2404	0.0078146	FALSE
20200908_EXPL2_Evo2_PR_SA_100spd_DDA_Ancient_unk_FW2_A3_A7-724	FW-portugal	FW-portugal_FW2-A3-A7-724	Equus caballus;Equus przewalskii	TRUE	0	Equus caballus;Equus przewalskii	Equus caballus	2003	0.00108184	FALSE
20200908_EXPL2_Evo2_PR_SA_100spd_DDA_Ancient_unk_FW2_A4_A7-724	FW-portugal	FW-portugal_FW2-A4-A7-724	Odocoileus virginianus	TRUE	0	Odocoileus virginianus	Bos indicus;Bos primigenius;Bos taurus	1887	0.0573434	FALSE
20200908_EXPL2_Evo2_PR_SA_100spd_DDA_Ancient_unk_FW2_A5_D11-597	FW-portugal	FW-portugal_FW2-A5-D11-597	Capra hircus	TRUE	0	Capra hircus	Capra hircus	2572	0.00486395	FALSE
20200908_EXPL2_Evo2_PR_SA_100spd_DDA_Ancient_unk_FW2_A6_D11-597	FW-portugal	FW-portugal_FW2-A6-D11-597	Capra hircus	TRUE	0	Capra hircus	Capra hircus	2037	0.0721431	FALSE
20200908_EXPL2_Evo2_PR_SA_100spd_DDA_Ancient_unk_FW2_A7_A8-1467	FW-portugal	FW-portugal_FW2-A7-A8-1467	Odocoileus virginianus	TRUE	0	Odocoileus virginianus	Odocoileus virginianus	2603	0.0152693	FALSE
20200908_EXPL2_Evo2_PR_SA_100spd_DDA_Ancient_unk_FW2_A8_A8-1467	FW-portugal	FW-portugal_FW2-A8-A8-1467	Odocoileus virginianus	TRUE	0	Odocoileus virginianus	Odocoileus virginianus	2082	0.00758516	FALSE
20200908_EXPL2_Evo2_PR_SA_100spd_DDA_Ancient_unk_FW2_A9_A8-1467	FW-portugal	FW-portugal_FW2-A9-A8-1467	Equus caballus;Equus przewalskii	TRUE	0	Equus caballus;Equus przewalskii	Equus caballus;Equus przewalskii	2100	0.00341987	FALSE
20200908_EXPL2_Evo2_PR_SA_100spd_DDA_Ancient_unk_FW2_B10_D11-612	FW-portugal	FW-portugal_FW2-B10-D11-612	Odocoileus virginianus	TRUE	0	Odocoileus virginianus	Odocoileus virginianus	2115	0.00173116	FALSE
20200908_EXPL2_Evo2_PR_SA_100spd_DDA_Ancient_unk_FW2_B11_A9-1228	FW-portugal	FW-portugal_FW2-B11-A9-1228	Odocoileus virginianus	TRUE	0	Odocoileus virginianus	Odocoileus virginianus	2318	0.0183246	FALSE
20200908_EXPL2_Evo2_PR_SA_100spd_DDA_Ancient_unk_FW2_B12_A9-1228	FW-portugal	FW-portugal_FW2-B12-A9-1228	Odocoileus virginianus	TRUE	0	Odocoileus virginianus	Odocoileus virginianus	2595	0.0227333	FALSE
20200908_EXPL2_Evo2_PR_SA_100spd_DDA_Ancient_unk_FW2_B1_A8-1467	FW-portugal	FW-portugal_FW2-B1-A8-1467	Odocoileus virginianus	TRUE	0	Odocoileus virginianus	Odocoileus virginianus	2011	0.00309733	FALSE
20200908_EXPL2_Evo2_PR_SA_100spd_DDA_Ancient_unk_FW2_B2_A8-1467	FW-portugal	FW-portugal_FW2-B2-A8-1467	Capra hircus;Ovis aries	TRUE	0	Capra hircus;Ovis aries	Capra hircus	2221	0.0525437	FALSE
20200908_EXPL2_Evo2_PR_SA_100spd_DDA_Ancient_unk_FW2_B3_A8-1467	FW-portugal	FW-portugal_FW2-B3-A8-1467	Capra hircus	TRUE	0	Capra hircus	Capra hircus	2778	0.00418785	FALSE
20200908_EXPL2_Evo2_PR_SA_100spd_DDA_Ancient_unk_FW2_B4_A8-1467	FW-portugal	FW-portugal_FW2-B4-A8-1467	Capra hircus;Ovis aries	TRUE	0	Capra hircus;Ovis aries	Ovis aries	1912	0.00268936	FALSE
20200908_EXPL2_Evo2_PR_SA_100spd_DDA_Ancient_unk_FW2_B5_A8-1467	FW-portugal	FW-portugal_FW2-B5-A8-1467	Capra hircus;Ovis aries	TRUE	0	Capra hircus;Ovis aries	Ovis aries	1921	0.00152273	FALSE
20200908_EXPL2_Evo2_PR_SA_100spd_DDA_Ancient_unk_FW2_B6_A8-1467	FW-portugal	FW-portugal_FW2-B6-A8-1467	Odocoileus virginianus	TRUE	0	Odocoileus virginianus	Odocoileus virginianus	2131	0.0392086	FALSE
20200908_EXPL2_Evo2_PR_SA_100spd_DDA_Ancient_unk_FW2_B7_A8-1467	FW-portugal	FW-portugal_FW2-B7-A8-1467	Capra hircus;Ovis aries	TRUE	0	Capra hircus;Ovis aries	Ovis aries	2374	0.00585213	FALSE
20200908_EXPL2_Evo2_PR_SA_100spd_DDA_Ancient_unk_FW2_B8_A8-1467	FW-portugal	FW-portugal_FW2-B8-A8-1467	Capra hircus;Ovis aries	TRUE	0	Capra hircus;Ovis aries	Ovis aries	2371	0.00596797	FALSE
20200908_EXPL2_Evo2_PR_SA_100spd_DDA_Ancient_unk_FW2_B9_D11-612	FW-portugal	FW-portugal_FW2-B9-D11-612	Odocoileus virginianus	TRUE	0	Odocoileus virginianus	Bos primigenius;Bos taurus;Odocoileus virginianus	2103	0.0673887	FALSE
20200908_EXPL2_Evo2_PR_SA_100spd_DDA_Ancient_unk_FW2_C10_A8-1506	FW-portugal	FW-portugal_FW2-C10-A8-1506	Odocoileus virginianus	TRUE	0	Odocoileus virginianus	Odocoileus virginianus	2286	0.0299184	FALSE
20200908_EXPL2_Evo2_PR_SA_100spd_DDA_Ancient_unk_FW2_C11_A8-1506	FW-portugal	FW-portugal_FW2-C11-A8-1506	Equus caballus;Equus przewalskii	TRUE	0	Equus caballus;Equus przewalskii	Equus caballus;Equus przewalskii	2524	0.0167715	FALSE
20200908_EXPL2_Evo2_PR_SA_100spd_DDA_Ancient_unk_FW2_C12_A8-1506	FW-portugal	FW-portugal_FW2-C12-A8-1506	Capra hircus	TRUE	0	Capra hircus	Capra hircus	2376	0.0329898	FALSE
20200908_EXPL2_Evo2_PR_SA_100spd_DDA_Ancient_unk_FW2_C1_A9-1228	FW-portugal	FW-portugal_FW2-C1-A9-1228	Equus caballus;Equus przewalskii	TRUE	0	Equus caballus;Equus przewalskii	Equus caballus;Equus przewalskii	2657	0.0162152	FALSE
20200908_EXPL2_Evo2_PR_SA_100spd_DDA_Ancient_unk_FW2_C2_A9-1228	FW-portugal	FW-portugal_FW2-C2-A9-1228	Odocoileus virginianus	TRUE	0	Odocoileus virginianus	Odocoileus virginianus	1872	0.00310327	FALSE
20200908_EXPL2_Evo2_PR_SA_100spd_DDA_Ancient_unk_FW2_C3_A9-1228	FW-portugal	FW-portugal_FW2-C3-A9-1228	Equus caballus;Equus przewalskii	TRUE	0	Equus caballus;Equus przewalskii	Equus caballus;Equus przewalskii	2166	0.00386019	FALSE
20200908_EXPL2_Evo2_PR_SA_100spd_DDA_Ancient_unk_FW2_C4_A9-1228	FW-portugal	FW-portugal_FW2-C4-A9-1228	Equus caballus;Equus przewalskii	TRUE	0	Equus caballus;Equus przewalskii	Equus caballus;Equus przewalskii	2812	0.0552007	FALSE
20200908_EXPL2_Evo2_PR_SA_100spd_DDA_Ancient_unk_FW2_C5_A9-1228	FW-portugal	FW-portugal_FW2-C5-A9-1228	Bison bison;Bison bonasus;Bos indicus;Bos mutus;Bos primigenius;Bos taurus	TRUE	0	Bison bison;Bison bonasus;Bos indicus;Bos mutus;Bos primigenius;Bos taurus	Bos indicus;Bos primigenius;Bos taurus	2715	0.00339293	FALSE
20200908_EXPL2_Evo2_PR_SA_100spd_DDA_Ancient_unk_FW2_C6_A8-1506	FW-portugal	FW-portugal_FW2-C6-A8-1506	Odocoileus virginianus	TRUE	0	Odocoileus virginianus	Odocoileus virginianus	2458	0.0108324	FALSE
20200908_EXPL2_Evo2_PR_SA_100spd_DDA_Ancient_unk_FW2_C7_A8-1506	FW-portugal	FW-portugal_FW2-C7-A8-1506	Equus caballus;Equus przewalskii	TRUE	0	Equus caballus;Equus przewalskii	Equus caballus;Equus przewalskii	2286	0.00685327	FALSE
20200908_EXPL2_Evo2_PR_SA_100spd_DDA_Ancient_unk_FW2_C8_A8-1506	FW-portugal	FW-portugal_FW2-C8-A8-1506	Equus caballus;Equus przewalskii	TRUE	0	Equus caballus;Equus przewalskii	Equus caballus;Equus przewalskii	2945	0.0246073	FALSE
20200908_EXPL2_Evo2_PR_SA_100spd_DDA_Ancient_unk_FW2_C9_A8-1506	FW-portugal	FW-portugal_FW2-C9-A8-1506	Odocoileus virginianus	TRUE	0	Odocoileus virginianus	Odocoileus virginianus	2625	0.0442239	FALSE
20200908_EXPL2_Evo2_PR_SA_100spd_DDA_Ancient_unk_FW2_D10_A9-1241	FW-portugal	FW-portugal_FW2-D10-A9-1241	Capra hircus;Ovis aries	TRUE	0	Capra hircus;Ovis aries	Capra hircus	2075	0.020932	FALSE
20200908_EXPL2_Evo2_PR_SA_100spd_DDA_Ancient_unk_FW2_D11_A9-1246	FW-portugal	FW-portugal_FW2-D11-A9-1246	Equus caballus;Equus przewalskii	TRUE	0	Equus caballus;Equus przewalskii	Equus caballus;Equus przewalskii	2618	0.0209791	FALSE
20200908_EXPL2_Evo2_PR_SA_100spd_DDA_Ancient_unk_FW2_D12_A9-1246	FW-portugal	FW-portugal_FW2-D12-A9-1246	Equus caballus;Equus przewalskii	TRUE	0	Equus caballus;Equus przewalskii	Equus caballus;Equus przewalskii	2737	0.0282381	FALSE
20200908_EXPL2_Evo2_PR_SA_100spd_DDA_Ancient_unk_FW2_D1_A8-1506	FW-portugal	FW-portugal_FW2-D1-A8-1506	Equus caballus;Equus przewalskii	TRUE	0	Equus caballus;Equus przewalskii	Equus caballus;Equus przewalskii	2285	0.00192891	FALSE
20200908_EXPL2_Evo2_PR_SA_100spd_DDA_Ancient_unk_FW2_D2_A8-1506	FW-portugal	FW-portugal_FW2-D2-A8-1506	Equus caballus;Equus przewalskii	TRUE	0	Equus caballus;Equus przewalskii	Equus caballus;Equus przewalskii	1970	0.00251107	FALSE
20200908_EXPL2_Evo2_PR_SA_100spd_DDA_Ancient_unk_FW2_D3_A8-1506	FW-portugal	FW-portugal_FW2-D3-A8-1506	Equus caballus;Equus przewalskii	TRUE	0	Equus caballus;Equus przewalskii	Equus caballus;Equus przewalskii	2026	0.00279743	FALSE
20200908_EXPL2_Evo2_PR_SA_100spd_DDA_Ancient_unk_FW2_D4_A8-1506	FW-portugal	FW-portugal_FW2-D4-A8-1506	Capra hircus	TRUE	0	Capra hircus	Capra hircus	2048	0.00805449	FALSE
20200908_EXPL2_Evo2_PR_SA_100spd_DDA_Ancient_unk_FW2_D5_A9-1241	FW-portugal	FW-portugal_FW2-D5-A9-1241	Equus caballus;Equus przewalskii	TRUE	0	Equus caballus;Equus przewalskii	Equus caballus;Equus przewalskii	2480	0.0209844	FALSE
20200908_EXPL2_Evo2_PR_SA_100spd_DDA_Ancient_unk_FW2_D6_A9-1241	FW-portugal	FW-portugal_FW2-D6-A9-1241	Equus caballus;Equus przewalskii	TRUE	0	Equus caballus;Equus przewalskii	Equus caballus;Equus przewalskii	2585	0.0382379	FALSE
20200908_EXPL2_Evo2_PR_SA_100spd_DDA_Ancient_unk_FW2_D7_A9-1241	FW-portugal	FW-portugal_FW2-D7-A9-1241	Bison bison;Bison bonasus;Bos indicus;Bos mutus;Bos primigenius;Bos taurus	TRUE	0	Bison bison;Bison bonasus;Bos indicus;Bos mutus;Bos primigenius;Bos taurus	Bison bonasus;Bos indicus;Bos primigenius;Bos taurus	2442	0.0442635	FALSE
20200908_EXPL2_Evo2_PR_SA_100spd_DDA_Ancient_unk_FW2_D8_A9-1241	FW-portugal	FW-portugal_FW2-D8-A9-1241	Odocoileus virginianus	TRUE	0	Odocoileus virginianus	Odocoileus virginianus	2057	0.122767	FALSE
20200908_EXPL2_Evo2_PR_SA_100spd_DDA_Ancient_unk_FW2_D9_A9-1241	FW-portugal	FW-portugal_FW2-D9-A9-1241	Odocoileus virginianus	TRUE	0	Odocoileus virginianus	Odocoileus virginianus	2307	0.0394938	FALSE
20200908_EXPL2_Evo2_PR_SA_100spd_DDA_Ancient_unk_FW2_E10_A9-1249	FW-portugal	FW-portugal_FW2-E10-A9-1249	Equus caballus;Equus przewalskii	TRUE	0	Equus caballus;Equus przewalskii	Equus caballus;Equus przewalskii	2578	0.0185562	FALSE
20200908_EXPL2_Evo2_PR_SA_100spd_DDA_Ancient_unk_FW2_E11_A9-1249	FW-portugal	FW-portugal_FW2-E11-A9-1249	Odocoileus virginianus	TRUE	0	Odocoileus virginianus	Odocoileus virginianus	2707	0.0212341	FALSE
20200908_EXPL2_Evo2_PR_SA_100spd_DDA_Ancient_unk_FW2_E12_A9-1249	FW-portugal	FW-portugal_FW2-E12-A9-1249	Equus asinus;Equus caballus;Equus przewalskii	TRUE	0	Equus asinus;Equus caballus;Equus przewalskii	Equus caballus	1681	0.00348278	FALSE
20200908_EXPL2_Evo2_PR_SA_100spd_DDA_Ancient_unk_FW2_E1_A9-1246	FW-portugal	FW-portugal_FW2-E1-A9-1246	Decoy_46	TRUE	0.00327869		Decoy_46	1081	0.0209773	FALSE
20200908_EXPL2_Evo2_PR_SA_100spd_DDA_Ancient_unk_FW2_E2_A9-1246	FW-portugal	FW-portugal_FW2-E2-A9-1246	Equus caballus;Equus przewalskii	TRUE	0	Equus caballus;Equus przewalskii	Equus caballus;Equus przewalskii	2173	0.00483666	FALSE
20200908_EXPL2_Evo2_PR_SA_100spd_DDA_Ancient_unk_FW2_E3_A8-1519	FW-portugal	FW-portugal_FW2-E3-A8-1519	Equus caballus;Equus przewalskii	TRUE	0	Equus caballus;Equus przewalskii	Equus caballus;Equus przewalskii	2544	0.00377992	FALSE
20200908_EXPL2_Evo2_PR_SA_100spd_DDA_Ancient_unk_FW2_E4_A8-1519	FW-portugal	FW-portugal_FW2-E4-A8-1519	Capra hircus	TRUE	0	Capra hircus	Capra hircus	1870	0.00433112	FALSE
20200908_EXPL2_Evo2_PR_SA_100spd_DDA_Ancient_unk_FW2_E5_A8-1519	FW-portugal	FW-portugal_FW2-E5-A8-1519	Capra hircus	TRUE	0	Capra hircus	Capra hircus	2163	0.00362701	FALSE
20200908_EXPL2_Evo2_PR_SA_100spd_DDA_Ancient_unk_FW2_E6_A9-1249	FW-portugal	FW-portugal_FW2-E6-A9-1249	Equus caballus;Equus przewalskii	TRUE	0	Equus caballus;Equus przewalskii	Equus caballus;Equus przewalskii	2252	0.0079323	FALSE
20200908_EXPL2_Evo2_PR_SA_100spd_DDA_Ancient_unk_FW2_E7_A9-1249	FW-portugal	FW-portugal_FW2-E7-A9-1249	Odocoileus virginianus	TRUE	0	Odocoileus virginianus	Odocoileus virginianus	2355	0.0472016	FALSE
20200908_EXPL2_Evo2_PR_SA_100spd_DDA_Ancient_unk_FW2_E8_A9-1249	FW-portugal	FW-portugal_FW2-E8-A9-1249	Odocoileus virginianus	TRUE	0	Odocoileus virginianus	Odocoileus virginianus	2398	0.00974554	FALSE
20200908_EXPL2_Evo2_PR_SA_100spd_DDA_Ancient_unk_FW2_E9_A9-1249	FW-portugal	FW-portugal_FW2-E9-A9-1249	Odocoileus virginianus	TRUE	0	Odocoileus virginianus	Odocoileus virginianus	2183	0.0876212	FALSE
20200908_EXPL2_Evo2_PR_SA_100spd_DDA_Ancient_unk_FW2_F10_A9-1780	FW-portugal	FW-portugal_FW2-F10-A9-1780	Capra hircus	TRUE	0	Capra hircus	Capra hircus	1992	0.0360204	FALSE
20200908_EXPL2_Evo2_PR_SA_100spd_DDA_Ancient_unk_FW2_F11_A9-1815	FW-portugal	FW-portugal_FW2-F11-A9-1815	Equus caballus;Equus przewalskii	TRUE	0	Equus caballus;Equus przewalskii	Equus caballus;Equus przewalskii	2004	0.00223525	FALSE
20200908_EXPL2_Evo2_PR_SA_100spd_DDA_Ancient_unk_FW2_F12_A9-1815	FW-portugal	FW-portugal_FW2-F12-A9-1815	Bison bison;Bison bonasus;Bos indicus;Bos mutus;Bos primigenius;Bos taurus	TRUE	0	Bison bison;Bison bonasus;Bos indicus;Bos mutus;Bos primigenius;Bos taurus	Bos indicus;Bos primigenius;Bos taurus	2333	0.11613	FALSE
20200908_EXPL2_Evo2_PR_SA_100spd_DDA_Ancient_unk_FW2_F1_A8-1523	FW-portugal	FW-portugal_FW2-F1-A8-1523	Equus caballus;Equus przewalskii	TRUE	0	Equus caballus;Equus przewalskii	Equus caballus;Equus przewalskii	2502	0.014612	FALSE
20200908_EXPL2_Evo2_PR_SA_100spd_DDA_Ancient_unk_FW2_F2_A8-1523	FW-portugal	FW-portugal_FW2-F2-A8-1523	Odocoileus virginianus	TRUE	0	Odocoileus virginianus	Odocoileus virginianus	2144	0.0127687	FALSE
20200908_EXPL2_Evo2_PR_SA_100spd_DDA_Ancient_unk_FW2_F3_A8-1523	FW-portugal	FW-portugal_FW2-F3-A8-1523	Equus caballus;Equus przewalskii	TRUE	0	Equus caballus;Equus przewalskii	Equus caballus;Equus przewalskii	2212	0.00826328	FALSE
20200908_EXPL2_Evo2_PR_SA_100spd_DDA_Ancient_unk_FW2_F4_A8-1523	FW-portugal	FW-portugal_FW2-F4-A8-1523	Equus caballus;Equus przewalskii	TRUE	0	Equus caballus;Equus przewalskii	Equus caballus;Equus przewalskii	2515	0.0108738	FALSE
20200908_EXPL2_Evo2_PR_SA_100spd_DDA_Ancient_unk_FW2_F5_A8-1523	FW-portugal	FW-portugal_FW2-F5-A8-1523	Odocoileus virginianus	TRUE	0.00326797	Odocoileus virginianus	Bison bison;Bison bonasus;Bos indicus;Bos mutus;Bos primigenius;Bos taurus;Odocoileus virginianus	1068	0.222209	FALSE
20200908_EXPL2_Evo2_PR_SA_100spd_DDA_Ancient_unk_FW2_F6_A9-1760	FW-portugal	FW-portugal_FW2-F6-A9-1760	Odocoileus virginianus	TRUE	0	Odocoileus virginianus	Odocoileus virginianus	2194	0.103586	FALSE
20200908_EXPL2_Evo2_PR_SA_100spd_DDA_Ancient_unk_FW2_F7_A9-1760	FW-portugal	FW-portugal_FW2-F7-A9-1760	Capra hircus;Ovis aries	TRUE	0	Capra hircus;Ovis aries	Capra hircus	2617	0.0104814	FALSE
20200908_EXPL2_Evo2_PR_SA_100spd_DDA_Ancient_unk_FW2_F8_A9-1760	FW-portugal	FW-portugal_FW2-F8-A9-1760	Equus caballus;Equus przewalskii	TRUE	0	Equus caballus;Equus przewalskii	Equus caballus;Equus przewalskii	2109	0.104767	FALSE
20200908_EXPL2_Evo2_PR_SA_100spd_DDA_Ancient_unk_FW2_F9_A9-1780	FW-portugal	FW-portugal_FW2-F9-A9-1780	Odocoileus virginianus	TRUE	0	Odocoileus virginianus	Odocoileus virginianus	2044	0.00386679	FALSE
20200908_EXPL2_Evo2_PR_SA_100spd_DDA_Ancient_unk_FW2_G10_A8-1566	FW-portugal	FW-portugal_FW2-G10-A8-1566	Bison bison;Bison bonasus;Bos indicus;Bos mutus;Bos primigenius;Bos taurus	TRUE	0	Bison bison;Bison bonasus;Bos indicus;Bos mutus;Bos primigenius;Bos taurus	Bison bonasus;Bos indicus;Bos primigenius;Bos taurus	2708	0.0103218	FALSE
20200908_EXPL2_Evo2_PR_SA_100spd_DDA_Ancient_unk_FW2_G11_GdC-1	FW-portugal	FW-portugal_FW2-G11-GdC-1	Equus caballus;Equus przewalskii	TRUE	0	Equus caballus;Equus przewalskii	Equus caballus;Equus przewalskii	1430	0.358879	FALSE
20200908_EXPL2_Evo2_PR_SA_100spd_DDA_Ancient_unk_FW2_G12_GdC-2	FW-portugal	FW-portugal_FW2-G12-GdC-2	Oryctolagus cuniculus	TRUE	0		Oryctolagus cuniculus	2653	0.0700399	FALSE
20200908_EXPL2_Evo2_PR_SA_100spd_DDA_Ancient_unk_FW2_G1_A9-1815	FW-portugal	FW-portugal_FW2-G1-A9-1815	Equus caballus;Equus przewalskii	TRUE	0	Equus caballus;Equus przewalskii	Equus caballus;Equus przewalskii	2770	0.0369957	FALSE
20200908_EXPL2_Evo2_PR_SA_100spd_DDA_Ancient_unk_FW2_G2_A9-1815	FW-portugal	FW-portugal_FW2-G2-A9-1815	Equus caballus;Equus przewalskii	TRUE	0	Equus caballus;Equus przewalskii	Equus caballus;Equus przewalskii	1734	0.0198307	FALSE
20200908_EXPL2_Evo2_PR_SA_100spd_DDA_Ancient_unk_FW2_G3_A9-1815	FW-portugal	FW-portugal_FW2-G3-A9-1815	Odocoileus virginianus	TRUE	0	Odocoileus virginianus	Odocoileus virginianus	2472	0.0276146	FALSE
20200908_EXPL2_Evo2_PR_SA_100spd_DDA_Ancient_unk_FW2_G4_A9-1815	FW-portugal	FW-portugal_FW2-G4-A9-1815	Equus caballus;Equus przewalskii	TRUE	0	Equus caballus;Equus przewalskii	Equus caballus;Equus przewalskii	2294	0.0063579	FALSE
20200908_EXPL2_Evo2_PR_SA_100spd_DDA_Ancient_unk_FW2_G5_A8-1566	FW-portugal	FW-portugal_FW2-G5-A8-1566	Equus caballus;Equus przewalskii	TRUE	0	Equus caballus;Equus przewalskii	Equus caballus;Equus przewalskii	2754	0.00787037	FALSE
20200908_EXPL2_Evo2_PR_SA_100spd_DDA_Ancient_unk_FW2_G6_A8-1566	FW-portugal	FW-portugal_FW2-G6-A8-1566	Equus asinus;Equus caballus;Equus przewalskii	TRUE	0	Equus asinus;Equus caballus;Equus przewalskii	Equus caballus;Equus przewalskii	2066	0.00192946	FALSE
20200908_EXPL2_Evo2_PR_SA_100spd_DDA_Ancient_unk_FW2_G7_A8-1566	FW-portugal	FW-portugal_FW2-G7-A8-1566	Equus caballus;Equus przewalskii	TRUE	0	Equus caballus;Equus przewalskii	Equus caballus;Equus przewalskii	2044	0.00334013	FALSE
20200908_EXPL2_Evo2_PR_SA_100spd_DDA_Ancient_unk_FW2_G8_A8-1566	FW-portugal	FW-portugal_FW2-G8-A8-1566	Equus caballus;Equus przewalskii	TRUE	0	Equus caballus;Equus przewalskii	Equus caballus;Equus przewalskii	2874	0.0214365	FALSE
20200908_EXPL2_Evo2_PR_SA_100spd_DDA_Ancient_unk_FW2_G9_A8-1566	FW-portugal	FW-portugal_FW2-G9-A8-1566	Equus asinus;Equus caballus;Equus przewalskii	TRUE	0	Equus asinus;Equus caballus;Equus przewalskii	Equus przewalskii	1894	0.00296143	FALSE
20200908_EXPL2_Evo2_PR_SA_100spd_DDA_Ancient_unk_FW2_H10_GdC-12	FW-portugal	FW-portugal_FW2-H10-GdC-12	Equus asinus;Equus caballus;Equus przewalskii	TRUE	0.00316456	Equus asinus;Equus caballus;Equus przewalskii	Equus przewalskii	962	0.400444	FALSE
20200908_EXPL2_Evo2_PR_SA_100spd_DDA_Ancient_unk_FW2_H11_GdC-13	FW-portugal	FW-portugal_FW2-H11-GdC-13	Capra hircus;Ovis aries	TRUE	0	Capra hircus;Ovis aries	Capra hircus	1323	0.3738	FALSE
20200908_EXPL2_Evo2_PR_SA_100spd_DDA_Ancient_unk_FW2_H12_J18-999	FW-portugal	FW-portugal_FW2-H12-J18-999	Oryctolagus cuniculus	TRUE	0		Oryctolagus cuniculus	2218	0.0347271	FALSE
20200908_EXPL2_Evo2_PR_SA_100spd_DDA_Ancient_unk_FW2_H1_GdC-3	FW-portugal	FW-portugal_FW2-H1-GdC-3	Capra hircus;Ovis aries	TRUE	0.00325733	Capra hircus;Ovis aries	Capra hircus	1057	0.490742	FALSE
20200908_EXPL2_Evo2_PR_SA_100spd_DDA_Ancient_unk_FW2_H2_GdC-4	FW-portugal	FW-portugal_FW2-H2-GdC-4	Nannospalax galili	TRUE	0		Nannospalax galili	2142	0.0175271	FALSE
20200908_EXPL2_Evo2_PR_SA_100spd_DDA_Ancient_unk_FW2_H3_GdC-5	FW-portugal	FW-portugal_FW2-H3-GdC-5	Equus asinus	TRUE	0	Equus asinus	Equus asinus;Equus przewalskii	1271	0.27977	FALSE
20200908_EXPL2_Evo2_PR_SA_100spd_DDA_Ancient_unk_FW2_H4_GdC-6	FW-portugal	FW-portugal_FW2-H4-GdC-6	Equus asinus	TRUE	0	Equus asinus	Equus caballus	1467	0.342236	FALSE
20200908_EXPL2_Evo2_PR_SA_100spd_DDA_Ancient_unk_FW2_H5_GdC-7	FW-portugal	FW-portugal_FW2-H5-GdC-7	Equus caballus;Equus przewalskii	TRUE	0	Equus caballus;Equus przewalskii	Equus przewalskii	1151	0.423641	FALSE
20200908_EXPL2_Evo2_PR_SA_100spd_DDA_Ancient_unk_FW2_H6_GdC-8	FW-portugal	FW-portugal_FW2-H6-GdC-8	Equus caballus;Equus przewalskii	TRUE	0.00323625	Equus caballus;Equus przewalskii	Equus caballus;Equus przewalskii	1050	0.350545	FALSE
20200908_EXPL2_Evo2_PR_SA_100spd_DDA_Ancient_unk_FW2_H7_GdC-9	FW-portugal	FW-portugal_FW2-H7-GdC-9	Equus caballus;Equus przewalskii	TRUE	0	Equus caballus;Equus przewalskii	Equus przewalskii	1175	0.497761	FALSE
20200908_EXPL2_Evo2_PR_SA_100spd_DDA_Ancient_unk_FW2_H8_GdC-10	FW-portugal	FW-portugal_FW2-H8-GdC-10	Equus asinus	TRUE	0	Equus asinus	Equus caballus	1300	0.543976	FALSE
20200908_EXPL2_Evo2_PR_SA_100spd_DDA_Ancient_unk_FW2_H9_GdC-11	FW-portugal	FW-portugal_FW2-H9-GdC-11	Capra hircus;Ovis aries	TRUE	0	Capra hircus;Ovis aries	Capra hircus	1320	0.286232	FALSE
20200908_EXPL2_Evo2_PR_SA_100spd_DDA_Ancient_unk_FW3_A10_GdC-23	FW-portugal	FW-portugal_FW3-A10-GdC-23	below FDR	FALSE	0.0714286		Acinonyx jubatus;Ailuropoda melanoleuca;Aotus nancymaae;Artibeus jamaicensis;Arvicanthis niloticus;Arvicola amphibius;Balaenoptera acutorostrata;Balaenoptera musculus;Bison bison;Bison bonasus;Bos indicus;Bos mutus;Bos primigenius;Bos taurus;Bubalus bubalis;Callithrix jacchus;Callorhinus ursinus;Camelus bactrianus;Camelus dromedarius;Camelus ferus;Canis lupus;Capra hircus;Carlito syrichta;Castor …	0
20200908_EXPL2_Evo2_PR_SA_100spd_DDA_Ancient_unk_FW3_A11_GdC-24	FW-portugal	FW-portugal_FW3-A11-GdC-24	below FDR	FALSE	0.0737913		Acinonyx jubatus;Ailuropoda melanoleuca;Aotus nancymaae;Artibeus jamaicensis;Arvicanthis niloticus;Arvicola amphibius;Balaenoptera acutorostrata;Balaenoptera musculus;Bison bison;Bison bonasus;Bos indicus;Bos mutus;Bos primigenius;Bos taurus;Bubalus bubalis;Callithrix jacchus;Callorhinus ursinus;Camelus bactrianus;Camelus dromedarius;Camelus ferus;Canis lupus;Capra hircus;Carlito syrichta;Castor …	0	0.593234	FALSE
20200908_EXPL2_Evo2_PR_SA_100spd_DDA_Ancient_unk_FW3_A12_GdC-25	FW-portugal	FW-portugal_FW3-A12-GdC-25	below FDR	FALSE	0.0761421		Acinonyx jubatus;Ailuropoda melanoleuca;Aotus nancymaae;Artibeus jamaicensis;Arvicanthis niloticus;Arvicola amphibius;Balaenoptera acutorostrata;Balaenoptera musculus;Bison bison;Bison bonasus;Bos indicus;Bos mutus;Bos primigenius;Bos taurus;Bubalus bubalis;Callithrix jacchus;Callorhinus ursinus;Camelus bactrianus;Camelus dromedarius;Camelus ferus;Canis lupus;Capra hircus;Carlito syrichta;Castor …	0	0.998069	TRUE
20200908_EXPL2_Evo2_PR_SA_100spd_DDA_Ancient_unk_FW3_A1_GdC-14	FW-portugal	FW-portugal_FW3-A1-GdC-14	signal too low	TRUE	0.00847458	Homo sapiens;Pan paniscus;Pan troglodytes	Chrysochloris asiatica;Decoy_36;Decoy_46;Elephantulus edwardii;Pongo abelii	422	0.754456	TRUE
20200908_EXPL2_Evo2_PR_SA_100spd_DDA_Ancient_unk_FW3_A2_GdC-15	FW-portugal	FW-portugal_FW3-A2-GdC-15	below FDR	FALSE	0.0319149	Equus asinus;Equus caballus;Equus przewalskii	Decoy_100;Decoy_106;Decoy_114;Decoy_136;Decoy_14;Decoy_155;Decoy_171;Decoy_45;Decoy_52;Decoy_53;Decoy_72;Decoy_80;Echinops telfairi;Equus asinus;Equus caballus;Equus przewalskii;Galeopterus variegatus;Leptonychotes weddellii;Myotis lucifugus;Peromyscus maniculatus;Phyllostomus discolor;Sarcophilus harrisii;Suricata suricatta;Ursus americanus;Vicugna pacos	15	0.963627	TRUE
20200908_EXPL2_Evo2_PR_SA_100spd_DDA_Ancient_unk_FW3_A3_GdC-16	FW-portugal	FW-portugal_FW3-A3-GdC-16	below FDR	FALSE	0.078481		Acinonyx jubatus;Ailuropoda melanoleuca;Aotus nancymaae;Artibeus jamaicensis;Arvicanthis niloticus;Arvicola amphibius;Balaenoptera acutorostrata;Balaenoptera musculus;Bison bison;Bison bonasus;Bos indicus;Bos mutus;Bos primigenius;Bos taurus;Bubalus bubalis;Callithrix jacchus;Callorhinus ursinus;Camelus bactrianus;Camelus dromedarius;Camelus ferus;Canis lupus;Capra hircus;Carlito syrichta;Castor …	0	0.989096	TRUE
20200908_EXPL2_Evo2_PR_SA_100spd_DDA_Ancient_unk_FW3_A4_GdC-17	FW-portugal	FW-portugal_FW3-A4-GdC-17	below FDR	FALSE	0.0808081		Acinonyx jubatus;Ailuropoda melanoleuca;Aotus nancymaae;Artibeus jamaicensis;Arvicanthis niloticus;Arvicola amphibius;Balaenoptera acutorostrata;Balaenoptera musculus;Bison bison;Bison bonasus;Bos indicus;Bos mutus;Bos primigenius;Bos taurus;Bubalus bubalis;Callithrix jacchus;Callorhinus ursinus;Camelus bactrianus;Camelus dromedarius;Camelus ferus;Canis lupus;Capra hircus;Carlito syrichta;Castor …	0	0.994877	TRUE
20200908_EXPL2_Evo2_PR_SA_100spd_DDA_Ancient_unk_FW3_A5_GdC-18	FW-portugal	FW-portugal_FW3-A5-GdC-18	below FDR	FALSE	0.0831234		Acinonyx jubatus;Ailuropoda melanoleuca;Aotus nancymaae;Artibeus jamaicensis;Arvicanthis niloticus;Arvicola amphibius;Balaenoptera acutorostrata;Balaenoptera musculus;Bison bison;Bison bonasus;Bos indicus;Bos mutus;Bos primigenius;Bos taurus;Bubalus bubalis;Callithrix jacchus;Callorhinus ursinus;Camelus bactrianus;Camelus dromedarius;Camelus ferus;Canis lupus;Capra hircus;Carlito syrichta;Castor …	0	0.998339	TRUE
20200908_EXPL2_Evo2_PR_SA_100spd_DDA_Ancient_unk_FW3_A6_GdC-19	FW-portugal	FW-portugal_FW3-A6-GdC-19	below FDR	FALSE	0.0854271		Acinonyx jubatus;Ailuropoda melanoleuca;Aotus nancymaae;Artibeus jamaicensis;Arvicanthis niloticus;Arvicola amphibius;Balaenoptera acutorostrata;Balaenoptera musculus;Bison bison;Bison bonasus;Bos indicus;Bos mutus;Bos primigenius;Bos taurus;Bubalus bubalis;Callithrix jacchus;Callorhinus ursinus;Camelus bactrianus;Camelus dromedarius;Camelus ferus;Canis lupus;Capra hircus;Carlito syrichta;Castor …	0	0.998898	TRUE
20200908_EXPL2_Evo2_PR_SA_100spd_DDA_Ancient_unk_FW3_A7_GdC-20	FW-portugal	FW-portugal_FW3-A7-GdC-20	below FDR	FALSE	0.0877193		Acinonyx jubatus;Ailuropoda melanoleuca;Aotus nancymaae;Artibeus jamaicensis;Arvicanthis niloticus;Arvicola amphibius;Balaenoptera acutorostrata;Balaenoptera musculus;Bison bison;Bison bonasus;Bos indicus;Bos mutus;Bos primigenius;Bos taurus;Bubalus bubalis;Callithrix jacchus;Callorhinus ursinus;Camelus bactrianus;Camelus dromedarius;Camelus ferus;Canis lupus;Capra hircus;Carlito syrichta;Castor …	0	0.994066	TRUE
20200908_EXPL2_Evo2_PR_SA_100spd_DDA_Ancient_unk_FW3_A8_GdC-21	FW-portugal	FW-portugal_FW3-A8-GdC-21	below FDR	FALSE	0.09		Acinonyx jubatus;Ailuropoda melanoleuca;Aotus nancymaae;Artibeus jamaicensis;Arvicanthis niloticus;Arvicola amphibius;Balaenoptera acutorostrata;Balaenoptera musculus;Bison bison;Bison bonasus;Bos indicus;Bos mutus;Bos primigenius;Bos taurus;Bubalus bubalis;Callithrix jacchus;Callorhinus ursinus;Camelus bactrianus;Camelus dromedarius;Camelus ferus;Canis lupus;Capra hircus;Carlito syrichta;Castor …	0	0.97505	TRUE
20200908_EXPL2_Evo2_PR_SA_100spd_DDA_Ancient_unk_FW3_A9_GdC-22	FW-portugal	FW-portugal_FW3-A9-GdC-22	below FDR	FALSE	0.0922693		Acinonyx jubatus;Ailuropoda melanoleuca;Aotus nancymaae;Artibeus jamaicensis;Arvicanthis niloticus;Arvicola amphibius;Balaenoptera acutorostrata;Balaenoptera musculus;Bison bison;Bison bonasus;Bos indicus;Bos mutus;Bos primigenius;Bos taurus;Bubalus bubalis;Callithrix jacchus;Callorhinus ursinus;Camelus bactrianus;Camelus dromedarius;Camelus ferus;Canis lupus;Capra hircus;Carlito syrichta;Castor …	0
20200908_EXPL2_Evo2_PR_SA_100spd_DDA_Ancient_unk_FW3_B10_Labblnk-1	FW-portugal	FW-portugal_Blank-1	below FDR	FALSE	0.0217984	Bos indicus;Bos primigenius;Bos taurus	Bos indicus;Bos primigenius;Bos taurus;Decoy_151	65	0.977256	TRUE
20200908_EXPL2_Evo2_PR_SA_100spd_DDA_Ancient_unk_FW3_B10_Labblnk-2	FW-portugal	FW-portugal_Blank-2	signal too low	TRUE	0.00306748	Odocoileus virginianus	Odocoileus virginianus	768	0.730253	TRUE
20200908_EXPL2_Evo2_PR_SA_100spd_DDA_Ancient_unk_FW3_B10_Labblnk-3	FW-portugal	FW-portugal_Blank-3	below FDR	FALSE	0.0945274		Acinonyx jubatus;Ailuropoda melanoleuca;Aotus nancymaae;Artibeus jamaicensis;Arvicanthis niloticus;Arvicola amphibius;Balaenoptera acutorostrata;Balaenoptera musculus;Bison bison;Bison bonasus;Bos indicus;Bos mutus;Bos primigenius;Bos taurus;Bubalus bubalis;Callithrix jacchus;Callorhinus ursinus;Camelus bactrianus;Camelus dromedarius;Camelus ferus;Canis lupus;Capra hircus;Carlito syrichta;Castor …	0	0.997476	TRUE
20200908_EXPL2_Evo2_PR_SA_100spd_DDA_Ancient_unk_FW3_B1_GdC-26	FW-portugal	FW-portugal_FW3-B1-GdC-26	below FDR	FALSE	0.0967742		Acinonyx jubatus;Ailuropoda melanoleuca;Aotus nancymaae;Artibeus jamaicensis;Arvicanthis niloticus;Arvicola amphibius;Balaenoptera acutorostrata;Balaenoptera musculus;Bison bison;Bison bonasus;Bos indicus;Bos mutus;Bos primigenius;Bos taurus;Bubalus bubalis;Callithrix jacchus;Callorhinus ursinus;Camelus bactrianus;Camelus dromedarius;Camelus ferus;Canis lupus;Capra hircus;Carlito syrichta;Castor …	0	0.938166	TRUE
20200908_EXPL2_Evo2_PR_SA_100spd_DDA_Ancient_unk_FW3_B2_GdC-27	FW-portugal	FW-portugal_FW3-B2-GdC-27	below FDR	FALSE	0.0990099		Acinonyx jubatus;Ailuropoda melanoleuca;Aotus nancymaae;Artibeus jamaicensis;Arvicanthis niloticus;Arvicola amphibius;Balaenoptera acutorostrata;Balaenoptera musculus;Bison bison;Bison bonasus;Bos indicus;Bos mutus;Bos primigenius;Bos taurus;Bubalus bubalis;Callithrix jacchus;Callorhinus ursinus;Camelus bactrianus;Camelus dromedarius;Camelus ferus;Canis lupus;Capra hircus;Carlito syrichta;Castor …	0	0.999124	TRUE
20200908_EXPL2_Evo2_PR_SA_100spd_DDA_Ancient_unk_FW3_B3_GdC-28	FW-portugal	FW-portugal_FW3-B3-GdC-28	below FDR	FALSE	0.101235		Acinonyx jubatus;Ailuropoda melanoleuca;Aotus nancymaae;Artibeus jamaicensis;Arvicanthis niloticus;Arvicola amphibius;Balaenoptera acutorostrata;Balaenoptera musculus;Bison bison;Bison bonasus;Bos indicus;Bos mutus;Bos primigenius;Bos taurus;Bubalus bubalis;Callithrix jacchus;Callorhinus ursinus;Camelus bactrianus;Camelus dromedarius;Camelus ferus;Canis lupus;Capra hircus;Carlito syrichta;Castor …	0	0.367742	FALSE
20200908_EXPL2_Evo2_PR_SA_100spd_DDA_Ancient_unk_FW3_B4_GdC-29	FW-portugal	FW-portugal_FW3-B4-GdC-29	below FDR	FALSE	0.103448		Acinonyx jubatus;Ailuropoda melanoleuca;Aotus nancymaae;Artibeus jamaicensis;Arvicanthis niloticus;Arvicola amphibius;Balaenoptera acutorostrata;Balaenoptera musculus;Bison bison;Bison bonasus;Bos indicus;Bos mutus;Bos primigenius;Bos taurus;Bubalus bubalis;Callithrix jacchus;Callorhinus ursinus;Camelus bactrianus;Camelus dromedarius;Camelus ferus;Canis lupus;Capra hircus;Carlito syrichta;Castor …	0	0.973908	TRUE
20200908_EXPL2_Evo2_PR_SA_100spd_DDA_Ancient_unk_FW3_B5_GdC-30	FW-portugal	FW-portugal_FW3-B5-GdC-30	below FDR	FALSE	0.105651		Acinonyx jubatus;Ailuropoda melanoleuca;Aotus nancymaae;Artibeus jamaicensis;Arvicanthis niloticus;Arvicola amphibius;Balaenoptera acutorostrata;Balaenoptera musculus;Bison bison;Bison bonasus;Bos indicus;Bos mutus;Bos primigenius;Bos taurus;Bubalus bubalis;Callithrix jacchus;Callorhinus ursinus;Camelus bactrianus;Camelus dromedarius;Camelus ferus;Canis lupus;Capra hircus;Carlito syrichta;Castor …	0	0.895965	TRUE
20200908_EXPL2_Evo2_PR_SA_100spd_DDA_Ancient_unk_FW3_B6_GdC-31	FW-portugal	FW-portugal_FW3-B6-GdC-31	below FDR	FALSE	0.0344828		Decoy_71;Rattus rattus	15	0.88659	TRUE
20200908_EXPL2_Evo2_PR_SA_100spd_DDA_Ancient_unk_FW3_B7_GdC-32	FW-portugal	FW-portugal_FW3-B7-GdC-32	below FDR	FALSE	0.107843		Acinonyx jubatus;Ailuropoda melanoleuca;Aotus nancymaae;Artibeus jamaicensis;Arvicanthis niloticus;Arvicola amphibius;Balaenoptera acutorostrata;Balaenoptera musculus;Bison bison;Bison bonasus;Bos indicus;Bos mutus;Bos primigenius;Bos taurus;Bubalus bubalis;Callithrix jacchus;Callorhinus ursinus;Camelus bactrianus;Camelus dromedarius;Camelus ferus;Canis lupus;Capra hircus;Carlito syrichta;Castor …	0	0.999253	TRUE
20200908_EXPL2_Evo2_PR_SA_100spd_DDA_Ancient_unk_FW3_B8_GdC-33	FW-portugal	FW-portugal_FW3-B8-GdC-33	below FDR	FALSE	0.110024		Acinonyx jubatus;Ailuropoda melanoleuca;Aotus nancymaae;Artibeus jamaicensis;Arvicanthis niloticus;Arvicola amphibius;Balaenoptera acutorostrata;Balaenoptera musculus;Bison bison;Bison bonasus;Bos indicus;Bos mutus;Bos primigenius;Bos taurus;Bubalus bubalis;Callithrix jacchus;Callorhinus ursinus;Camelus bactrianus;Camelus dromedarius;Camelus ferus;Canis lupus;Capra hircus;Carlito syrichta;Castor …	0	0.99951	TRUE
20200908_EXPL2_Evo2_PR_SA_100spd_DDA_Ancient_unk_FW3_B9_GdC-34	FW-portugal	FW-portugal_FW3-B9-GdC-34	below FDR	FALSE	0.112195		Acinonyx jubatus;Ailuropoda melanoleuca;Aotus nancymaae;Artibeus jamaicensis;Arvicanthis niloticus;Arvicola amphibius;Balaenoptera acutorostrata;Balaenoptera musculus;Bison bison;Bison bonasus;Bos indicus;Bos mutus;Bos primigenius;Bos taurus;Bubalus bubalis;Callithrix jacchus;Callorhinus ursinus;Camelus bactrianus;Camelus dromedarius;Camelus ferus;Canis lupus;Capra hircus;Carlito syrichta;Castor …	0
20200908_EXPL2_Evo2_PR_SA_100spd_DDA_Ancient_unk_Inj-blnk-1	FW-portugal	FW-portugal_Blank-4	below FDR	FALSE	0.0111421	Odocoileus virginianus	Odocoileus virginianus	371	0.378724	FALSE
20200908_EXPL2_Evo2_PR_SA_100spd_DDA_Ancient_unk_Inj-blnk-2	FW-portugal	FW-portugal_Blank-5	below FDR	FALSE	0.0191257	Bison bison;Bison bonasus;Bos indicus;Bos mutus;Bos primigenius;Bos taurus;Bubalus bubalis	Bison bison;Bison bonasus;Bos indicus;Bos mutus;Bos primigenius;Bos taurus;Bubalus bubalis;Chrysochloris asiatica;Decoy_135;Decoy_36;Decoy_46;Decoy_75;Elephantulus edwardii	95	0.935431	TRUE
20200908_EXPL2_Evo2_PR_SA_100spd_DDA_Ancient_unk_Inj-blnk-3	FW-portugal	FW-portugal_Blank-6	below FDR	FALSE	0.0165289	Bubalus bubalis	Bubalus bubalis;Chrysochloris asiatica;Decoy_36;Decoy_46;Elephantulus edwardii	309	0.254728	FALSE

## Sheet: DirDIA_Species
R.FileName	Set	Experiment	Species	Identified	qValue	FineSpecies	RoughSpecies	SiteCount	RelProtInt	PotentialBlank
20200229_EXPL2_Evo2_IH_SA_200spd_DIA_Ancient_unknown_Blank_01	Reference-Domestics	Reference-Domestics_Blank-1	Odocoileus virginianus	TRUE	0	Odocoileus virginianus	Bison bonasus	2593	0.472137	FALSE
20200229_EXPL2_Evo2_IH_SA_200spd_DIA_Ancient_unknown_Blank_02	Reference-Domestics	Reference-Domestics_Blank-2	signal too low	TRUE	0	Bison bison;Bison bonasus;Bos indicus;Bos mutus;Bos primigenius;Bos taurus	Bison bonasus;Bos primigenius;Bos taurus	2008	0.774864	TRUE
20200229_EXPL2_Evo2_IH_SA_200spd_DIA_Ancient_unknown_Blank_03	Reference-Domestics	Reference-Domestics_Blank-3	signal too low	TRUE	0	Capra hircus;Ovis aries	Ovis aries	2301	0.731783	TRUE
20200229_EXPL2_Evo2_IH_SA_200spd_DIA_Ancient_unknown_Bos_01	Reference-Domestics	Reference-Domestics_Bos-01	Bos primigenius;Bos taurus	TRUE	0	Bos primigenius;Bos taurus	Bos primigenius;Bos taurus	3370	0.00202677	FALSE
20200229_EXPL2_Evo2_IH_SA_200spd_DIA_Ancient_unknown_Bos_02	Reference-Domestics	Reference-Domestics_Bos-02	Bos primigenius;Bos taurus	TRUE	0	Bos primigenius;Bos taurus	Bos primigenius;Bos taurus	3757	0.0073596	FALSE
20200229_EXPL2_Evo2_IH_SA_200spd_DIA_Ancient_unknown_Bos_03	Reference-Domestics	Reference-Domestics_Bos-03	Bos primigenius;Bos taurus	TRUE	0	Bos primigenius;Bos taurus	Bos primigenius;Bos taurus	3593	0.00136421	FALSE
20200229_EXPL2_Evo2_IH_SA_200spd_DIA_Ancient_unknown_Bos_04	Reference-Domestics	Reference-Domestics_Bos-04	Bos primigenius;Bos taurus	TRUE	0	Bos primigenius;Bos taurus	Bos primigenius;Bos taurus	3531	0.0256228	FALSE
20200229_EXPL2_Evo2_IH_SA_200spd_DIA_Ancient_unknown_Bos_05	Reference-Domestics	Reference-Domestics_Bos-05	Bos primigenius;Bos taurus	TRUE	0	Bos primigenius;Bos taurus	Bos primigenius;Bos taurus	3931	0.0398857	FALSE
20200229_EXPL2_Evo2_IH_SA_200spd_DIA_Ancient_unknown_Bos_06	Reference-Domestics	Reference-Domestics_Bos-06	Bos primigenius;Bos taurus	TRUE	0	Bos primigenius;Bos taurus	Bos primigenius;Bos taurus	3607	0.00324338	FALSE
20200229_EXPL2_Evo2_IH_SA_200spd_DIA_Ancient_unknown_Bos_08	Reference-Domestics	Reference-Domestics_Bos-08	Bos primigenius;Bos taurus	TRUE	0	Bos primigenius;Bos taurus	Bos primigenius;Bos taurus	3292	0.00445978	FALSE
20200229_EXPL2_Evo2_IH_SA_200spd_DIA_Ancient_unknown_Equus_01	Reference-Domestics	Reference-Domestics_Equus-01	Equus caballus;Equus przewalskii	TRUE	0	Equus caballus;Equus przewalskii	Equus caballus	2878	0.029114	FALSE
20200229_EXPL2_Evo2_IH_SA_200spd_DIA_Ancient_unknown_Equus_02	Reference-Domestics	Reference-Domestics_Equus-02	Equus caballus;Equus przewalskii	TRUE	0	Equus caballus;Equus przewalskii	Equus caballus;Equus przewalskii	3552	0.0151245	FALSE
20200229_EXPL2_Evo2_IH_SA_200spd_DIA_Ancient_unknown_Equus_04	Reference-Domestics	Reference-Domestics_Equus-04	Equus caballus;Equus przewalskii	TRUE	0	Equus caballus;Equus przewalskii	Equus caballus;Equus przewalskii	2738	0.000843542	FALSE
20200229_EXPL2_Evo2_IH_SA_200spd_DIA_Ancient_unknown_FW17_01	FW-unknowns	FW-unknowns_FW17-01	Loxodonta africana	TRUE	0		Loxodonta africana	2165	0.0262035	FALSE
20200229_EXPL2_Evo2_IH_SA_200spd_DIA_Ancient_unknown_FW18_01	FW-unknowns	FW-unknowns_FW18-01	Loxodonta africana	TRUE	0		Loxodonta africana	2466	0.0132388	FALSE
20200229_EXPL2_Evo2_IH_SA_200spd_DIA_Ancient_unknown_FW20_01	FW-unknowns	FW-unknowns_FW20-01	Odocoileus virginianus	TRUE	0	Odocoileus virginianus	Odocoileus virginianus	2137	0.000637723	FALSE
20200229_EXPL2_Evo2_IH_SA_200spd_DIA_Ancient_unknown_Ovis_01	Reference-Domestics	Reference-Domestics_Ovis-01	Ovis aries	TRUE	0	Ovis aries	Ovis aries	3205	0.0024247	FALSE
20200229_EXPL2_Evo2_IH_SA_200spd_DIA_Ancient_unknown_Ovis_02	Reference-Domestics	Reference-Domestics_Ovis-02	Ovis aries	TRUE	0	Ovis aries	Ovis aries	2825	0.00161881	FALSE
20200229_EXPL2_Evo2_IH_SA_200spd_DIA_Ancient_unknown_Ovis_03	Reference-Domestics	Reference-Domestics_Ovis-03	Ovis aries	TRUE	0	Ovis aries	Ovis aries	2723	0.00615243	FALSE
20200229_EXPL2_Evo2_IH_SA_200spd_DIA_Ancient_unknown_Ovis_04	Reference-Domestics	Reference-Domestics_Ovis-04	Ovis aries	TRUE	0	Ovis aries	Capra hircus	2705	0.00193031	FALSE
20200229_EXPL2_Evo2_IH_SA_200spd_DIA_Ancient_unknown_Ovis_05	Reference-Domestics	Reference-Domestics_Ovis-05	Ovis aries	TRUE	0	Ovis aries	Ovis aries	3352	0.00158916	FALSE
20200229_EXPL2_Evo2_IH_SA_200spd_DIA_Ancient_unknown_Ovis_06	Reference-Domestics	Reference-Domestics_Ovis-06	Ovis aries	TRUE	0	Ovis aries	Ovis aries	3192	0.00443888	FALSE
20200229_EXPL2_Evo2_IH_SA_200spd_DIA_Ancient_unknown_Ovis_07	Reference-Domestics	Reference-Domestics_Ovis-07	Ovis aries	TRUE	0	Ovis aries	Ovis aries	2853	0.00580608	FALSE
20200229_EXPL2_Evo2_IH_SA_200spd_DIA_Ancient_unknown_Ovis_08	Reference-Domestics	Reference-Domestics_Ovis-08	Ovis aries	TRUE	0	Ovis aries	Ovis aries	3549	0.0061013	FALSE
20200229_EXPL2_Evo2_IH_SA_200spd_DIA_Ancient_unknown_RobotBlank_01	Reference-Domestics	Reference-Domestics_Blank-4	signal too low	TRUE	0	Capra hircus;Ovis aries	Ovis aries	1756	0.791648	TRUE
20200229_EXPL2_Evo2_IH_SA_200spd_DIA_Ancient_unknown_RobotBlank_02	Reference-Domestics	Reference-Domestics_Blank-5	signal too low	TRUE	0	Capra hircus;Ovis aries	Ovis aries	2060	0.72245	TRUE
20200229_EXPL2_Evo2_IH_SA_200spd_DIA_Ancient_unknown_RobotBlank_03	Reference-Domestics	Reference-Domestics_Blank-6	signal too low	TRUE	0	Capra hircus;Ovis aries	Ovis aries	1609	0.833516	TRUE
20200229_EXPL2_Evo2_IH_SA_200spd_DIA_Ancient_unknown_Sus_01	Reference-Domestics	Reference-Domestics_Sus-01	Sus scrofa	TRUE	0		Sus scrofa	3389	0.00282735	FALSE
20200229_EXPL2_Evo2_IH_SA_200spd_DIA_Ancient_unknown_Sus_02	Reference-Domestics	Reference-Domestics_Sus-02	Sus scrofa	TRUE	0		Sus scrofa	3304	0.014365	FALSE
20200229_EXPL2_Evo2_IH_SA_200spd_DIA_Ancient_unknown_Sus_03	Reference-Domestics	Reference-Domestics_Sus-03	Sus scrofa	TRUE	0		Sus scrofa	3790	0.00391802	FALSE
20200229_EXPL2_Evo2_IH_SA_200spd_DIA_Ancient_unknown_Sus_04	Reference-Domestics	Reference-Domestics_Sus-04	Sus scrofa	TRUE	0		Sus scrofa	2920	0.00217966	FALSE
20200229_EXPL2_Evo2_IH_SA_200spd_DIA_Ancient_unknown_Sus_05	Reference-Domestics	Reference-Domestics_Sus-05	Sus scrofa	TRUE	0		Sus scrofa	3517	0.00783228	FALSE
20200229_EXPL2_Evo2_IH_SA_200spd_DIA_Ancient_unknown_Sus_06	Reference-Domestics	Reference-Domestics_Sus-06	Sus scrofa	TRUE	0		Sus scrofa	2978	0.00417772	FALSE
20200229_EXPL2_Evo2_IH_SA_200spd_DIA_Ancient_unknown_Sus_07	Reference-Domestics	Reference-Domestics_Sus-07	Sus scrofa	TRUE	0		Sus scrofa	3169	0.0058548	FALSE
20200229_EXPL2_Evo2_IH_SA_200spd_DIA_Ancient_unknown_Sus_08	Reference-Domestics	Reference-Domestics_Sus-08	Sus scrofa	TRUE	0		Sus scrofa	3888	0.00213797	FALSE
20200229_EXPL2_Evo2_IH_SA_200spd_DIA_Ancient_unknown_Sus_09	Reference-Domestics	Reference-Domestics_Sus-09	Sus scrofa	TRUE	0		Sus scrofa	3745	0.00714811	FALSE
20200621_QE5_Evo2_PR_SA_200spd_DIA_Ancient_Human_01	Reference-Human	Reference-Human_Human-01	Homo sapiens	TRUE	0	Homo sapiens	Homo sapiens	2598	0.0010703	FALSE
20200621_QE5_Evo2_PR_SA_200spd_DIA_Ancient_Human_02	Reference-Human	Reference-Human_Human-02	Homo sapiens	TRUE	0	Homo sapiens	Homo sapiens	2766	0.002946	FALSE
20200621_QE5_Evo2_PR_SA_200spd_DIA_Ancient_Human_03	Reference-Human	Reference-Human_Human-03	Homo sapiens	TRUE	0	Homo sapiens	Homo sapiens	2505	0.00137654	FALSE
20200710_EXPL2_Evo2_PR_SA_200spd_DIA_Ancient_KnownBone_Bison-bonasus_P27	Reference-UncommonDomestics	Reference-UncommonDomestics_Bison-bonasus-P27	Bison bison;Bison bonasus;Bos indicus;Bos mutus	TRUE	0	Bison bison;Bison bonasus;Bos indicus;Bos mutus	Bison bonasus	2459	0.00072783	FALSE
20200710_EXPL2_Evo2_PR_SA_200spd_DIA_Ancient_KnownBone_Bison-bonasus_P28	Reference-UncommonDomestics	Reference-UncommonDomestics_Bison-bonasus-P28	Bison bison;Bison bonasus;Bos mutus	TRUE	0	Bison bison;Bison bonasus;Bos mutus	Bison bonasus	3247	0.00199727	FALSE
20200710_EXPL2_Evo2_PR_SA_200spd_DIA_Ancient_KnownBone_Bison-bonasus_P29	Reference-UncommonDomestics	Reference-UncommonDomestics_Bison-bonasus-P29	Bison bison;Bison bonasus;Bos mutus	TRUE	0	Bison bison;Bison bonasus;Bos mutus	Bison bonasus	3308	0.00395918	FALSE
20200710_EXPL2_Evo2_PR_SA_200spd_DIA_Ancient_KnownBone_Bos-primigenius_P30	Reference-UncommonDomestics	Reference-UncommonDomestics_Bos-primigenius-P30	Bos primigenius;Bos taurus	TRUE	0	Bos primigenius;Bos taurus	Bos primigenius;Bos taurus	2768	0.000914894	FALSE
20200710_EXPL2_Evo2_PR_SA_200spd_DIA_Ancient_KnownBone_Bos-primigenius_P31	Reference-UncommonDomestics	Reference-UncommonDomestics_Bos-primigenius-P31	Bos primigenius;Bos taurus	TRUE	0	Bos primigenius;Bos taurus	Bos primigenius;Bos taurus	3141	0.0086883	FALSE
20200710_EXPL2_Evo2_PR_SA_200spd_DIA_Ancient_KnownBone_Capra-hircus_P32	Reference-UncommonDomestics	Reference-UncommonDomestics_Capra-hircus-P32	Capra hircus	TRUE	0	Capra hircus	Capra hircus	3547	0.0019278	FALSE
20200710_EXPL2_Evo2_PR_SA_200spd_DIA_Ancient_KnownBone_Capra-hircus_P33	Reference-UncommonDomestics	Reference-UncommonDomestics_Capra-hircus-P33	Capra hircus	TRUE	0	Capra hircus	Capra hircus	2841	0.00593742	FALSE
20200710_EXPL2_Evo2_PR_SA_200spd_DIA_Ancient_KnownBone_Capra-hircus_P34	Reference-UncommonDomestics	Reference-UncommonDomestics_Capra-hircus-P34	Capra hircus	TRUE	0	Capra hircus	Capra hircus	4062	0.00530244	FALSE
20200710_EXPL2_Evo2_PR_SA_200spd_DIA_Ancient_KnownBone_Equus-Asinus-X-Caballus_P35	Reference-UncommonDomestics	Reference-UncommonDomestics_Equus-Asinus-X-Caballus-P35	Equus asinus	TRUE	0	Equus asinus	Equus asinus	2449	0.00482275	FALSE
20200710_EXPL2_Evo2_PR_SA_200spd_DIA_Ancient_KnownBone_Equus-Asinus-X-Caballus_P36	Reference-UncommonDomestics	Reference-UncommonDomestics_Equus-Asinus-X-Caballus-P36	Equus asinus	TRUE	0	Equus asinus	Equus asinus	2633	0.00573756	FALSE
20200710_EXPL2_Evo2_PR_SA_200spd_DIA_Ancient_KnownBone_Equus-asinus_P22	Reference-UncommonDomestics	Reference-UncommonDomestics_Equus-asinus-P22	Equus asinus	TRUE	0	Equus asinus	Equus asinus	2639	0.00155113	FALSE
20200710_EXPL2_Evo2_PR_SA_200spd_DIA_Ancient_KnownBone_Equus-asinus_P23	Reference-UncommonDomestics	Reference-UncommonDomestics_Equus-asinus-P23	Equus asinus	TRUE	0	Equus asinus	Equus asinus	2870	0.000884447	FALSE
20200710_EXPL2_Evo2_PR_SA_200spd_DIA_Ancient_KnownBone_Equus-asinus_P24	Reference-UncommonDomestics	Reference-UncommonDomestics_Equus-asinus-P24	Equus asinus	TRUE	0	Equus asinus	Equus asinus	2293	0.00341517	FALSE
20200710_EXPL2_Evo2_PR_SA_200spd_DIA_Ancient_KnownBone_Equus-przewalskii_P25	Reference-UncommonDomestics	Reference-UncommonDomestics_Equus-przewalskii-P25	Equus caballus;Equus przewalskii	TRUE	0	Equus caballus;Equus przewalskii	Equus caballus	2920	0.00442734	FALSE
20200710_EXPL2_Evo2_PR_SA_200spd_DIA_Ancient_KnownBone_Equus-przewalskii_P26	Reference-UncommonDomestics	Reference-UncommonDomestics_Equus-przewalskii-P26	Equus caballus;Equus przewalskii	TRUE	0	Equus caballus;Equus przewalskii	Equus caballus;Equus przewalskii	2440	0.00946849	FALSE
20200710_EXPL2_Evo2_PR_SA_200spd_DIA_Ancient_Labblank	Reference-Primates	Reference-Primates_Blank-1	Pan paniscus;Pan troglodytes	TRUE	0	Pan paniscus;Pan troglodytes	Homo sapiens	1917	0.0509534	FALSE
20200710_EXPL2_Evo2_PR_SA_200spd_DIA_Ancient_PrimateBone_Gorilla-gorilla_Gor1	Reference-Primates	Reference-Primates_Gorilla-gorilla-Gor1	Gorilla gorilla	TRUE	0	Gorilla gorilla	Gorilla gorilla	2638	0.00155993	FALSE
20200710_EXPL2_Evo2_PR_SA_200spd_DIA_Ancient_PrimateBone_Gorilla-gorilla_Gor2	Reference-Primates	Reference-Primates_Gorilla-gorilla-Gor2	Gorilla gorilla	TRUE	0	Gorilla gorilla	Gorilla gorilla;Homo sapiens	2314	0.0038904	FALSE
20200710_EXPL2_Evo2_PR_SA_200spd_DIA_Ancient_PrimateBone_Pan-troglodytes_Pan1	Reference-Primates	Reference-Primates_Pan-troglodytes-Pan1	Homo sapiens	TRUE	0	Homo sapiens	Homo sapiens	2681	0.00226819	FALSE
20200710_EXPL2_Evo2_PR_SA_200spd_DIA_Ancient_PrimateBone_Pan-troglodytes_Pan2	Reference-Primates	Reference-Primates_Pan-troglodytes-Pan2	Homo sapiens;Pan paniscus;Pan troglodytes	TRUE	0	Homo sapiens;Pan paniscus;Pan troglodytes	Homo sapiens	2773	0.00118119	FALSE
20200710_EXPL2_Evo2_PR_SA_200spd_DIA_Ancient_PrimateBone_Pongo-pygmaeus_Orang1	Reference-Primates	Reference-Primates_Pongo-pygmaeus-Orang1	Pongo abelii;Pongo pygmaeus	TRUE	0	Pongo abelii;Pongo pygmaeus	Pongo abelii	2531	0.00120409	FALSE
20200710_EXPL2_Evo2_PR_SA_200spd_DIA_Ancient_PrimateBone_Pongo-pygmaeus_Orang2	Reference-Primates	Reference-Primates_Pongo-pygmaeus-Orang2	Pongo abelii;Pongo pygmaeus	TRUE	0	Pongo abelii;Pongo pygmaeus	Pongo abelii	2519	0.00223431	FALSE
20200710_EXPL2_Evo2_PR_SA_200spd_DIA_Ancient_Salpetermosen_Bos_Ironage_P37	Salpetermosen-1	Salpetermosen-1_Bos-Ironage-P37	Sus scrofa	TRUE	0		Sus scrofa	2580	0.00167265	FALSE
20200710_EXPL2_Evo2_PR_SA_200spd_DIA_Ancient_unknown_Salpetermosen_Bone-11	Salpetermosen-1	Salpetermosen-1_11	signal too low	TRUE	0	Capra hircus;Ovis aries	Ovis aries	2120	0.894846	TRUE
20200710_EXPL2_Evo2_PR_SA_200spd_DIA_Ancient_unknown_Salpetermosen_Bone-170	Salpetermosen-1	Salpetermosen-1_170	Bison bison;Bison bonasus;Bos indicus;Bos mutus;Bos primigenius;Bos taurus	TRUE	0	Bison bison;Bison bonasus;Bos indicus;Bos mutus;Bos primigenius;Bos taurus	Bos primigenius;Bos taurus	2129	0.298947	FALSE
20200710_EXPL2_Evo2_PR_SA_200spd_DIA_Ancient_unknown_Salpetermosen_Bone-199	Salpetermosen-1	Salpetermosen-1_199	signal too low	TRUE	0		Sus scrofa	2708	0.857665	TRUE
20200710_EXPL2_Evo2_PR_SA_200spd_DIA_Ancient_unknown_Salpetermosen_Bone-218	Salpetermosen-1	Salpetermosen-1_218	Bos primigenius;Bos taurus	TRUE	0	Bos primigenius;Bos taurus	Bos primigenius;Bos taurus	2800	0.0247353	FALSE
20200710_EXPL2_Evo2_PR_SA_200spd_DIA_Ancient_unknown_Salpetermosen_Bone-269-1	Salpetermosen-1	Salpetermosen-1_269-1	signal too low	TRUE	0	Bison bison;Bison bonasus;Bos indicus;Bos mutus;Bos primigenius;Bos taurus	Bison bonasus;Bos indicus;Bos primigenius;Bos taurus	1912	0.676387	TRUE
20200710_EXPL2_Evo2_PR_SA_200spd_DIA_Ancient_unknown_Salpetermosen_Bone-269-2	Salpetermosen-1	Salpetermosen-1_269-2	Capra hircus;Ovis aries	TRUE	0	Capra hircus;Ovis aries	Capra hircus	2527	0.0062845	FALSE
20200710_EXPL2_Evo2_PR_SA_200spd_DIA_Ancient_unknown_Salpetermosen_Bone-269-3	Salpetermosen-1	Salpetermosen-1_269-3	signal too low	TRUE	0	Bison bison;Bison bonasus;Bos indicus;Bos mutus;Bos primigenius;Bos taurus	Bos taurus	2020	0.561396	TRUE
20200710_EXPL2_Evo2_PR_SA_200spd_DIA_Ancient_unknown_Salpetermosen_Bone-299	Salpetermosen-1	Salpetermosen-1_299	Bison bison;Bison bonasus;Bos indicus;Bos mutus;Bos primigenius;Bos taurus	TRUE	0	Bison bison;Bison bonasus;Bos indicus;Bos mutus;Bos primigenius;Bos taurus	Bison bonasus;Bos primigenius;Bos taurus	2369	0.0472549	FALSE
20200710_EXPL2_Evo2_PR_SA_200spd_DIA_Ancient_unknown_Salpetermosen_Bone-5306	Salpetermosen-1	Salpetermosen-1_5306	Bos primigenius;Bos taurus	TRUE	0	Bos primigenius;Bos taurus	Bos primigenius;Bos taurus	2500	0.0318827	FALSE
20200710_EXPL2_Evo2_PR_SA_200spd_DIA_Ancient_unknown_Salpetermosen_Bone-5313	Salpetermosen-1	Salpetermosen-1_5313	signal too low	TRUE	0	Bison bison;Bison bonasus;Bos indicus;Bos mutus;Bos primigenius;Bos taurus	Bos indicus;Bos primigenius;Bos taurus	1917	0.712987	TRUE
20200710_EXPL2_Evo2_PR_SA_200spd_DIA_Ancient_unknown_Salpetermosen_Bone-5314	Salpetermosen-1	Salpetermosen-1_5314	signal too low	TRUE	0	Bison bison;Bison bonasus;Bos indicus;Bos mutus;Bos primigenius;Bos taurus	Bison bonasus;Bos indicus;Bos primigenius;Bos taurus	1561	0.935068	TRUE
20200710_EXPL2_Evo2_PR_SA_200spd_DIA_Ancient_unknown_Salpetermosen_Bone-5317	Salpetermosen-1	Salpetermosen-1_5317	Equus caballus;Equus przewalskii	TRUE	0	Equus caballus;Equus przewalskii	Equus caballus;Equus przewalskii	2207	0.000327959	FALSE
20200710_EXPL2_Evo2_PR_SA_200spd_DIA_Ancient_unknown_Salpetermosen_Bone-5318	Salpetermosen-1	Salpetermosen-1_5318	Bison bison;Bison bonasus;Bos indicus;Bos mutus;Bos primigenius;Bos taurus	TRUE	0	Bison bison;Bison bonasus;Bos indicus;Bos mutus;Bos primigenius;Bos taurus	Bison bonasus;Bos primigenius;Bos taurus	2037	0.33905	FALSE
20200710_EXPL2_Evo2_PR_SA_200spd_DIA_Ancient_unknown_Salpetermosen_Bone-5320	Salpetermosen-1	Salpetermosen-1_5320	Bos primigenius;Bos taurus	TRUE	0	Bos primigenius;Bos taurus	Bos primigenius;Bos taurus	2553	0.00846006	FALSE
[truncated: 334 more rows]

[truncated: 1 more sheets: LibDIA_Species]
