# Supplementary material for: SPIN enables high throughput species identification of archaeological bone by proteomics
Source: Nat Commun. 2022 May 5;13:2458. doi: 10.1038/s41467-022-30097-x (PMC9072323; doi:10.1038/s41467-022-30097-x)
Supplement: Supplementary file 4 — Supplementary Data 1-5 [file 41467_2022_30097_MOESM4_ESM.zip › Supplementory Data 3.xlsx]

## Sheet: TableS5
Experiment	R.FileName	LibDIACoverage	LibDIAAbsCoverage	Sample	DirDIACoverage	DirDIAAbsCoverage	DDACoverage	DDAAbsCoverage
FW-portugal_Blank-1	20200908_EXPL2_Evo2_PR_SA_200spd_DIA_Ancient_unk_FW3_B10_Labblnk-1	---------------------------------------------------------------------------------------------------------------------------------------------------------------------------------------------------------------------------------------------------------------------------------------------------------------------------------------------------------------------------------------------------------------…	2270	Blank-1	---------------------------------------------------------------------------------------------------------------------------------------------------------------------------------------------------------------------------------------------------------------------------------------------------------------------------------------------------------------------------------------------------------------…	1658	---------------------------------------------------------------------------------------------------------------------------------------------------------------------------------------------------------------------------------------------------------------------------------------------------------------------------------------------------------------------------------------------------------------…	65
FW-portugal_Blank-2	20200908_EXPL2_Evo2_PR_SA_200spd_DIA_Ancient_unk_FW3_B10_Labblnk-2	---------------------------------------------------------------------------------------------------------------------------------------------------------------------------------------------------------------------------------------------------------------------------------------------------------------------------------------------------------------------------------------------------------------…	1025	Blank-2	---------------------------------------------------------------------------------------------------------------------------------------------------------------------------------------------------------------------------------------------------------------------------------------------------------------------------------------------------------------------------------------------------------------…	1027	---------------------------------------------------------------------------------------------------------------------------------------------------------------------------------------------------------------------------------------------------------------------------------------------------------------------------------------------------------------------------------------------------------------…	788
FW-portugal_Blank-3	20200908_EXPL2_Evo2_PR_SA_200spd_DIA_Ancient_unk_FW3_B10_Labblnk-3	---------------------------------------------------------------------------------------------------------------------------------------------------------------------------------------------------------------------------------------------------------------------------------------------------------------------------------------------------------------------------------------------------------------…	2726	Blank-3	---------------------------------------------------------------------------------------------------------------------------------------------------------------------------------------------------------------------------------------------------------------------------------------------------------------------------------------------------------------------------------------------------------------…	1949	---------------------------------------------------------------------------------------------------------------------------------------------------------------------------------------------------------------------------------------------------------------------------------------------------------------------------------------------------------------------------------------------------------------…	0
FW-portugal_Blank-4	20200908_EXPL2_Evo2_PR_SA_200spd_DIA_Ancient_unk_Inj-blnk-1	---------------------------------------------------------------------------------------------------------------------------------------------------------------------------------------------------------------------------------------------------------------------------------------------------------------------------------------------------------------------------------------------------------------…	2627	Blank-4	---------------------------------------------------------------------------------------------------------------------------------------------------------------------------------------------------------------------------------------------------------------------------------------------------------------------------------------------------------------------------------------------------------------…	1819	---------------------------------------------------------------------------------------------------------------------------------------------------------------------------------------------------------------------------------------------------------------------------------------------------------------------------------------------------------------------------------------------------------------…	372
FW-portugal_Blank-5	20200908_EXPL2_Evo2_PR_SA_200spd_DIA_Ancient_unk_Inj-blnk-2	---------------------------------------------------------------------------------------------------------------------------------------------------------------------------------------------------------------------------------------------------------------------------------------------------------------------------------------------------------------------------------------------------------------…	2173	Blank-5	---------------------------------------------------------------------------------------------------------------------------------------------------------------------------------------------------------------------------------------------------------------------------------------------------------------------------------------------------------------------------------------------------------------…	1450	---------------------------------------------------------------------------------------------------------------------------------------------------------------------------------------------------------------------------------------------------------------------------------------------------------------------------------------------------------------------------------------------------------------…	95
FW-portugal_FW1-A1-H20-4175	20200908_EXPL2_Evo2_PR_SA_200spd_DIA_Ancient_unk_FW1_A1_H20-4175	---------------------------------------------------------------------------------------------------------------------------------------------------------------------------------------------------------------------------------------------------------------------------------------------------------------------------------------------------------------------------------------------------------------…	3131	FW1-A1-H20-4175	---------------------------------------------------------------------------------------------------------------------------------------------------------------------------------------------------------------------------------------------------------------------------------------------------------------------------------------------------------------------------------------------------------------…	2108	---------------------------------------------------------------------------------------------------------------------------------------------------------------------------------------------------------------------------------------------------------------------------------------------------------------------------------------------------------------------------------------------------------------…	2279
FW-portugal_FW1-A10-H18-3655	20200908_EXPL2_Evo2_PR_SA_200spd_DIA_Ancient_unk_FW1_A10_H18-3655	---------------------------------------------------------------------------------------------------------------------------------------------------------------------------------------------------------------------------------------------------------------------------------------------------------------------------------------------------------------------------------------------------------------…	3077	FW1-A10-H18-3655	---------------------------------------------------------------------------------------------------------------------------------------------------------------------------------------------------------------------------------------------------------------------------------------------------------------------------------------------------------------------------------------------------------------…	2122	---------------------------------------------------------------------------------------------------------------------------------------------------------------------------------------------------------------------------------------------------------------------------------------------------------------------------------------------------------------------------------------------------------------…	2186
FW-portugal_FW1-A11-H20-4012	20200908_EXPL2_Evo2_PR_SA_200spd_DIA_Ancient_unk_FW1_A11_H20-4012	---------------------------------------------------------------------------------------------------------------------------------------------------------------------------------------------------------------------------------------------------------------------------------------------------------------------------------------------------------------------------------------------------------------…	3133	FW1-A11-H20-4012	---------------------------------------------------------------------------------------------------------------------------------------------------------------------------------------------------------------------------------------------------------------------------------------------------------------------------------------------------------------------------------------------------------------…	2232	---------------------------------------------------------------------------------------------------------------------------------------------------------------------------------------------------------------------------------------------------------------------------------------------------------------------------------------------------------------------------------------------------------------…	2377
FW-portugal_FW1-A12-I20-3958	20200908_EXPL2_Evo2_PR_SA_200spd_DIA_Ancient_unk_FW1_A12_I20-3958	---------------------------------------------------------------------------------------------------------------------------------------------------------------------------------------------------------------------------------------------------------------------------------------------------------------------------------------------------------------------------------------------------------------…	2963	FW1-A12-I20-3958	---------------------------------------------------------------------------------------------------------------------------------------------------------------------------------------------------------------------------------------------------------------------------------------------------------------------------------------------------------------------------------------------------------------…	2260	---------------------------------------------------------------------------------------------------------------------------------------------------------------------------------------------------------------------------------------------------------------------------------------------------------------------------------------------------------------------------------------------------------------…	2192
FW-portugal_FW1-A2-H20-4175	20200908_EXPL2_Evo2_PR_SA_200spd_DIA_Ancient_unk_FW1_A2_H20-4175	---------------------------------------------------------------------------------------------------------------------------------------------------------------------------------------------------------------------------------------------------------------------------------------------------------------------------------------------------------------------------------------------------------------…	2780	FW1-A2-H20-4175	---------------------------------------------------------------------------------------------------------------------------------------------------------------------------------------------------------------------------------------------------------------------------------------------------------------------------------------------------------------------------------------------------------------…	2161	---------------------------------------------------------------------------------------------------------------------------------------------------------------------------------------------------------------------------------------------------------------------------------------------------------------------------------------------------------------------------------------------------------------…	2294
FW-portugal_FW1-A3-H20-4066	20200908_EXPL2_Evo2_PR_SA_200spd_DIA_Ancient_unk_FW1_A3_H20-4066	---------------------------------------------------------------------------------------------------------------------------------------------------------------------------------------------------------------------------------------------------------------------------------------------------------------------------------------------------------------------------------------------------------------…	2970	FW1-A3-H20-4066	---------------------------------------------------------------------------------------------------------------------------------------------------------------------------------------------------------------------------------------------------------------------------------------------------------------------------------------------------------------------------------------------------------------…	2100	---------------------------------------------------------------------------------------------------------------------------------------------------------------------------------------------------------------------------------------------------------------------------------------------------------------------------------------------------------------------------------------------------------------…	2045
FW-portugal_FW1-A4-H20-4069	20200908_EXPL2_Evo2_PR_SA_200spd_DIA_Ancient_unk_FW1_A4_H20-4069	---------------------------------------------------------------------------------------------------------------------------------------------------------------------------------------------------------------------------------------------------------------------------------------------------------------------------------------------------------------------------------------------------------------…	2828	FW1-A4-H20-4069	---------------------------------------------------------------------------------------------------------------------------------------------------------------------------------------------------------------------------------------------------------------------------------------------------------------------------------------------------------------------------------------------------------------…	2008	---------------------------------------------------------------------------------------------------------------------------------------------------------------------------------------------------------------------------------------------------------------------------------------------------------------------------------------------------------------------------------------------------------------…	1749
FW-portugal_FW1-A5-I20-3910	20200908_EXPL2_Evo2_PR_SA_200spd_DIA_Ancient_unk_FW1_A5_I20-3910	---------------------------------------------------------------------------------------------------------------------------------------------------------------------------------------------------------------------------------------------------------------------------------------------------------------------------------------------------------------------------------------------------------------…	2176	FW1-A5-I20-3910	---------------------------------------------------------------------------------------------------------------------------------------------------------------------------------------------------------------------------------------------------------------------------------------------------------------------------------------------------------------------------------------------------------------…	1846	---------------------------------------------------------------------------------------------------------------------------------------------------------------------------------------------------------------------------------------------------------------------------------------------------------------------------------------------------------------------------------------------------------------…	1355
FW-portugal_FW1-A6-H18-3774	20200908_EXPL2_Evo2_PR_SA_200spd_DIA_Ancient_unk_FW1_A6_H18-3774	---------------------------------------------------------------------------------------------------------------------------------------------------------------------------------------------------------------------------------------------------------------------------------------------------------------------------------------------------------------------------------------------------------------…	3133	FW1-A6-H18-3774	---------------------------------------------------------------------------------------------------------------------------------------------------------------------------------------------------------------------------------------------------------------------------------------------------------------------------------------------------------------------------------------------------------------…	2263	---------------------------------------------------------------------------------------------------------------------------------------------------------------------------------------------------------------------------------------------------------------------------------------------------------------------------------------------------------------------------------------------------------------…	2195
FW-portugal_FW1-A7-K19-19	20200908_EXPL2_Evo2_PR_SA_200spd_DIA_Ancient_unk_FW1_A7_K19-19	---------------------------------------------------------------------------------------------------------------------------------------------------------------------------------------------------------------------------------------------------------------------------------------------------------------------------------------------------------------------------------------------------------------…	3382	FW1-A7-K19-19	---------------------------------------------------------------------------------------------------------------------------------------------------------------------------------------------------------------------------------------------------------------------------------------------------------------------------------------------------------------------------------------------------------------…	2332	---------------------------------------------------------------------------------------------------------------------------------------------------------------------------------------------------------------------------------------------------------------------------------------------------------------------------------------------------------------------------------------------------------------…	2395
FW-portugal_FW1-A8-H18-3935	20200908_EXPL2_Evo2_PR_SA_200spd_DIA_Ancient_unk_FW1_A8_H18-3935	---------------------------------------------------------------------------------------------------------------------------------------------------------------------------------------------------------------------------------------------------------------------------------------------------------------------------------------------------------------------------------------------------------------…	2635	FW1-A8-H18-3935	---------------------------------------------------------------------------------------------------------------------------------------------------------------------------------------------------------------------------------------------------------------------------------------------------------------------------------------------------------------------------------------------------------------…	2089	---------------------------------------------------------------------------------------------------------------------------------------------------------------------------------------------------------------------------------------------------------------------------------------------------------------------------------------------------------------------------------------------------------------…	2235
FW-portugal_FW1-A9-H20-4173	20200908_EXPL2_Evo2_PR_SA_200spd_DIA_Ancient_unk_FW1_A9_H20-4173	---------------------------------------------------------------------------------------------------------------------------------------------------------------------------------------------------------------------------------------------------------------------------------------------------------------------------------------------------------------------------------------------------------------…	2743	FW1-A9-H20-4173	---------------------------------------------------------------------------------------------------------------------------------------------------------------------------------------------------------------------------------------------------------------------------------------------------------------------------------------------------------------------------------------------------------------…	2209	---------------------------------------------------------------------------------------------------------------------------------------------------------------------------------------------------------------------------------------------------------------------------------------------------------------------------------------------------------------------------------------------------------------…	2416
FW-portugal_FW1-B1-K19-43	20200908_EXPL2_Evo2_PR_SA_200spd_DIA_Ancient_unk_FW1_B1_K19-43	---------------------------------------------------------------------------------------------------------------------------------------------------------------------------------------------------------------------------------------------------------------------------------------------------------------------------------------------------------------------------------------------------------------…	3176	FW1-B1-K19-43	----------------------------------------------------------------------------------------------------------------------------------------------------------------------------------------------------------------------------------------------------------------------------------------------------------------------------------------------------------HSFSGVASVESASGE-AFHVGK-------------------------------…	2137	---------------------------------------------------------------------------------------------------------------------------------------------------------------------------------------------------------------------------------------------------------------------------------------------------------------------------------------------------------------------------------------------------------------…	2072
FW-portugal_FW1-B10-K18-144	20200908_EXPL2_Evo2_PR_SA_200spd_DIA_Ancient_unk_FW1_B10_K18-144	---------------------------------------------------------------------------------------------------------------------------------------------------------------------------------------------------------------------------------------------------------------------------------------------------------------------------------------------------------------------------------------------------------------…	3020	FW1-B10-K18-144	---------------------------------------------------------------------------------------------------------------------------------------------------------------------------------------------------------------------------------------------------------------------------------------------------------------------------------------------------------------------------------------------------------------…	2167	---------------------------------------------------------------------------------------------------------------------------------------------------------------------------------------------------------------------------------------------------------------------------------------------------------------------------------------------------------------------------------------------------------------…	2263
FW-portugal_FW1-B11-I20-3994	20200908_EXPL2_Evo2_PR_SA_200spd_DIA_Ancient_unk_FW1_B11_I20-3994	---------------------------------------------------------------------------------------------------------------------------------------------------------------------------------------------------------------------------------------------------------------------------------------------------------------------------------------------------------------------------------------------------------------…	2477	FW1-B11-I20-3994	---------------------------------------------------------------------------------------------------------------------------------------------------------------------------------------------------------------------------------------------------------------------------------------------------------------------------------------------------------------------------------------------------------------…	1644	---------------------------------------------------------------------------------------------------------------------------------------------------------------------------------------------------------------------------------------------------------------------------------------------------------------------------------------------------------------------------------------------------------------…	611
FW-portugal_FW1-B12-I20-3803	20200908_EXPL2_Evo2_PR_SA_200spd_DIA_Ancient_unk_FW1_B12_I20-3803	---------------------------------------------------------------------------------------------------------------------------------------------------------------------------------------------------------------------------------------------------------------------------------------------------------------------------------------------------------------------------------------------------------------…	2173	FW1-B12-I20-3803	---------------------------------------------------------------------------------------------------------------------------------------------------------------------------------------------------------------------------------------------------------------------------------------------------------------------------------------------------------------------------------------------------------------…	1533	---------------------------------------------------------------------------------------------------------------------------------------------------------------------------------------------------------------------------------------------------------------------------------------------------------------------------------------------------------------------------------------------------------------…	774
FW-portugal_FW1-B2-H20-4011	20200908_EXPL2_Evo2_PR_SA_200spd_DIA_Ancient_unk_FW1_B2_H20-4011	---------------------------------------------------------------------------------------------------------------------------------------------------------------------------------------------------------------------------------------------------------------------------------------------------------------------------------------------------------------------------------------------------------------…	2097	FW1-B2-H20-4011	---------------------------------------------------------------------------------------------------------------------------------------------------------------------------------------------------------------------------------------------------------------------------------------------------------------------------------------------------------------------------------------------------------------…	1837	---------------------------------------------------------------------------------------------------------------------------------------------------------------------------------------------------------------------------------------------------------------------------------------------------------------------------------------------------------------------------------------------------------------…	633
FW-portugal_FW1-B3-H18-3767	20200908_EXPL2_Evo2_PR_SA_200spd_DIA_Ancient_unk_FW1_B3_H18-3767	---------------------------------------------------------------------------------------------------------------------------------------------------------------------------------------------------------------------------------------------------------------------------------------------------------------------------------------------------------------------------------------------------------------…	2754	FW1-B3-H18-3767	---------------------------------------------------------------------------------------------------------------------------------------------------------------------------------------------------------------------------------------------------------------------------------------------------------------------------------------------------------------------------------------------------------------…	1943	---------------------------------------------------------------------------------------------------------------------------------------------------------------------------------------------------------------------------------------------------------------------------------------------------------------------------------------------------------------------------------------------------------------…	1477
FW-portugal_FW1-B4-K18-71	20200908_EXPL2_Evo2_PR_SA_200spd_DIA_Ancient_unk_FW1_B4_K18-71	---------------------------------------------------------------------------------------------------------------------------------------------------------------------------------------------------------------------------------------------------------------------------------------------------------------------------------------------------------------------------------------------------------------…	2006	FW1-B4-K18-71	---------------------------------------------------------------------------------------------------------------------------------------------------------------------------------------------------AQFVPL-PV-----------------------------------------------------------------------------------------------------------------P--------SVVAVPL---PLHR-----------------------------------------------------------…	1464	---------------------------------------------------------------------------------------------------------------------------------------------------------------------------------------------------------------------------------------------------------------------------------------------------------------------------------------------------------------------------------------------------------------…	354
FW-portugal_FW1-B5-K19-1	20200908_EXPL2_Evo2_PR_SA_200spd_DIA_Ancient_unk_FW1_B5_K19-1	---------------------------------------------------------------------------------------------------------------------------------------------------------------------------------------------------------------------------------------------------------------------------------------------------------------------------------------------------------------------------------------------------------------…	1792	FW1-B5-K19-1	---------------------------------------------------------------------------------------------------------------------------------------------------------------------------------------------------------------------------------------------------------------------------------------------------------------------------------------------------------------------------------------------------------------…	1209	---------------------------------------------------------------------------------------------------------------------------------------------------------------------------------------------------------------------------------------------------------------------------------------------------------------------------------------------------------------------------------------------------------------…	554
FW-portugal_FW1-B6-K21-3	20200908_EXPL2_Evo2_PR_SA_200spd_DIA_Ancient_unk_FW1_B6_K21-3	---------------------------------------------------------------------------------------------------------------------------------------------------------------------------------------------------------------------------------------------------------------------------------------------------------------------------------------------------------------------------------------------------------------…	3466	FW1-B6-K21-3	---------------------------------------------------------------------------------------------------------------------------------------------------------------------------------------------------------------------------------------------------------------------------------------------------------------------------------------------------------------------------------------------------------------…	2192	---------------------------------------------------------------------------------------------------------------------------------------------------------------------------------------------------------------------------------------------------------------------------------------------------------------------------------------------------------------------------------------------------------------…	2400
FW-portugal_FW1-B7-K18-148	20200908_EXPL2_Evo2_PR_SA_200spd_DIA_Ancient_unk_FW1_B7_K18-148	---------------------------------------------------------------------------------------------------------------------------------------------------------------------------------------------------------------------------------------------------------------------------------------------------------------------------------------------------------------------------------------------------------------…	2862	FW1-B7-K18-148	---------------------------------------------------------------------------------------------------------------------------------------------------------------------------------------------------------------------------------------------------------------------------------------------------------------------------------------------------------------------------------------------------------------…	1768	---------------------------------------------------------------------------------------------------------------------------------------------------------------------------------------------------------------------------------------------------------------------------------------------------------------------------------------------------------------------------------------------------------------…	790
FW-portugal_FW1-B8-I20-3707	20200908_EXPL2_Evo2_PR_SA_200spd_DIA_Ancient_unk_FW1_B8_I20-3707	---------------------------------------------------------------------------------------------------------------------------------------------------------------------------------------------------------------------------------------------------------------------------------------------------------------------------------------------------------------------------------------------------------------…	1814	FW1-B8-I20-3707	---------------------------------------------------------------------------------------------------------------------------------------------------------------------------------------------------------------------------------------------------------------------------------------------------------------------------------------------------------------------------------------------------------------…	1487	---------------------------------------------------------------------------------------------------------------------------------------------------------------------------------------------------------------------------------------------------------------------------------------------------------------------------------------------------------------------------------------------------------------…	567
FW-portugal_FW1-B9-K19-37	20200908_EXPL2_Evo2_PR_SA_200spd_DIA_Ancient_unk_FW1_B9_K19-37	---------------------------------------------------------------------------------------------------------------------------------------------------------------------------------------------------------------------------------------------------------------------------------------------------------------------------------------------------------------------------------------------------------------…	3099	FW1-B9-K19-37	---------------------------------------------------------------------------------------------------------------------------------------------------------------------------------------------------------------------------------------------------------------------------------------------------------------------------------------------------------------------------------------------------------------…	2239	---------------------------------------------------------------------------------------------------------------------------------------------------------------------------------------------------------------------------------------------------------------------------------------------------------------------------------------------------------------------------------------------------------------…	2519
FW-portugal_FW1-C1-H19-4383	20200908_EXPL2_Evo2_PR_SA_200spd_DIA_Ancient_unk_FW1_C1_H19-4383	---------------------------------------------------------------------------------------------------------------------------------------------------------------------------------------------------------------------------------------------------------------------------------------------------------------------------------------------------------------------------------------------------------------…	2093	FW1-C1-H19-4383	---------------------------------------------------------------------------------------------------------------------------------------------------------------------------------------------------------------------------------------------------------------------------------------------------------------------------------------------------------------------------------------------------------------…	1480	---------------------------------------------------------------------------------------------------------------------------------------------------------------------------------------------------------------------------------------------------------------------------------------------------------------------------------------------------------------------------------------------------------------…	483
FW-portugal_FW1-C10-H19-4403	20200908_EXPL2_Evo2_PR_SA_200spd_DIA_Ancient_unk_FW1_C10_H19-4403	---------------------------------------------------------------------------------------------------------------------------------------------------------------------------------------------------------------------------------------------------------------------------------------------------------------------------------------------------------------------------------------------------------------…	3321	FW1-C10-H19-4403	---------------------------------------------------------------------------------------------------------------------------------------------------------------------------------------------------------------------------------------------------------------------------------------------------------------------------------------------------------------------------------------------------------------…	2195	---------------------------------------------------------------------------------------------------------------------------------------------------------------------------------------------------------------------------------------------------------------------------------------------------------------------------------------------------------------------------------------------------------------…	1341
FW-portugal_FW1-C11-I19-3945	20200908_EXPL2_Evo2_PR_SA_200spd_DIA_Ancient_unk_FW1_C11_I19-3945	---------------------------------------------------------------------------------------------------------------------------------------------------------------------------------------------------------------------------------------------------------------------------------------------------------------------------------------------------------------------------------------------------------------…	2339	FW1-C11-I19-3945	---------------------------------------------------------------------------------------------------------------------------------------------------------------------------------------------------AQFVPL-PV---------------------------------------------------------------------------------------------------------------------------------------------------------------------------------------------------…	1719	---------------------------------------------------------------------------------------------------------------------------------------------------------------------------------------------------------------------------------------------------------------------------------------------------------------------------------------------------------------------------------------------------------------…	321
FW-portugal_FW1-C12-K20-64	20200908_EXPL2_Evo2_PR_SA_200spd_DIA_Ancient_unk_FW1_C12_K20-64	---------------------------------------------------------------------------------------------------------------------------------------------------------------------------------------------------------------------------------------------------------------------------------------------------------------------------------------------------------------------------------------------------------------…	2642	FW1-C12-K20-64	---------------------------------------------------------------------------------------------------------------------------------------------------------------------------------------------------------------------------------------------------------------------------------------------------------------------------------------------------------------------------------------------------------------…	1786	---------------------------------------------------------------------------------------------------------------------------------------------------------------------------------------------------------------------------------------------------------------------------------------------------------------------------------------------------------------------------------------------------------------…	944
FW-portugal_FW1-C2-L18-387	20200908_EXPL2_Evo2_PR_SA_200spd_DIA_Ancient_unk_FW1_C2_L18-387	---------------------------------------------------------------------------------------------------------------------------------------------------------------------------------------------------------------------------------------------------------------------------------------------------------------------------------------------------------------------------------------------------------------…	2947	FW1-C2-L18-387	---------------------------------------------------------------------------------------------------------------------------------------------------------------------------------------------------------------------------------------------------------------------------------------------------------------------------------------------------------------------------------------------------------------…	2260	---------------------------------------------------------------------------------------------------------------------------------------------------------------------------------------------------------------------------------------------------------------------------------------------------------------------------------------------------------------------------------------------------------------…	2340
FW-portugal_FW1-C3-K20-68	20200908_EXPL2_Evo2_PR_SA_200spd_DIA_Ancient_unk_FW1_C3_K20-68	---------------------------------------------------------------------------------------------------------------------------------------------------------------------------------------------------------------------------------------------------------------------------------------------------------------------------------------------------------------------------------------------------------------…	2490	FW1-C3-K20-68	----------------------------------------------------------------------------------------------------------------------------------------------------------------------------------------------------------------------------------------------------------------------------------------------------------------------------------------------------------HTFSGVASVESSSGE-AFHVGK-------------------------------…	1869	---------------------------------------------------------------------------------------------------------------------------------------------------------------------------------------------------------------------------------------------------------------------------------------------------------------------------------------------------------------------------------------------------------------…	1478
FW-portugal_FW1-C4-L18-198	20200908_EXPL2_Evo2_PR_SA_200spd_DIA_Ancient_unk_FW1_C4_L18-198	---------------------------------------------------------------------------------------------------------------------------------------------------------------------------------------------------------------------------------------------------------------------------------------------------------------------------------------------------------------------------------------------------------------…	3165	FW1-C4-L18-198	---------------------------------------------------------------------------------------------------------------------------------------------------------------------------------------------------------------------------------------------------------------------------------------------------------------------------------------------------------------------------------------------------------------…	2178	---------------------------------------------------------------------------------------------------------------------------------------------------------------------------------------------------------------------------------------------------------------------------------------------------------------------------------------------------------------------------------------------------------------…	2138
FW-portugal_FW1-C5-J20-135	20200908_EXPL2_Evo2_PR_SA_200spd_DIA_Ancient_unk_FW1_C5_J20-135	---------------------------------------------------------------------------------------------------------------------------------------------------------------------------------------------------------------------------------------------------------------------------------------------------------------------------------------------------------------------------------------------------------------…	3193	FW1-C5-J20-135	---------------------------------------------------------------------------------------------------------------------------------------------------------------------------------------------------------------------------------------------------------------------------------------------------------------------------------------------------------------------------------------------------------------…	2235	---------------------------------------------------------------------------------------------------------------------------------------------------------------------------------------------------------------------------------------------------------------------------------------------------------------------------------------------------------------------------------------------------------------…	2191
FW-portugal_FW1-C6-I20-4124	20200908_EXPL2_Evo2_PR_SA_200spd_DIA_Ancient_unk_FW1_C6_I20-4124	---------------------------------------------------------------------------------------------------------------------------------------------------------------------------------------------------------------------------------------------------------------------------------------------------------------------------------------------------------------------------------------------------------------…	2534	FW1-C6-I20-4124	---------------------------------------------------------------------------------------------------------------------------------------------------------------------------------------------------------------------------------------------------------------------------------------------------------------------------------------------------------------------------------------------------------------…	2018	---------------------------------------------------------------------------------------------------------------------------------------------------------------------------------------------------------------------------------------------------------------------------------------------------------------------------------------------------------------------------------------------------------------…	2060
FW-portugal_FW1-C7-K20-65	20200908_EXPL2_Evo2_PR_SA_200spd_DIA_Ancient_unk_FW1_C7_K20-65	---------------------------------------------------------------------------------------------------------------------------------------------------------------------------------------------------------------------------------------------------------------------------------------------------------------------------------------------------------------------------------------------------------------…	2509	FW1-C7-K20-65	---------------------------------------------------------------------------------------------------------------------------------------------------------------------------------------------------------------------------------------------------------------------------------------------------------------------------------------------------------------------------------------------------------------…	1828	---------------------------------------------------------------------------------------------------------------------------------------------------------------------------------------------------------------------------------------------------------------------------------------------------------------------------------------------------------------------------------------------------------------…	1416
FW-portugal_FW1-C8-L18-300	20200908_EXPL2_Evo2_PR_SA_200spd_DIA_Ancient_unk_FW1_C8_L18-300	---------------------------------------------------------------------------------------------------------------------------------------------------------------------------------------------------------------------------------------------------------------------------------------------------------------------------------------------------------------------------------------------------------------…	3428	FW1-C8-L18-300	---------------------------------------------------------------------------------------------------------------------------------------------------------------------------------------------------------------------------------------------------------------------------------------------------------------------------------------------------------------------------------------------------------------…	2440	---------------------------------------------------------------------------------------------------------------------------------------------------------------------------------------------------------------------------------------------------------------------------------------------------------------------------------------------------------------------------------------------------------------…	2101
FW-portugal_FW1-C9-L18-275	20200908_EXPL2_Evo2_PR_SA_200spd_DIA_Ancient_unk_FW1_C9_L18-275	---------------------------------------------------------------------------------------------------------------------------------------------------------------------------------------------------------------------------------------------------------------------------------------------------------------------------------------------------------------------------------------------------------------…	2063	FW1-C9-L18-275	-------------------------------------------------------------------------------------------------------------------------------------------------------------------------------------------LQLVELAR------------------------------------------------------------------------------------------------------------------------------------------------------------------------------------------------------------…	2142	-----------------------------------------------------------------------------------------------------------------------------------------------------------------------VAQAAEAALTAFNEKNNGAYLQLVELAR---------------------------------------------------------------------------------------------------------------------LVVG-P--------VLVAQAPAP---PR-----------------------------------------------------------…	2784
FW-portugal_FW1-D1-H19-4366	20200908_EXPL2_Evo2_PR_SA_200spd_DIA_Ancient_unk_FW1_D1_H19-4366	---------------------------------------------------------------------------------------------------------------------------------------------------------------------------------------------------------------------------------------------------------------------------------------------------------------------------------------------------------------------------------------------------------------…	2031	FW1-D1-H19-4366	---------------------------------------------------------------------------------------------------------------------------------------------------------------------------------------------------------------------------------------------------------------------------------------------------------------------------------------------------------------------------------------------------------------…	1675	---------------------------------------------------------------------------------------------------------------------------------------------------------------------------------------------------------------------------------------------------------------------------------------------------------------------------------------------------------------------------------------------------------------…	855
FW-portugal_FW1-D10-I19-3984	20200908_EXPL2_Evo2_PR_SA_200spd_DIA_Ancient_unk_FW1_D10_I19-3984	---------------------------------------------------------------------------------------------------------------------------------------------------------------------------------------------------------------------------------------------------------------------------------------------------------------------------------------------------------------------------------------------------------------…	2941	FW1-D10-I19-3984	---------------------------------------------------------------------------------------------------------------------------------------------------------------------------------------------------------------------------------------------------------------------------------------------------------------------------------------------------------------------------------------------------------------…	1972	---------------------------------------------------------------------------------------------------------------------------------------------------------------------------------------------------------------------------------------------------------------------------------------------------------------------------------------------------------------------------------------------------------------…	678
FW-portugal_FW1-D11-I19-4057	20200908_EXPL2_Evo2_PR_SA_200spd_DIA_Ancient_unk_FW1_D11_I19-4057	---------------------------------------------------------------------------------------------------------------------------------------------------------------------------------------------------------------------------------------------------------------------------------------------------------------------------------------------------------------------------------------------------------------…	3651	FW1-D11-I19-4057	---------------------------------------------------------------------------------------------------------------------------------------------------------------------------------------------------------------------------------------------------------------------------------------------------------------------------------------------------------------------------------------------------------------…	2229	---------------------------------------------------------------------------------------------------------------------------------------------------------------------------------------------------------------------------------------------------------------------------------------------------------------------------------------------------------------------------------------------------------------…	2181
FW-portugal_FW1-D12-L18-276	20200908_EXPL2_Evo2_PR_SA_200spd_DIA_Ancient_unk_FW1_D12_L18-276	---------------------------------------------------------------------------------------------------------------------------------------------------------------------------------------------------------------------------------------------------------------------------------------------------------------------------------------------------------------------------------------------------------------…	2965	FW1-D12-L18-276	---------------------------------------------------------------------------------------------------------------------------------------------------------------------------------------------------------------------------------------------------------------------------------------------------------------------------------------------------------------------------------------------------------------…	2418	---------------------------------------------------------------------------------------------------------------------------------------------------------------------------------------------------------------------------------------------------------------------------------------------------------------------------------------------------------------------------------------------------------------…	2502
FW-portugal_FW1-D2-I19-4155	20200908_EXPL2_Evo2_PR_SA_200spd_DIA_Ancient_unk_FW1_D2_I19-4155	---------------------------------------------------------------------------------------------------------------------------------------------------------------------------------------------------------------------------------------------------------------------------------------------------------------------------------------------------------------------------------------------------------------…	1930	FW1-D2-I19-4155	---------------------------------------------------------------------------------------------------------------------------------------------------------------------------------------------------------------------------------------------------------------------------------------------------------------------------------------------------------------------------------------------------------------…	1621	---------------------------------------------------------------------------------------------------------------------------------------------------------------------------------------------------------------------------------------------------------------------------------------------------------------------------------------------------------------------------------------------------------------…	724
FW-portugal_FW1-D3-I19-4094	20200908_EXPL2_Evo2_PR_SA_200spd_DIA_Ancient_unk_FW1_D3_I19-4094	---------------------------------------------------------------------------------------------------------------------------------------------------------------------------------------------------------------------------------------------------------------------------------------------------------------------------------------------------------------------------------------------------------------…	1827	FW1-D3-I19-4094	-------------------------------------------------------------------------------------------------------------------------------QDGQFSVLFTK-----------------------------------------------------------------------------------------------------------------------------------------------------------------------------------P--------SVVAVPL---PLHR-----------------------------------------------------------…	1572	---------------------------------------------------------------------------------------------------------------------------------------------------------------------------------------------------------------------------------------------------------------------------------------------------------------------------------------------------------------------------------------------------------------…	452
FW-portugal_FW1-D4-I19-4059	20200908_EXPL2_Evo2_PR_SA_200spd_DIA_Ancient_unk_FW1_D4_I19-4059	---------------------------------------------------------------------------------------------------------------------------------------------------------------------------------------------------------------------------------------------------------------------------------------------------------------------------------------------------------------------------------------------------------------…	2290	FW1-D4-I19-4059	---------------------------------------------------------------------------------------------------------------------------------------------------------------------------------------------------------------------------------------------------------------------------------------------------------------------------------------------------------------------------------------------------------------…	1507	---------------------------------------------------------------------------------------------------------------------------------------------------------------------------------------------------------------------------------------------------------------------------------------------------------------------------------------------------------------------------------------------------------------…	801
FW-portugal_FW1-D5-I19-4185	20200908_EXPL2_Evo2_PR_SA_200spd_DIA_Ancient_unk_FW1_D5_I19-4185	---------------------------------------------------------------------------------------------------------------------------------------------------------------------------------------------------------------------------------------------------------------------------------------------------------------------------------------------------------------------------------------------------------------…	3238	FW1-D5-I19-4185	---------------------------------------------------------------------------------------------------------------------------------------------------------------------------------------------------------------------------------------------------------------------------------------------------------------------------------------------------------------------------------------------------------------…	2429	---------------------------------------------------------------------------------------------------------------------------------------------------------------------------------------------------------------------------------------------------------------------------------------------------------------------------------------------------------------------------------------------------------------…	2312
FW-portugal_FW1-D6-J20-134	20200908_EXPL2_Evo2_PR_SA_200spd_DIA_Ancient_unk_FW1_D6_J20-134	---------------------------------------------------------------------------------------------------------------------------------------------------------------------------------------------------------------------------------------------------------------------------------------------------------------------------------------------------------------------------------------------------------------…	3047	FW1-D6-J20-134	---------------------------------------------------------------------------------------------------------------------------------------------------------------------------------------------------------------------------------------------------------------------------------------------------------------------------------------------------------------------------------------------------------------…	2120	---------------------------------------------------------------------------------------------------------------------------------------------------------------------------------------------------------------------------------------------------------------------------------------------------------------------------------------------------------------------------------------------------------------…	2209
FW-portugal_FW1-D7-H19-4376	20200908_EXPL2_Evo2_PR_SA_200spd_DIA_Ancient_unk_FW1_D7_H19-4376	---------------------------------------------------------------------------------------------------------------------------------------------------------------------------------------------------------------------------------------------------------------------------------------------------------------------------------------------------------------------------------------------------------------…	2813	FW1-D7-H19-4376	---------------------------------------------------------------------------------------------------------------------------------------------------------------------------------------------------------------------------------------------------------------------------------------------------------------------------------------------------------------------------------------------------------------…	1659	---------------------------------------------------------------------------------------------------------------------------------------------------------------------------------------------------------------------------------------------------------------------------------------------------------------------------------------------------------------------------------------------------------------…	743
FW-portugal_FW1-D8-J20-146	20200908_EXPL2_Evo2_PR_SA_200spd_DIA_Ancient_unk_FW1_D8_J20-146	---------------------------------------------------------------------------------------------------------------------------------------------------------------------------------------------------------------------------------------------------------------------------------------------------------------------------------------------------------------------------------------------------------------…	2705	FW1-D8-J20-146	---------------------------------------------------------------------------------------------------------------------------------------------------------------------------------------------------------------------------------------------------------------------------------------------------------------------------------------------------------------------------------------------------------------…	2028	---------------------------------------------------------------------------------------------------------------------------------------------------------------------------------------------------------------------------------------------------------------------------------------------------------------------------------------------------------------------------------------------------------------…	1879
FW-portugal_FW1-D9-H19-4426	20200908_EXPL2_Evo2_PR_SA_200spd_DIA_Ancient_unk_FW1_D9_H19-4426	---------------------------------------------------------------------------------------------------------------------------------------------------------------------------------------------------------------------------------------------------------------------------------------------------------------------------------------------------------------------------------------------------------------…	3323	FW1-D9-H19-4426	---------------------------------------------------------------------------------------------------------------------------------------------------------------------------------------------------------------------------------------------------------------------------------------------------------------------------------------------------------------------------------------------------------------…	2170	---------------------------------------------------------------------------------------------------------------------------------------------------------------------------------------------------------------------------------------------------------------------------------------------------------------------------------------------------------------------------------------------------------------…	2233
FW-portugal_FW1-E1-K20-76	20200908_EXPL2_Evo2_PR_SA_200spd_DIA_Ancient_unk_FW1_E1_K20-76	---------------------------------------------------------------------------------------------------------------------------------------------------------------------------------------------------------------------------------------------------------------------------------------------------------------------------------------------------------------------------------------------------------------…	2627	FW1-E1-K20-76	---------------------------------------------------------------------------------------------------------------------------------------------------------------------------------------------------------------------------------------------------------------------------------------------------------------------------------------------------------------------------------------------------------------…	1953	---------------------------------------------------------------------------------------------------------------------------------------------------------------------------------------------------------------------------------------------------------------------------------------------------------------------------------------------------------------------------------------------------------------…	1065
FW-portugal_FW1-E10-L18-353	20200908_EXPL2_Evo2_PR_SA_200spd_DIA_Ancient_unk_FW1_E10_L18-353	---------------------------------------------------------------------------------------------------------------------------------------------------------------------------------------------------------------------------------------------------------------------------------------------------------------------------------------------------------------------------------------------------------------…	2808	FW1-E10-L18-353	---------------------------------------------------------------------------------------------------------------------------------------------------------------------------------------------------------------------------------------------------------------------------------------------------------------------------------------------------------------------------------------------------------------…	1713	-------------------------------------------------------------------------------------------------------------------------------------------------------------------------------------------------------------------------------------------------------------------------------------------------------------------------------------------------------------------------------------------PGV-AGAADP--L-VRPCPG…	1393
FW-portugal_FW1-E11-H19-4365	20200908_EXPL2_Evo2_PR_SA_200spd_DIA_Ancient_unk_FW1_E11_H19-4365	---------------------------------------------------------------------------------------------------------------------------------------------------------------------------------------------------------------------------------------------------------------------------------------------------------------------------------------------------------------------------------------------------------------…	2230	FW1-E11-H19-4365	---------------------------------------------------------------------------------------------------------------------------------------------------------------------------------------------------------------------------------------------------------------------------------------------------------------------------------------------------------------------------------------------------------------…	1654	---------------------------------------------------------------------------------------------------------------------------------------------------------------------------------------------------------------------------------------------------------------------------------------------------------------------------------------------------------------------------------------------------------------…	618
FW-portugal_FW1-E12-J19-393	20200908_EXPL2_Evo2_PR_SA_200spd_DIA_Ancient_unk_FW1_E12_J19-393	-------------------------------------------------------------------------------------------------------------------------------QDGQFSVLFTK---------------------------------------------------------------------------------------------------------------------------------------------------------------------------------------------------------------------------------------------------------------------…	2960	FW1-E12-J19-393	-------------------------------------------------------------------------------------------------------------------------------QDGQFSVLFTK---------------------------------------------------------------------------------------------------------------------------------------------------------------------------------------------------------------------------------------------------------------------…	2152	-------------------------------------------------------------------------------------------------------------------------------QDGQFSVLFTK---------------------------------------------------------------------------------------------------------------------------------------------------------------------------------------------------------------------------------------------------------------------…	2506
FW-portugal_FW1-E2-I19-4167	20200908_EXPL2_Evo2_PR_SA_200spd_DIA_Ancient_unk_FW1_E2_I19-4167	---------------------------------------------------------------------------------------------------------------------------------------------------------------------------------------------------------------------------------------------------------------------------------------------------------------------------------------------------------------------------------------------------------------…	3399	FW1-E2-I19-4167	---------------------------------------------------------------------------------------------------------------------------------------------------------------------------------------------------------------------------------------------------------------------------------------------------------------------------------------------------------------------------------------------------------------…	2243	---------------------------------------------------------------------------------------------------------------------------------------------------------------------------------------------------------------------------------------------------------------------------------------------------------------------------------------------------------------------------------------------------------------…	2509
FW-portugal_FW1-E3-L18-309	20200908_EXPL2_Evo2_PR_SA_200spd_DIA_Ancient_unk_FW1_E3_L18-309	---------------------------------------------------------------------------------------------------------------------------------------------------------------------------------------------------------------------------------------------------------------------------------------------------------------------------------------------------------------------------------------------------------------…	3498	FW1-E3-L18-309	---------------------------------------------------------------------------------------------------------------------------------------------------------------------------------------------------------------------------------------------------------------------------------------------------------------------------------------------------------------------------------------------------------------…	2162	---------------------------------------------------------------------------------------------------------------------------------------------------------------------------------------------------------------------------------------------------------------------------------------------------------------------------------------------------------------------------------------------------------------…	1766
FW-portugal_FW1-E4-L18-313	20200908_EXPL2_Evo2_PR_SA_200spd_DIA_Ancient_unk_FW1_E4_L18-313	---------------------------------------------------------------------------------------------------------------------------------------------------------------------------------------------------------------------------------------------------------------------------------------------------------------------------------------------------------------------------------------------------------------…	2234	FW1-E4-L18-313	---------------------------------------------------------------------------------------------------------------------------------------------------------------------------------------------------------------------------------------------------------------------------------------------------------------------------------------------------------------------------------------------------------------…	1494	---------------------------------------------------------------------------------------------------------------------------------------------------------------------------------------------------------------------------------------------------------------------------------------------------------------------------------------------------------------------------------------------------------------…	383
FW-portugal_FW1-E5-I19-4002	20200908_EXPL2_Evo2_PR_SA_200spd_DIA_Ancient_unk_FW1_E5_I19-4002	---------------------------------------------------------------------------------------------------------------------------------------------------------------------------------------------------------------------------------------------------------------------------------------------------------------------------------------------------------------------------------------------------------------…	1790	FW1-E5-I19-4002	---------------------------------------------------------------------------------------------------------------------------------------------------------------------------------------------------------------------------------------------------------------------------------------------------------------------------------------------------------------------------------------------------------------…	1450	---------------------------------------------------------------------------------------------------------------------------------------------------------------------------------------------------------------------------------------------------------------------------------------------------------------------------------------------------------------------------------------------------------------…	382
FW-portugal_FW1-E6-I19-4130	20200908_EXPL2_Evo2_PR_SA_200spd_DIA_Ancient_unk_FW1_E6_I19-4130	---------------------------------------------------------------------------------------------------------------------------------------------------------------------------------------------------------------------------------------------------------------------------------------------------------------------------------------------------------------------------------------------------------------…	1646	FW1-E6-I19-4130	---------------------------------------------------------------------------------------------------------------------------------------------------------------------------------------------------------------------------------------------------------------------------------------------------------------------------------------------------------------------------------------------------------------…	1322	---------------------------------------------------------------------------------------------------------------------------------------------------------------------------------------------------------------------------------------------------------------------------------------------------------------------------------------------------------------------------------------------------------------…	497
FW-portugal_FW1-E7-J18-1168	20200908_EXPL2_Evo2_PR_SA_200spd_DIA_Ancient_unk_FW1_E7_J18-1168	---------------------------------------------------------------------------------------------------------------------------------------------------------------------------------------------------------------------------------------------------------------------------------------------------------------------------------------------------------------------------------------------------------------…	2860	FW1-E7-J18-1168	---------------------------------------------------------------------------------------------------------------------------------------------------------------------------------------------------------------------------------------------------------------------------------------------------------------------------------------------------------------------------------------------------------------…	2021	---------------------------------------------------------------------------------------------------------------------------------------------------------------------------------------------------------------------------------------------------------------------------------------------------------------------------------------------------------------------------------------------------------------…	1428
FW-portugal_FW1-E8-I20-4252	20200908_EXPL2_Evo2_PR_SA_200spd_DIA_Ancient_unk_FW1_E8_I20-4252	---------------------------------------------------------------------------------------------------------------------------------------------------------------------------------------------------------------------------------------------------------------------------------------------------------------------------------------------------------------------------------------------------------------…	3062	FW1-E8-I20-4252	---------------------------------------------------------------------------------------------------------------------------------------------------------------------------------------------------------------------------------------------------------------------------------------------------------------------------------------------------------------------------------------------------------------…	2219	---------------------------------------------------------------------------------------------------------------------------------------------------------------------------------------------------------------------------------------------------------------------------------------------------------------------------------------------------------------------------------------------------------------…	1702
FW-portugal_FW1-E9-I19-4161	20200908_EXPL2_Evo2_PR_SA_200spd_DIA_Ancient_unk_FW1_E9_I19-4161	---------------------------------------------------------------------------------------------------------------------------------------------------------------------------------------------------------------------------------------------------------------------------------------------------------------------------------------------------------------------------------------------------------------…	1950	FW1-E9-I19-4161	---------------------------------------------------------------------------------------------------------------------------------------------------------------------------------------------------------------------------------------------------------------------------------------------------------------------------------------------------------------------------------------------------------------…	1406	---------------------------------------------------------------------------------------------------------------------------------------------------------------------------------------------------------------------------------------------------------------------------------------------------------------------------------------------------------------------------------------------------------------…	743
FW-portugal_FW1-F1-I18-4812	20200908_EXPL2_Evo2_PR_SA_200spd_DIA_Ancient_unk_FW1_F1_I18-4812	---------------------------------------------------------------------------------------------------------------------------------------------------------------------------------------------------------------------------------------------------------------------------------------------------------------------------------------------------------------------------------------------------------------…	2518	FW1-F1-I18-4812	---------------------------------------------------------------------------------------------------------------------------------------------------------------------------------------------------------------------------------------------------------------------------------------------------------------------------------------------------------------------------------------------------------------…	1838	---------------------------------------------------------------------------------------------------------------------------------------------------------------------------------------------------------------------------------------------------------------------------------------------------------------------------------------------------------------------------------------------------------------…	781
FW-portugal_FW1-F10-J19-410	20200908_EXPL2_Evo2_PR_SA_200spd_DIA_Ancient_unk_FW1_F10_J19-410	---------------------------------------------------------------------------------------------------------------------------------------------------------------------------------------------------------------------------------------------------------------------------------------------------------------------------------------------------------------------------------------------------------------…	3140	FW1-F10-J19-410	---------------------------------------------------------------------------------------------------------------------------------------------------------------------------------------------------------------------------------------------------------------------------------------------------------------------------------------------------------------------------------------------------------------…	2366	---------------------------------------------------------------------------------------------------------------------------------------------------------------------------------------------------------------------------------------------------------------------------------------------------------------------------------------------------------------------------------------------------------------…	2455
FW-portugal_FW1-F11-H18-4276	20200908_EXPL2_Evo2_PR_SA_200spd_DIA_Ancient_unk_FW1_F11_H18-4276	---------------------------------------------------------------------------------------------------------------------------------------------------------------------------------------------------------------------------------------------------------------------------------------------------------------------------------------------------------------------------------------------------------------…	2671	FW1-F11-H18-4276	---------------------------------------------------------------------------------------------------------------------------------------------------------------------------------------------------------------------------------------------------------------------------------------------------------------------------------------------------------------------------------------------------------------…	1759	---------------------------------------------------------------------------------------------------------------------------------------------------------------------------------------------------------------------------------------------------------------------------------------------------------------------------------------------------------------------------------------------------------------…	604
FW-portugal_FW1-F12-J18-1193	20200908_EXPL2_Evo2_PR_SA_200spd_DIA_Ancient_unk_FW1_F12_J18-1193	---------------------------------------------------------------------------------------------------------------------------------------------------------------------------------------------------------------------------------------------------------------------------------------------------------------------------------------------------------------------------------------------------------------…	1868	FW1-F12-J18-1193	---------------------------------------------------------------------------------------------------------------------------------------------------------------------------------------------------------------------------------------------------------------------------------------------------------------------------------------------------------------------------------------------------------------…	1455	---------------------------------------------------------------------------------------------------------------------------------------------------------------------------------------------------------------------------------------------------------------------------------------------------------------------------------------------------------------------------------------------------------------…	449
FW-portugal_FW1-F2-I20-4297	20200908_EXPL2_Evo2_PR_SA_200spd_DIA_Ancient_unk_FW1_F2_I20-4297	---------------------------------------------------------------------------------------------------------------------------------------------------------------------------------------------------------------------------------------------------------------------------------------------------------------------------------------------------------------------------------------------------------------…	3172	FW1-F2-I20-4297	---------------------------------------------------------------------------------------------------------------------------------------------------------------------------------------------------------------------------------------------------------------------------------------------------------------------------------------------------------------------------------------------------------------…	1874	---------------------------------------------------------------------------------------------------------------------------------------------------------------------------------------------------------------------------------------------------------------------------------------------------------------------------------------------------------------------------------------------------------------…	1923
FW-portugal_FW1-F3-J18-1173	20200908_EXPL2_Evo2_PR_SA_200spd_DIA_Ancient_unk_FW1_F3_J18-1173	---------------------------------------------------------------------------------------------------------------------------------------------------------------------------------------------------------------------------------------------------------------------------------------------------------------------------------------------------------------------------------------------------------------…	1832	FW1-F3-J18-1173	---------------------------------------------------------------------------------------------------------------------------------------------------------------------------------------------------------------------------------------------------------------------------------------------------------------------------------------------------------------------------------------------------------------…	1425	---------------------------------------------------------------------------------------------------------------------------------------------------------------------------------------------------------------------------------------------------------------------------------------------------------------------------------------------------------------------------------------------------------------…	375
FW-portugal_FW1-F4-J18-1271	20200908_EXPL2_Evo2_PR_SA_200spd_DIA_Ancient_unk_FW1_F4_J18-1271	---------------------------------------------------------------------------------------------------------------------------------------------------------------------------------------------------------------------------------------------------------------------------------------------------------------------------------------------------------------------------------------------------------------…	1766	FW1-F4-J18-1271	---------------------------------------------------------------------------------------------------------------------------------------------------------------------------------------------------------------------------------------------------------------------------------------------------------------------------------------------------------------------------------------------------------------…	1441	---------------------------------------------------------------------------------------------------------------------------------------------------------------------------------------------------------------------------------------------------------------------------------------------------------------------------------------------------------------------------------------------------------------…	466
FW-portugal_FW1-F5-J19-403	20200908_EXPL2_Evo2_PR_SA_200spd_DIA_Ancient_unk_FW1_F5_J19-403	---------------------------------------------------------------------------------------------------------------------------------------------------------------------------------------------------------------------------------------------------------------------------------------------------------------------------------------------------------------------------------------------------------------…	3467	FW1-F5-J19-403	---------------------------------------------------------------------------------------------------------------------------------------------------------------------------------------------------------------------------------------------------------------------------------------------------------------------------------------------------------------------------------------------------------------…	2348	---------------------------------------------------------------------------------------------------------------------------------------------------------------------------------------------------------------------------------------------------------------------------------------------------------------------------------------------------------------------------------------------------------------…	2002
FW-portugal_FW1-F6-J18-1235	20200908_EXPL2_Evo2_PR_SA_200spd_DIA_Ancient_unk_FW1_F6_J18-1235	---------------------------------------------------------------------------------------------------------------------------------------------------------------------------------------------------------------------------------------------------------------------------------------------------------------------------------------------------------------------------------------------------------------…	2388	FW1-F6-J18-1235	---------------------------------------------------------------------------------------------------------------------------------------------------------------------------------------------------------------------------------------------------------------------------------------------------------------------------------------------------------------------------------------------------------------…	1711	---------------------------------------------------------------------------------------------------------------------------------------------------------------------------------------------------------------------------------------------------------------------------------------------------------------------------------------------------------------------------------------------------------------…	546
FW-portugal_FW1-F7-I18-4880	20200908_EXPL2_Evo2_PR_SA_200spd_DIA_Ancient_unk_FW1_F7_I18-4880	---------------------------------------------------------------------------------------------------------------------------------------------------------------------------------------------------------------------------------------------------------------------------------------------------------------------------------------------------------------------------------------------------------------…	2702	FW1-F7-I18-4880	---------------------------------------------------------------------------------------------------------------------------------------------------------------------------------------------------------------------------------------------------------------------------------------------------------------------------------------------------------------------------------------------------------------…	2014	---------------------------------------------------------------------------------------------------------------------------------------------------------------------------------------------------------------------------------------------------------------------------------------------------------------------------------------------------------------------------------------------------------------…	2197
FW-portugal_FW1-F8-J18-1205	20200908_EXPL2_Evo2_PR_SA_200spd_DIA_Ancient_unk_FW1_F8_J18-1205	---------------------------------------------------------------------------------------------------------------------------------------------------------------------------------------------------------------------------------------------------------------------------------------------------------------------------------------------------------------------------------------------------------------…	2639	FW1-F8-J18-1205	---------------------------------------------------------------------------------------------------------------------------------------------------------------------------------------------------------------------------------------------------------------------------------------------------------------------------------------------------------------------------------------------------------------…	1817	---------------------------------------------------------------------------------------------------------------------------------------------------------------------------------------------------------------------------------------------------------------------------------------------------------------------------------------------------------------------------------------------------------------…	912
FW-portugal_FW1-F9-J18-1252	20200908_EXPL2_Evo2_PR_SA_200spd_DIA_Ancient_unk_FW1_F9_J18-1252	---------------------------------------------------------------------------------------------------------------------------------------------------------------------------------------------------------------------------------------------------------------------------------------------------------------------------------------------------------------------------------------------------------------…	2083	FW1-F9-J18-1252	---------------------------------------------------------------------------------------------------------------------------------------------------------------------------------------------------------------------------------------------------------------------------------------------------------------------------------------------------------------------------------------------------------------…	1391	---------------------------------------------------------------------------------------------------------------------------------------------------------------------------------------------------------------------------------------------------------------------------------------------------------------------------------------------------------------------------------------------------------------…	563
FW-portugal_FW1-G1-I19-4256	20200908_EXPL2_Evo2_PR_SA_200spd_DIA_Ancient_unk_FW1_G1_I19-4256	---------------------------------------------------------------------------------------------------------------------------------------------------------------------------------------------------------------------------------------------------------------------------------------------------------------------------------------------------------------------------------------------------------------…	2562	FW1-G1-I19-4256	---------------------------------------------------------------------------------------------------------------------------------------------------------------------------------------------------------------------------------------------------------------------------------------------------------------------------------------------------------------------------------------------------------------…	2035	---------------------------------------------------------------------------------------------------------------------------------------------------------------------------------------------------------------------------------------------------------------------------------------------------------------------------------------------------------------------------------------------------------------…	1544
FW-portugal_FW1-G10-J20-159	20200908_EXPL2_Evo2_PR_SA_200spd_DIA_Ancient_unk_FW1_G10_J20-159	---------------------------------------------------------------------------------------------------------------------------------------------------------------------------------------------------------------------------------------------------------------------------------------------------------------------------------------------------------------------------------------------------------------…	3008	FW1-G10-J20-159	---------------------------------------------------------------------------------------------------------------------------------------------------------------------------------------------------------------------------------------------------------------------------------------------------------------------------------------------------------------------------------------------------------------…	1988	---------------------------------------------------------------------------------------------------------------------------------------------------------------------------------------------------------------------------------------------------------------------------------------------------------------------------------------------------------------------------------------------------------------…	2132
FW-portugal_FW1-G11-J18-1187	20200908_EXPL2_Evo2_PR_SA_200spd_DIA_Ancient_unk_FW1_G11_J18-1187	---------------------------------------------------------------------------------------------------------------------------------------------------------------------------------------------------------------------------------------------------------------------------------------------------------------------------------------------------------------------------------------------------------------…	3015	FW1-G11-J18-1187	---------------------------------------------------------------------------------------------------------------------------------------------------------------------------------------------------------------------------------------------------------------------------------------------------------------------------------------------------------------------------------------------------------------…	2108	---------------------------------------------------------------------------------------------------------------------------------------------------------------------------------------------------------------------------------------------------------------------------------------------------------------------------------------------------------------------------------------------------------------…	2098
FW-portugal_FW1-G12-ZZ7-151	20200908_EXPL2_Evo2_PR_SA_200spd_DIA_Ancient_unk_FW1_G12_ZZ7-151	---------------------------------------------------------------------------------------------------------------------------------------------------------------------------------------------------------------------------------------------------------------------------------------------------------------------------------------------------------------------------------------------------------------…	3287	FW1-G12-ZZ7-151	---------------------------------------------------------------------------------------------------------------------------------------------------------------------------------------------------------------------------------------------------------------------------------------------------------------------------------------------------------------------------------------------------------------…	2392	---------------------------------------------------------------------------------------------------------------------------------------------------------------------------------------------------------------------------------------------------------------------------------------------------------------------------------------------------------------------------------------------------------------…	2722
FW-portugal_FW1-G2-J19-405	20200908_EXPL2_Evo2_PR_SA_200spd_DIA_Ancient_unk_FW1_G2_J19-405	-------------------------------------------------------------------------------------------------------------------------------QDGQFSVLFTK---------------------------------------------------------------------------------------------------------------------------------------------------------------------------------------------------------------------------------------------------------------------…	3502	FW1-G2-J19-405	-------------------------------------------------------------------------------------------------------------------------------QDGQFSVLFTK---------------------------------------------------------------------------------------------------------------------------------------------------------------------------------------------------------------------------------------------------------------------…	2403	-------------------------------------------------------------------------------------------------------------------------------QDGQFSVLFTK---------------------------------------------------------------------------------------------------------------------------------------------------------------------------------------------------------------------------------------------------------------------…	2491
FW-portugal_FW1-G3-I19-4225	20200908_EXPL2_Evo2_PR_SA_200spd_DIA_Ancient_unk_FW1_G3_I19-4225	---------------------------------------------------------------------------------------------------------------------------------------------------------------------------------------------------------------------------------------------------------------------------------------------------------------------------------------------------------------------------------------------------------------…	3154	FW1-G3-I19-4225	---------------------------------------------------------------------------------------------------------------------------------------------------------------------------------------------------------------------------------------------------------------------------------------------------------------------------------------------------------------------------------------------------------------…	2497	---------------------------------------------------------------------------------------------------------------------------------------------------------------------------------------------------------------------------------------------------------------------------------------------------------------------------------------------------------------------------------------------------------------…	2867
FW-portugal_FW1-G4-J18-1270	20200908_EXPL2_Evo2_PR_SA_200spd_DIA_Ancient_unk_FW1_G4_J18-1270	---------------------------------------------------------------------------------------------------------------------------------------------------------------------------------------------------------------------------------------------------------------------------------------------------------------------------------------------------------------------------------------------------------------…	2144	FW1-G4-J18-1270	---------------------------------------------------------------------------------------------------------------------------------------------------------------------------------------------------------------------------------------------------------------------------------------------------------------------------------------------------------------------------------------------------------------…	1977	---------------------------------------------------------------------------------------------------------------------------------------------------------------------------------------------------------------------------------------------------------------------------------------------------------------------------------------------------------------------------------------------------------------…	868
FW-portugal_FW1-G5-I19-4252	20200908_EXPL2_Evo2_PR_SA_200spd_DIA_Ancient_unk_FW1_G5_I19-4252	---------------------------------------------------------------------------------------------------------------------------------------------------------------------------------------------------------------------------------------------------------------------------------------------------------------------------------------------------------------------------------------------------------------…	2760	FW1-G5-I19-4252	---------------------------------------------------------------------------------------------------------------------------------------------------------------------------------------------------------------------------------------------------------------------------------------------------------------------------------------------------------------------------------------------------------------…	2262	---------------------------------------------------------------------------------------------------------------------------------------------------------------------------------------------------------------------------------------------------------------------------------------------------------------------------------------------------------------------------------------------------------------…	2543
FW-portugal_FW1-G6-I19-4194	20200908_EXPL2_Evo2_PR_SA_200spd_DIA_Ancient_unk_FW1_G6_I19-4194	---------------------------------------------------------------------------------------------------------------------------------------------------------------------------------------------------------------------------------------------------------------------------------------------------------------------------------------------------------------------------------------------------------------…	3037	FW1-G6-I19-4194	---------------------------------------------------------------------------------------------------------------------------------------------------------------------------------------------------------------------------------------------------------------------------------------------------------------------------------------------------------------------------------------------------------------…	2262	---------------------------------------------------------------------------------------------------------------------------------------------------------------------------------------------------------------------------------------------------------------------------------------------------------------------------------------------------------------------------------------------------------------…	1993
FW-portugal_FW1-G7-I20-4318	20200908_EXPL2_Evo2_PR_SA_200spd_DIA_Ancient_unk_FW1_G7_I20-4318	---------------------------------------------------------------------------------------------------------------------------------------------------------------------------------------------------------------------------------------------------------------------------------------------------------------------------------------------------------------------------------------------------------------…	2612	FW1-G7-I20-4318	-------------------------------------------------------------------------------------------------------------------------------QDGQFSVLFTK---------------------------------------------------------------------------------------------------------------------------------------------------------------------------------------------------------------------------------------------------------------------…	2015	---------------------------------------------------------------------------------------------------------------------------------------------------------------------------------------------------------------------------------------------------------------------------------------------------------------------------------------------------------------------------------------------------------------…	2135
FW-portugal_FW1-G8-J19-460	20200908_EXPL2_Evo2_PR_SA_200spd_DIA_Ancient_unk_FW1_G8_J19-460	---------------------------------------------------------------------------------------------------------------------------------------------------------------------------------------------------------------------------------------------------------------------------------------------------------------------------------------------------------------------------------------------------------------…	3540	FW1-G8-J19-460	----------------------------------------------------------------------------------------------------------------------------------------------------------------------------------------------------------------------------------------------------------------------------------------------------------------------------------------------------------HSFSGVASVESASGE-AFHVGK-------------------------------…	2390	---------------------------------------------------------------------------------------------------------------------------------------------------------------------------------------------------------------------------------------------------------------------------------------------------------------------------------------------------------------------------------------------------------------…	2159
FW-portugal_FW1-G9-I19-4241	20200908_EXPL2_Evo2_PR_SA_200spd_DIA_Ancient_unk_FW1_G9_I19-4241	---------------------------------------------------------------------------------------------------------------------------------------------------------------------------------------------------------------------------------------------------------------------------------------------------------------------------------------------------------------------------------------------------------------…	2853	FW1-G9-I19-4241	---------------------------------------------------------------------------------------------------------------------------------------------------------------------------------------------------------------------------------------------------------------------------------------------------------------------------------------------------------------------------------------------------------------…	2212	---------------------------------------------------------------------------------------------------------------------------------------------------------------------------------------------------------------------------------------------------------------------------------------------------------------------------------------------------------------------------------------------------------------…	1819
FW-portugal_FW1-H1-ZZ7-151	20200908_EXPL2_Evo2_PR_SA_200spd_DIA_Ancient_unk_FW1_H1_ZZ7-151	---------------------------------------------------------------------------------------------------------------------------------------------------------------------------------------------------------------------------------------------------------------------------------------------------------------------------------------------------------------------------------------------------------------…	3339	FW1-H1-ZZ7-151	---------------------------------------------------------------------------------------------------------------------------------------------------------------------------------------------------------------------------------------------------------------------------------------------------------------------------------------------------------------------------------------------------------------…	2425	---------------------------------------------------------------------------------------------------------------------------------------------------------------------------------------------------------------------------------------------------------------------------------------------------------------------------------------------------------------------------------------------------------------…	2491
FW-portugal_FW1-H10-ZZ8-768	20200908_EXPL2_Evo2_PR_SA_200spd_DIA_Ancient_unk_FW1_H10_ZZ8-768	---------------------------------------------------------------------------------------------------------------------------------------------------------------------------------------------------------------------------------------------------------------------------------------------------------------------------------------------------------------------------------------------------------------…	3324	FW1-H10-ZZ8-768	---------------------------------------------------------------------------------------------------------------------------------------------------------------------------------------------------------------------------------------------------------------------------------------------------------------------------------------------------------------------------------------------------------------…	2517	---------------------------------------------------------------------------------------------------------------------------------------------------------------------------------------------------------------------------------------------------------------------------------------------------------------------------------------------------------------------------------------------------------------…	2323
FW-portugal_FW1-H11-ZZ8-768	20200908_EXPL2_Evo2_PR_SA_200spd_DIA_Ancient_unk_FW1_H11_ZZ8-768	---------------------------------------------------------------------------------------------------------------------------------------------------------------------------------------------------------------------------------------------------------------------------------------------------------------------------------------------------------------------------------------------------------------…	3450	FW1-H11-ZZ8-768	----------------------------------------------------------------------------------------------------------------------------------------------------------------------------------------------------------------------------------------------------------------------------------------------------------------------------------------------------------HSFSGVASVESASGE-AFHVGK-------------------------------…	2429	---------------------------------------------------------------------------------------------------------------------------------------------------------------------------------------------------------------------------------------------------------------------------------------------------------------------------------------------------------------------------------------------------------------…	2478
FW-portugal_FW1-H12-ZZ8-768	20200908_EXPL2_Evo2_PR_SA_200spd_DIA_Ancient_unk_FW1_H12_ZZ8-768	---------------------------------------------------------------------------------------------------------------------------------------------------------------------------------------------------------------------------------------------------------------------------------------------------------------------------------------------------------------------------------------------------------------…	2482	FW1-H12-ZZ8-768	---------------------------------------------------------------------------------------------------------------------------------------------------------------------------------------------------------------------------------------------------------------------------------------------------------------------------------------------------------------------------------------------------------------…	1640	---------------------------------------------------------------------------------------------------------------------------------------------------------------------------------------------------------------------------------------------------------------------------------------------------------------------------------------------------------------------------------------------------------------…	1794
FW-portugal_FW1-H2-ZZ7-151	20200908_EXPL2_Evo2_PR_SA_200spd_DIA_Ancient_unk_FW1_H2_ZZ7-151	---------------------------------------------------------------------------------------------------------------------------------------------------------------------------------------------------------------------------------------------------------------------------------------------------------------------------------------------------------------------------------------------------------------…	3215	FW1-H2-ZZ7-151	---------------------------------------------------------------------------------------------------------------------------------------------------------------------------------------------------------------------------------------------------------------------------------------------------------------------------------------------------------------------------------------------------------------…	2117	---------------------------------------------------------------------------------------------------------------------------------------------------------------------------------------------------------------------------------------------------------------------------------------------------------------------------------------------------------------------------------------------------------------…	2492
FW-portugal_FW1-H3-ZZ7-151	20200908_EXPL2_Evo2_PR_SA_200spd_DIA_Ancient_unk_FW1_H3_ZZ7-151	---------------------------------------------------------------------------------------------------------------------------------------------------------------------------------------------------------------------------------------------------------------------------------------------------------------------------------------------------------------------------------------------------------------…	3199	FW1-H3-ZZ7-151	---------------------------------------------------------------------------------------------------------------------------------------------------------------------------------------------------------------------------------------------------------------------------------------------------------------------------------------------------------------------------------------------------------------…	2295	---------------------------------------------------------------------------------------------------------------------------------------------------------------------------------------------------------------------------------------------------------------------------------------------------------------------------------------------------------------------------------------------------------------…	2671
FW-portugal_FW1-H4-ZZ7-151	20200908_EXPL2_Evo2_PR_SA_200spd_DIA_Ancient_unk_FW1_H4_ZZ7-151	---------------------------------------------------------------------------------------------------------------------------------------------------------------------------------------------------------------------------------------------------------------------------------------------------------------------------------------------------------------------------------------------------------------…	2904	FW1-H4-ZZ7-151	----------------------------------------------------------------------------------------------------------------------------------------------------------------------------------------------------------------------------------------------------------------------------------------------------------------------------------------------------------HSFSGVASVESASGE-AFHVGK-------------------------------…	2349	---------------------------------------------------------------------------------------------------------------------------------------------------------------------------------------------------------------------------------------------------------------------------------------------------------------------------------------------------------------------------------------------------------------…	2226
FW-portugal_FW1-H5-ZZ8-765	20200908_EXPL2_Evo2_PR_SA_200spd_DIA_Ancient_unk_FW1_H5_ZZ8-765	---------------------------------------------------------------------------------------------------------------------------------------------------------------------------------------------------------------------------------------------------------------------------------------------------------------------------------------------------------------------------------------------------------------…	3550	FW1-H5-ZZ8-765	----------------------------------------------------------------------------------------------------------------------------------------------------------------------------------------------------------------------------------------------------------------------------------------------------------------------------------------------------------HSFSGVASVESASGE-AFHVGK-------------------------------…	2559	---------------------------------------------------------------------------------------------------------------------------------------------------------------------------------------------------------------------------------------------------------------------------------------------------------------------------------------------------------------------------------------------------------------…	2043
FW-portugal_FW1-H6-ZZ8-765	20200908_EXPL2_Evo2_PR_SA_200spd_DIA_Ancient_unk_FW1_H6_ZZ8-765	---------------------------------------------------------------------------------------------------------------------------------------------------------------------------------------------------------------------------------------------------------------------------------------------------------------------------------------------------------------------------------------------------------------…	3051	FW1-H6-ZZ8-765	---------------------------------------------------------------------------------------------------------------------------------------------------------------------------------------------------------------------------------------------------------------------------------------------------------------------------------------------------------------------------------------------------------------…	2042	---------------------------------------------------------------------------------------------------------------------------------------------------------------------------------------------------------------------------------------------------------------------------------------------------------------------------------------------------------------------------------------------------------------…	2310
FW-portugal_FW1-H7-ZZ8-768	20200908_EXPL2_Evo2_PR_SA_200spd_DIA_Ancient_unk_FW1_H7_ZZ8-768	---------------------------------------------------------------------------------------------------------------------------------------------------------------------------------------------------AQLVPL-PPSTYVEFTVS------------------------------------------------------------------------------------------------------------------------------------------------------------------------------------------…	3144	FW1-H7-ZZ8-768	---------------------------------------------------------------------------------------------------------------------------------------------------------------------------------------------------------------------------------------------------------------------------------------------------------------------------------------------------------------------------------------------------------------…	2078	---------------------------------------------------------------------------------------------------------------------------------------------------------------------------------------------------------------------------------------------------------------------------------------------------------------------------------------------------------------------------------------------------------------…	2260
FW-portugal_FW1-H8-ZZ8-768	20200908_EXPL2_Evo2_PR_SA_200spd_DIA_Ancient_unk_FW1_H8_ZZ8-768	---------------------------------------------------------------------------------------------------------------------------------------------------------------------------------------------------------------------------------------------------------------------------------------------------------------------------------------------------------------------------------------------------------------…	3045	FW1-H8-ZZ8-768	---------------------------------------------------------------------------------------------------------------------------------------------------------------------------------------------------------------------------------------------------------------------------------------------------------------------------------------------------------------------------------------------------------------…	2314	---------------------------------------------------------------------------------------------------------------------------------------------------------------------------------------------------------------------------------------------------------------------------------------------------------------------------------------------------------------------------------------------------------------…	2359
FW-portugal_FW1-H9-ZZ8-768	20200908_EXPL2_Evo2_PR_SA_200spd_DIA_Ancient_unk_FW1_H9_ZZ8-768	---------------------------------------------------------------------------------------------------------------------------------------------------------------------------------------------------------------------------------------------------------------------------------------------------------------------------------------------------------------------------------------------------------------…	2578	FW1-H9-ZZ8-768	---------------------------------------------------------------------------------------------------------------------------------------------------------------------------------------------------------------------------------------------------------------------------------------------------------------------------------------------------------------------------------------------------------------…	1924	---------------------------------------------------------------------------------------------------------------------------------------------------------------------------------------------------------------------------------------------------------------------------------------------------------------------------------------------------------------------------------------------------------------…	1003
FW-portugal_FW2-A1-A7-724	20200908_EXPL2_Evo2_PR_SA_200spd_DIA_Ancient_unk_FW2_A1_A7-724	---------------------------------------------------------------------------------------------------------------------------------------------------------------------------------------------------------------------------------------------------------------------------------------------------------------------------------------------------------------------------------------------------------------…	3008	FW2-A1-A7-724	---------------------------------------------------------------------------------------------------------------------------------------------------------------------------------------------------------------------------------------------------------------------------------------------------------------------------------------------------------------------------------------------------------------…	1888	---------------------------------------------------------------------------------------------------------------------------------------------------------------------------------------------------------------------------------------------------------------------------------------------------------------------------------------------------------------------------------------------------------------…	2006
FW-portugal_FW2-A10-A8-1467	20200908_EXPL2_Evo2_PR_SA_200spd_DIA_Ancient_unk_FW2_A10_A8-1467	---------------------------------------------------------------------------------------------------------------------------------------------------------------------------------------------------AQLVPL-PPSTYVEFTVS------------------------------------------------------------------------------------------------------------------------------------------------------------------------------------------…	3295	FW2-A10-A8-1467	---------------------------------------------------------------------------------------------------------------------------------------------------------------------------------------------------------------------------------------------------------------------------------------------------------------------------------------------------------------------------------------------------------------…	1999	---------------------------------------------------------------------------------------------------------------------------------------------------------------------------------------------------------------------------------------------------------------------------------------------------------------------------------------------------------------------------------------------------------------…	2376
FW-portugal_FW2-A11-A8-1467	20200908_EXPL2_Evo2_PR_SA_200spd_DIA_Ancient_unk_FW2_A11_A8-1467	---------------------------------------------------------------------------------------------------------------------------------------------------------------------------------------------------------------------------------------------------------------------------------------------------------------------------------------------------------------------------------------------------------------…	2463	FW2-A11-A8-1467	---------------------------------------------------------------------------------------------------------------------------------------------------------------------------------------------------------------------------------------------------------------------------------------------------------------------------------------------------------------------------------------------------------------…	2193	---------------------------------------------------------------------------------------------------------------------------------------------------------------------------------------------------------------------------------------------------------------------------------------------------------------------------------------------------------------------------------------------------------------…	2435
FW-portugal_FW2-A12-A8-1467	20200908_EXPL2_Evo2_PR_SA_200spd_DIA_Ancient_unk_FW2_A12_A8-1467	---------------------------------------------------------------------------------------------------------------------------------------------------------------------------------------------------------------------------------------------------------------------------------------------------------------------------------------------------------------------------------------------------------------…	3406	FW2-A12-A8-1467	---------------------------------------------------------------------------------------------------------------------------------------------------------------------------------------------------------------------------------------------------------------------------------------------------------------------------------------------------------------------------------------------------------------…	2389	---------------------------------------------------------------------------------------------------------------------------------------------------------------------------------------------------------------------------------------------------------------------------------------------------------------------------------------------------------------------------------------------------------------…	2332
FW-portugal_FW2-A2-A7-724	20200908_EXPL2_Evo2_PR_SA_200spd_DIA_Ancient_unk_FW2_A2_A7-724	---------------------------------------------------------------------------------------------------------------------------------------------------------------------------------------------------------------------------------------------------------------------------------------------------------------------------------------------------------------------------------------------------------------…	3491	FW2-A2-A7-724	---------------------------------------------------------------------------------------------------------------------------------------------------------------------------------------------------------------------------------------------------------------------------------------------------------------------------------------------------------------------------------------------------------------…	2367	---------------------------------------------------------------------------------------------------------------------------------------------------------------------------------------------------------------------------------------------------------------------------------------------------------------------------------------------------------------------------------------------------------------…	2463
FW-portugal_FW2-A3-A7-724	20200908_EXPL2_Evo2_PR_SA_200spd_DIA_Ancient_unk_FW2_A3_A7-724	---------------------------------------------------------------------------------------------------------------------------------------------------------------------------------------------------------------------------------------------------------------------------------------------------------------------------------------------------------------------------------------------------------------…	2815	FW2-A3-A7-724	----------------------------------------------------------------------VQVWA--QPT-GESFK-------------------------------------------------------------------------------------------------------------------------------------------------------------------------------------------------------------------------------------------------------------------------------------------------------------------------…	1879	---------------------------------------------------------------------------------------------------------------------------------------------------------------------------------------------------------------------------------------------------------------------------------------------------------------------------------------------------------------------------------------------------------------…	2049
FW-portugal_FW2-A4-A7-724	20200908_EXPL2_Evo2_PR_SA_200spd_DIA_Ancient_unk_FW2_A4_A7-724	---------------------------------------------------------------------------------------------------------------------------------------------------------------------------------------------------------------------------------------------------------------------------------------------------------------------------------------------------------------------------------------------------------------…	3242	FW2-A4-A7-724	---------------------------------------------------------------------------------------------------------------------------------------------------------------------------------------------------------------------------------------------------------------------------------------------------------------------------------------------------------------------------------------------------------------…	2311	---------------------------------------------------------------------------------------------------------------------------------------------------------------------------------------------------------------------------------------------------------------------------------------------------------------------------------------------------------------------------------------------------------------…	1948
FW-portugal_FW2-A5-D11-597	20200908_EXPL2_Evo2_PR_SA_200spd_DIA_Ancient_unk_FW2_A5_D11-597	---------------------------------------------------------------------------------------------------------------------------------------------------------------------------------------------------------------------------------------------------------------------------------------------------------------------------------------------------------------------------------------------------------------…	2603	FW2-A5-D11-597	---------------------------------------------------------------------------------------------------------------------------------------------------------------------------------------------------------------------------------------------------------------------------------------------------------------------------------------------------------------------------------------------------------------…	2135	---------------------------------------------------------------------------------------------------------------------------------------------------------------------------------------------------------------------------------------------------------------------------------------------------------------------------------------------------------------------------------------------------------------…	2637
FW-portugal_FW2-A6-D11-597	20200908_EXPL2_Evo2_PR_SA_200spd_DIA_Ancient_unk_FW2_A6_D11-597	---------------------------------------------------------------------------------------------------------------------------------------------------------------------------------------------------------------------------------------------------------------------------------------------------------------------------------------------------------------------------------------------------------------…	3210	FW2-A6-D11-597	---------------------------------------------------------------------------------------------------------------------------------------------------------------------------------------------------------------------------------------------------------------------------------------------------------------------------------------------------------------------------------------------------------------…	2147	---------------------------------------------------------------------------------------------------------------------------------------------------------------------------------------------------------------------------------------------------------------------------------------------------------------------------------------------------------------------------------------------------------------…	2084
FW-portugal_FW2-A7-A8-1467	20200908_EXPL2_Evo2_PR_SA_200spd_DIA_Ancient_unk_FW2_A7_A8-1467	---------------------------------------------------------------------------------------------------------------------------------------------------------------------------------------------------------------------------------------------------------------------------------------------------------------------------------------------------------------------------------------------------------------…	2807	FW2-A7-A8-1467	---------------------------------------------------------------------------------------------------------------------------------------------------------------------------------------------------------------------------------------------------------------------------------------------------------------------------------------------------------------------------------------------------------------…	2500	---------------------------------------------------------------------------------------------------------------------------------------------------------------------------------------------------------------------------------------------------------------------------------------------------------------------------------------------------------------------------------------------------------------…	2719
FW-portugal_FW2-A8-A8-1467	20200908_EXPL2_Evo2_PR_SA_200spd_DIA_Ancient_unk_FW2_A8_A8-1467	---------------------------------------------------------------------------------------------------------------------------------------------------------------------------------------------------------------------------------------------------------------------------------------------------------------------------------------------------------------------------------------------------------------…	3141	FW2-A8-A8-1467	---------------------------------------------------------------------------------------------------------------------------------------------------------------------------------------------------------------------------------------------------------------------------------------------------------------------------------------------------------------------------------------------------------------…	1857	---------------------------------------------------------------------------------------------------------------------------------------------------------------------------------------------------------------------------------------------------------------------------------------------------------------------------------------------------------------------------------------------------------------…	2141
FW-portugal_FW2-A9-A8-1467	20200908_EXPL2_Evo2_PR_SA_200spd_DIA_Ancient_unk_FW2_A9_A8-1467	---------------------------------------------------------------------------------------------------------------------------------------------------------------------------------------------------------------------------------------------------------------------------------------------------------------------------------------------------------------------------------------------------------------…	3074	FW2-A9-A8-1467	---------------------------------------------------------------------------------------------------------------------------------------------------------------------------------------------------------------------------------------------------------------------------------------------------------------------------------------------------------------------------------------------------------------…	1728	---------------------------------------------------------------------------------------------------------------------------------------------------------------------------------------------------------------------------------------------------------------------------------------------------------------------------------------------------------------------------------------------------------------…	2140
FW-portugal_FW2-B1-A8-1467	20200908_EXPL2_Evo2_PR_SA_200spd_DIA_Ancient_unk_FW2_B1_A8-1467	---------------------------------------------------------------------------------------------------------------------------------------------------------------------------------------------------------------------------------------------------------------------------------------------------------------------------------------------------------------------------------------------------------------…	3043	FW2-B1-A8-1467	---------------------------------------------------------------------------------------------------------------------------------------------------------------------------------------------------------------------------------------------------------------------------------------------------------------------------------------------------------------------------------------------------------------…	2085	---------------------------------------------------------------------------------------------------------------------------------------------------------------------------------------------------------------------------------------------------------------------------------------------------------------------------------------------------------------------------------------------------------------…	2113
FW-portugal_FW2-B10-D11-612	20200908_EXPL2_Evo2_PR_SA_200spd_DIA_Ancient_unk_FW2_B10_D11-612	---------------------------------------------------------------------------------------------------------------------------------------------------------------------------------------------------------------------------------------------------------------------------------------------------------------------------------------------------------------------------------------------------------------…	2681	FW2-B10-D11-612	---------------------------------------------------------------------------------------------------------------------------------------------------------------------------------------------------------------------------------------------------------------------------------------------------------------------------------------------------------------------------------------------------------------…	1562	---------------------------------------------------------------------------------------------------------------------------------------------------------------------------------------------------------------------------------------------------------------------------------------------------------------------------------------------------------------------------------------------------------------…	2177
FW-portugal_FW2-B11-A9-1228	20200908_EXPL2_Evo2_PR_SA_200spd_DIA_Ancient_unk_FW2_B11_A9-1228	---------------------------------------------------------------------------------------------------------------------------------------------------------------------------------------------------------------------------------------------------------------------------------------------------------------------------------------------------------------------------------------------------------------…	3114	FW2-B11-A9-1228	---------------------------------------------------------------------------------------------------------------------------------------------------------------------------------------------------------------------------------------------------------------------------------------------------------------------------------------------------------------------------------------------------------------…	2157	---------------------------------------------------------------------------------------------------------------------------------------------------------------------------------------------------------------------------------------------------------------------------------------------------------------------------------------------------------------------------------------------------------------…	2376
FW-portugal_FW2-B12-A9-1228	20200908_EXPL2_Evo2_PR_SA_200spd_DIA_Ancient_unk_FW2_B12_A9-1228	---------------------------------------------------------------------------------------------------------------------------------------------------------------------------------------------------------------------------------------------------------------------------------------------------------------------------------------------------------------------------------------------------------------…	2921	FW2-B12-A9-1228	---------------------------------------------------------------------------------------------------------------------------------------------------------------------------------------------------------------------------------------------------------------------------------------------------------------------------------------------------------------------------------------------------------------…	2518	---------------------------------------------------------------------------------------------------------------------------------------------------------------------------------------------------------------------------------------------------------------------------------------------------------------------------------------------------------------------------------------------------------------…	2696
FW-portugal_FW2-B2-A8-1467	20200908_EXPL2_Evo2_PR_SA_200spd_DIA_Ancient_unk_FW2_B2_A8-1467	---------------------------------------------------------------------------------------------------------------------------------------------------------------------------------------------------------------------------------------------------------------------------------------------------------------------------------------------------------------------------------------------------------------…	3529	FW2-B2-A8-1467	---------------------------------------------------------------------------------------------------------------------------------------------------------------------------------------------------------------------------------------------------------------------------------------------------------------------------------------------------------------------------------------------------------------…	2532	---------------------------------------------------------------------------------------------------------------------------------------------------------------------------------------------------------------------------------------------------------------------------------------------------------------------------------------------------------------------------------------------------------------…	2289
FW-portugal_FW2-B3-A8-1467	20200908_EXPL2_Evo2_PR_SA_200spd_DIA_Ancient_unk_FW2_B3_A8-1467	---------------------------------------------------------------------------------------------------------------------------------------------------------------------------------------------------------------------------------------------------------------------------------------------------------------------------------------------------------------------------------------------------------------…	3189	FW2-B3-A8-1467	---------------------------------------------------------------------------------------------------------------------------------------------------------------------------------------------------------------------------------------------------------------------------------------------------------------------------------------------------------------------------------------------------------------…	2072	---------------------------------------------------------------------------------------------------------------------------------------------------------------------------------------------------------------------------------------------------------------------------------------------------------------------------------------------------------------------------------------------------------------…	2848
FW-portugal_FW2-B4-A8-1467	20200908_EXPL2_Evo2_PR_SA_200spd_DIA_Ancient_unk_FW2_B4_A8-1467	---------------------------------------------------------------------------------------------------------------------------------------------------------------------------------------------------------------------------------------------------------------------------------------------------------------------------------------------------------------------------------------------------------------…	3098	FW2-B4-A8-1467	---------------------------------------------------------------------------------------------------------------------------------------------------------------------------------------------------------------------------------------------------------------------------------------------------------------------------------------------------------------------------------------------------------------…	1750	---------------------------------------------------------------------------------------------------------------------------------------------------------------------------------------------------------------------------------------------------------------------------------------------------------------------------------------------------------------------------------------------------------------…	1948
FW-portugal_FW2-B5-A8-1467	20200908_EXPL2_Evo2_PR_SA_200spd_DIA_Ancient_unk_FW2_B5_A8-1467	---------------------------------------------------------------------------------------------------------------------------------------------------------------------------------------------------------------------------------------------------------------------------------------------------------------------------------------------------------------------------------------------------------------…	2745	FW2-B5-A8-1467	---------------------------------------------------------------------------------------------------------------------------------------------------------------------------------------------------------------------------------------------------------------------------------------------------------------------------------------------------------------------------------------------------------------…	1561	---------------------------------------------------------------------------------------------------------------------------------------------------------------------------------------------------------------------------------------------------------------------------------------------------------------------------------------------------------------------------------------------------------------…	1953
FW-portugal_FW2-B6-A8-1467	20200908_EXPL2_Evo2_PR_SA_200spd_DIA_Ancient_unk_FW2_B6_A8-1467	---------------------------------------------------------------------------------------------------------------------------------------------------------------------------------------------------------------------------------------------------------------------------------------------------------------------------------------------------------------------------------------------------------------…	3381	FW2-B6-A8-1467	---------------------------------------------------------------------------------------------------------------------------------------------------------------------------------------------------------------------------------------------------------------------------------------------------------------------------------------------------------------------------------------------------------------…	2452	---------------------------------------------------------------------------------------------------------------------------------------------------------------------------------------------------------------------------------------------------------------------------------------------------------------------------------------------------------------------------------------------------------------…	2221
FW-portugal_FW2-B7-A8-1467	20200908_EXPL2_Evo2_PR_SA_200spd_DIA_Ancient_unk_FW2_B7_A8-1467	---------------------------------------------------------------------------------------------------------------------------------------------------------------------------------------------------------------------------------------------------------------------------------------------------------------------------------------------------------------------------------------------------------------…	2816	FW2-B7-A8-1467	----------------------------------------------------------------------------------------------------------------------------------------------------------------------------------------------------------------------------------------------------------------------------------------------------------------------------------------------------------HSFSGVASVESASGE-AFHVGK-------------------------------…	2510	---------------------------------------------------------------------------------------------------------------------------------------------------------------------------------------------------------------------------------------------------------------------------------------------------------------------------------------------------------------------------------------------------------------…	2436
FW-portugal_FW2-B8-A8-1467	20200908_EXPL2_Evo2_PR_SA_200spd_DIA_Ancient_unk_FW2_B8_A8-1467	---------------------------------------------------------------------------------------------------------------------------------------------------------------------------------------------------------------------------------------------------------------------------------------------------------------------------------------------------------------------------------------------------------------…	3584	FW2-B8-A8-1467	---------------------------------------------------------------------------------------------------------------------------------------------------------------------------------------------------AQFVPL-PV---------------------------------------------------------------------------------------------------------------------------------------------------------------------------------------------------…	2497	---------------------------------------------------------------------------------------------------------------------------------------------------------------------------------------------------------------------------------------------------------------------------------------------------------------------------------------------------------------------------------------------------------------…	2415
FW-portugal_FW2-B9-D11-612	20200908_EXPL2_Evo2_PR_SA_200spd_DIA_Ancient_unk_FW2_B9_D11-612	---------------------------------------------------------------------------------------------------------------------------------------------------------------------------------------------------------------------------------------------------------------------------------------------------------------------------------------------------------------------------------------------------------------…	3180	FW2-B9-D11-612	---------------------------------------------------------------------------------------------------------------------------------------------------------------------------------------------------------------------------------------------------------------------------------------------------------------------------------------------------------------------------------------------------------------…	2330	---------------------------------------------------------------------------------------------------------------------------------------------------------------------------------------------------------------------------------------------------------------------------------------------------------------------------------------------------------------------------------------------------------------…	2158
FW-portugal_FW2-C1-A9-1228	20200908_EXPL2_Evo2_PR_SA_200spd_DIA_Ancient_unk_FW2_C1_A9-1228	---------------------------------------------------------------------------------------------------------------------------------------------------------------------------------------------------------------------------------------------------------------------------------------------------------------------------------------------------------------------------------------------------------------…	3270	FW2-C1-A9-1228	---------------------------------------------------------------------------------------------------------------------------------------------------------------------------------------------------------------------------------------------------------------------------------------------------------------------------------------------------------------------------------------------------------------…	2144	---------------------------------------------------------------------------------------------------------------------------------------------------------------------------------------------------------------------------------------------------------------------------------------------------------------------------------------------------------------------------------------------------------------…	2760
FW-portugal_FW2-C10-A8-1506	20200908_EXPL2_Evo2_PR_SA_200spd_DIA_Ancient_unk_FW2_C10_A8-1506	---------------------------------------------------------------------------------------------------------------------------------------------------------------------------------------------------------------------------------------------------------------------------------------------------------------------------------------------------------------------------------------------------------------…	3518	FW2-C10-A8-1506	---------------------------------------------------------------------------------------------------------------------------------------------------------------------------------------------------------------------------------------------------------------------------------------------------------------------------------------------------------------------------------------------------------------…	2502	---------------------------------------------------------------------------------------------------------------------------------------------------------------------------------------------------------------------------------------------------------------------------------------------------------------------------------------------------------------------------------------------------------------…	2404
FW-portugal_FW2-C11-A8-1506	20200908_EXPL2_Evo2_PR_SA_200spd_DIA_Ancient_unk_FW2_C11_A8-1506	---------------------------------------------------------------------------------------------------------------------------------------------------------------------------------------------------------------------------------------------------------------------------------------------------------------------------------------------------------------------------------------------------------------…	3625	FW2-C11-A8-1506	---------------------------------------------------------------------------------------------------------------------------------------------------------------------------------------------------------------------------------------------------------------------------------------------------------------------------------------------------------------------------------------------------------------…	2321	---------------------------------------------------------------------------------------------------------------------------------------------------------------------------------------------------------------------------------------------------------------------------------------------------------------------------------------------------------------------------------------------------------------…	2565
FW-portugal_FW2-C12-A8-1506	20200908_EXPL2_Evo2_PR_SA_200spd_DIA_Ancient_unk_FW2_C12_A8-1506	---------------------------------------------------------------------------------------------------------------------------------------------------------------------------------------------------------------------------------------------------------------------------------------------------------------------------------------------------------------------------------------------------------------…	3403	FW2-C12-A8-1506	---------------------------------------------------------------------------------------------------------------------------------------------------------------------------------------------------------------------------------------------------------------------------------------------------------------------------------------------------------------------------------------------------------------…	2322	---------------------------------------------------------------------------------------------------------------------------------------------------------------------------------------------------------------------------------------------------------------------------------------------------------------------------------------------------------------------------------------------------------------…	2404
FW-portugal_FW2-C2-A9-1228	20200908_EXPL2_Evo2_PR_SA_200spd_DIA_Ancient_unk_FW2_C2_A9-1228	---------------------------------------------------------------------------------------------------------------------------------------------------------------------------------------------------------------------------------------------------------------------------------------------------------------------------------------------------------------------------------------------------------------…	2816	FW2-C2-A9-1228	---------------------------------------------------------------------------------------------------------------------------------------------------------------------------------------------------------------------------------------------------------------------------------------------------------------------------------------------------------------------------------------------------------------…	2030	---------------------------------------------------------------------------------------------------------------------------------------------------------------------------------------------------------------------------------------------------------------------------------------------------------------------------------------------------------------------------------------------------------------…	1955
FW-portugal_FW2-C3-A9-1228	20200908_EXPL2_Evo2_PR_SA_200spd_DIA_Ancient_unk_FW2_C3_A9-1228	---------------------------------------------------------------------------------------------------------------------------------------------------------------------------------------------------------------------------------------------------------------------------------------------------------------------------------------------------------------------------------------------------------------…	2714	FW2-C3-A9-1228	---------------------------------------------------------------------------------------------------------------------------------------------------------------------------------------------------------------------------------------------------------------------------------------------------------------------------------------------------------------------------------------------------------------…	1753	---------------------------------------------------------------------------------------------------------------------------------------------------------------------------------------------------------------------------------------------------------------------------------------------------------------------------------------------------------------------------------------------------------------…	2214
FW-portugal_FW2-C4-A9-1228	20200908_EXPL2_Evo2_PR_SA_200spd_DIA_Ancient_unk_FW2_C4_A9-1228	---------------------------------------------------------------------------------------------------------------------------------------------------------------------------------------------------------------------------------------------------------------------------------------------------------------------------------------------------------------------------------------------------------------…	3479	FW2-C4-A9-1228	---------------------------------------------------------------------------------------------------------------------------------------------------------------------------------------------------------------------------------------------------------------------------------------------------------------------------------------------------------------------------------------------------------------…	2470	---------------------------------------------------------------------------------------------------------------------------------------------------------------------------------------------------------------------------------------------------------------------------------------------------------------------------------------------------------------------------------------------------------------…	2901
FW-portugal_FW2-C5-A9-1228	20200908_EXPL2_Evo2_PR_SA_200spd_DIA_Ancient_unk_FW2_C5_A9-1228	---------------------------------------------------------------------------------------------------------------------------------------------------------------------------------------------------------------------------------------------------------------------------------------------------------------------------------------------------------------------------------------------------------------…	3419	FW2-C5-A9-1228	---------------------------------------------------------------------------------------------------------------------------------------------------------------------------------------------------------------------------------------------------------------------------------------------------------------------------------------------------------------------------------------------------------------…	2242	---------------------------------------------------------------------------------------------------------------------------------------------------------------------------------------------------------------------------------------------------------------------------------------------------------------------------------------------------------------------------------------------------------------…	2778
FW-portugal_FW2-C6-A8-1506	20200908_EXPL2_Evo2_PR_SA_200spd_DIA_Ancient_unk_FW2_C6_A8-1506	---------------------------------------------------------------------------------------------------------------------------------------------------------------------------------------------------------------------------------------------------------------------------------------------------------------------------------------------------------------------------------------------------------------…	3166	FW2-C6-A8-1506	---------------------------------------------------------------------------------------------------------------------------------------------------------------------------------------------------------------------------------------------------------------------------------------------------------------------------------------------------------------------------------------------------------------…	2319	---------------------------------------------------------------------------------------------------------------------------------------------------------------------------------------------------------------------------------------------------------------------------------------------------------------------------------------------------------------------------------------------------------------…	2566
FW-portugal_FW2-C7-A8-1506	20200908_EXPL2_Evo2_PR_SA_200spd_DIA_Ancient_unk_FW2_C7_A8-1506	---------------------------------------------------------------------------------------------------------------------------------------------------------------------------------------------------------------------------------------------------------------------------------------------------------------------------------------------------------------------------------------------------------------…	3368	FW2-C7-A8-1506	---------------------------------------------------------------------------------------------------------------------------------------------------------------------------------------------------------------------------------------------------------------------------------------------------------------------------------------------------------------------------------------------------------------…	2094	---------------------------------------------------------------------------------------------------------------------------------------------------------------------------------------------------------------------------------------------------------------------------------------------------------------------------------------------------------------------------------------------------------------…	2322
FW-portugal_FW2-C8-A8-1506	20200908_EXPL2_Evo2_PR_SA_200spd_DIA_Ancient_unk_FW2_C8_A8-1506	---------------------------------------------------------------------------------------------------------------------------------------------------------------------------------------------------------------------------------------------------------------------------------------------------------------------------------------------------------------------------------------------------------------…	3458	FW2-C8-A8-1506	---------------------------------------------------------------------------------------------------------------------------------------------------------------------------------------------------------------------------------------------------------------------------------------------------------------------------------------------------------------------------------------------------------------…	2273	---------------------------------------------------------------------------------------------------------------------------------------------------------------------------------------------------------------------------------------------------------------------------------------------------------------------------------------------------------------------------------------------------------------…	3012
FW-portugal_FW2-C9-A8-1506	20200908_EXPL2_Evo2_PR_SA_200spd_DIA_Ancient_unk_FW2_C9_A8-1506	---------------------------------------------------------------------------------------------------------------------------------------------------------------------------------------------------------------------------------------------------------------------------------------------------------------------------------------------------------------------------------------------------------------…	3056	FW2-C9-A8-1506	---------------------------------------------------------------------------------------------------------------------------------------------------------------------------------------------------------------------------------------------------------------------------------------------------------------------------------------------------------------------------------------------------------------…	2579	---------------------------------------------------------------------------------------------------------------------------------------------------------------------------------------------------------------------------------------------------------------------------------------------------------------------------------------------------------------------------------------------------------------…	2725
FW-portugal_FW2-D1-A8-1506	20200908_EXPL2_Evo2_PR_SA_200spd_DIA_Ancient_unk_FW2_D1_A8-1506	---------------------------------------------------------------------------------------------------------------------------------------------------------------------------------------------------------------------------------------------------------------------------------------------------------------------------------------------------------------------------------------------------------------…	3035	FW2-D1-A8-1506	---------------------------------------------------------------------------------------------------------------------------------------------------------------------------------------------------------------------------------------------------------------------------------------------------------------------------------------------------------------------------------------------------------------…	1813	---------------------------------------------------------------------------------------------------------------------------------------------------------------------------------------------------------------------------------------------------------------------------------------------------------------------------------------------------------------------------------------------------------------…	2332
FW-portugal_FW2-D10-A9-1241	20200908_EXPL2_Evo2_PR_SA_200spd_DIA_Ancient_unk_FW2_D10_A9-1241	---------------------------------------------------------------------------------------------------------------------------------------------------------------------------------------------------------------------------------------------------------------------------------------------------------------------------------------------------------------------------------------------------------------…	3206	FW2-D10-A9-1241	---------------------------------------------------------------------------------------------------------------------------------------------------------------------------------------------------------------------------------------------------------------------------------------------------------------------------------------------------------------------------------------------------------------…	2224	---------------------------------------------------------------------------------------------------------------------------------------------------------------------------------------------------------------------------------------------------------------------------------------------------------------------------------------------------------------------------------------------------------------…	2124
FW-portugal_FW2-D11-A9-1246	20200908_EXPL2_Evo2_PR_SA_200spd_DIA_Ancient_unk_FW2_D11_A9-1246	---------------------------------------------------------------------------------------------------------------------------------------------------------------------------------------------------------------------------------------------------------------------------------------------------------------------------------------------------------------------------------------------------------------…	3364	FW2-D11-A9-1246	---------------------------------------------------------------------------------------------------------------------------------------------------------------------------------------------------------------------------------------------------------------------------------------------------------------------------------------------------------------------------------------------------------------…	2256	---------------------------------------------------------------------------------------------------------------------------------------------------------------------------------------------------------------------------------------------------------------------------------------------------------------------------------------------------------------------------------------------------------------…	2675
FW-portugal_FW2-D12-A9-1246	20200908_EXPL2_Evo2_PR_SA_200spd_DIA_Ancient_unk_FW2_D12_A9-1246	---------------------------------------------------------------------------------------------------------------------------------------------------------------------------------------------------------------------------------------------------------------------------------------------------------------------------------------------------------------------------------------------------------------…	3545	FW2-D12-A9-1246	---------------------------------------------------------------------------------------------------------------------------------------------------------------------------------------------------------------------------------------------------------------------------------------------------------------------------------------------------------------------------------------------------------------…	2432	---------------------------------------------------------------------------------------------------------------------------------------------------------------------------------------------------------------------------------------------------------------------------------------------------------------------------------------------------------------------------------------------------------------…	2800
FW-portugal_FW2-D2-A8-1506	20200908_EXPL2_Evo2_PR_SA_200spd_DIA_Ancient_unk_FW2_D2_A8-1506	---------------------------------------------------------------------------------------------------------------------------------------------------------------------------------------------------------------------------------------------------------------------------------------------------------------------------------------------------------------------------------------------------------------…	2389	FW2-D2-A8-1506	---------------------------------------------------------------------------------------------------------------------------------------------------------------------------------------------------AQFVPL-PV---------------------------------------------------------------------------------------------------------------------------------------------------------------------------------------------------…	1612	---------------------------------------------------------------------------------------------------------------------------------------------------------------------------------------------------------------------------------------------------------------------------------------------------------------------------------------------------------------------------------------------------------------…	2011
FW-portugal_FW2-D3-A8-1506	20200908_EXPL2_Evo2_PR_SA_200spd_DIA_Ancient_unk_FW2_D3_A8-1506	---------------------------------------------------------------------------------------------------------------------------------------------------------------------------------------------------------------------------------------------------------------------------------------------------------------------------------------------------------------------------------------------------------------…	2688	FW2-D3-A8-1506	---------------------------------------------------------------------------------------------------------------------------------------------------------------------------------------------------------------------------------------------------------------------------------------------------------------------------------------------------------------------------------------------------------------…	1670	---------------------------------------------------------------------------------------------------------------------------------------------------------------------------------------------------------------------------------------------------------------------------------------------------------------------------------------------------------------------------------------------------------------…	2071
FW-portugal_FW2-D4-A8-1506	20200908_EXPL2_Evo2_PR_SA_200spd_DIA_Ancient_unk_FW2_D4_A8-1506	---------------------------------------------------------------------------------------------------------------------------------------------------------------------------------------------------------------------------------------------------------------------------------------------------------------------------------------------------------------------------------------------------------------…	2713	FW2-D4-A8-1506	---------------------------------------------------------------------------------------------------------------------------------------------------------------------------------------------------------------------------------------------------------------------------------------------------------------------------------------------------------------------------------------------------------------…	2177	---------------------------------------------------------------------------------------------------------------------------------------------------------------------------------------------------------------------------------------------------------------------------------------------------------------------------------------------------------------------------------------------------------------…	2072
FW-portugal_FW2-D5-A9-1241	20200908_EXPL2_Evo2_PR_SA_200spd_DIA_Ancient_unk_FW2_D5_A9-1241	---------------------------------------------------------------------------------------------------------------------------------------------------------------------------------------------------------------------------------------------------------------------------------------------------------------------------------------------------------------------------------------------------------------…	3457	FW2-D5-A9-1241	---------------------------------------------------------------------------------------------------------------------------------------------------------------------------------------------------------------------------------------------------------------------------------------------------------------------------------------------------------------------------------------------------------------…	2194	---------------------------------------------------------------------------------------------------------------------------------------------------------------------------------------------------------------------------------------------------------------------------------------------------------------------------------------------------------------------------------------------------------------…	2535
FW-portugal_FW2-D6-A9-1241	20200908_EXPL2_Evo2_PR_SA_200spd_DIA_Ancient_unk_FW2_D6_A9-1241	---------------------------------------------------------------------------------------------------------------------------------------------------------------------------------------------------------------------------------------------------------------------------------------------------------------------------------------------------------------------------------------------------------------…	3632	FW2-D6-A9-1241	----------------------------------------------------------------------------------------------------------------------------------------------------------------------------------------------------------------------------------------------------------------------------------------------------------------------------------------------------------HSFSGVASVESASGE-AFHVGK-------------------------------…	2504	---------------------------------------------------------------------------------------------------------------------------------------------------------------------------------------------------------------------------------------------------------------------------------------------------------------------------------------------------------------------------------------------------------------…	2632
FW-portugal_FW2-D7-A9-1241	20200908_EXPL2_Evo2_PR_SA_200spd_DIA_Ancient_unk_FW2_D7_A9-1241	---------------------------------------------------------------------------------------------------------------------------------------------------------------------------------------------------------------------------------------------------------------------------------------------------------------------------------------------------------------------------------------------------------------…	3407	FW2-D7-A9-1241	----------------------------------------------------------------------------------------------------------------------------------------------------------------------------------------------------------------------------------------------------------------------------------------------------------------------------------------------------------HSFSGVASVESASGE-AFHVGK-------------------------------…	2283	---------------------------------------------------------------------------------------------------------------------------------------------------------------------------------------------------------------------------------------------------------------------------------------------------------------------------------------------------------------------------------------------------------------…	2502
FW-portugal_FW2-D8-A9-1241	20200908_EXPL2_Evo2_PR_SA_200spd_DIA_Ancient_unk_FW2_D8_A9-1241	---------------------------------------------------------------------------------------------------------------------------------------------------------------------------------------------------------------------------------------------------------------------------------------------------------------------------------------------------------------------------------------------------------------…	3036	FW2-D8-A9-1241	---------------------------------------------------------------------------------------------------------------------------------------------------------------------------------------------------------------------------------------------------------------------------------------------------------------------------------------------------------------------------------------------------------------…	2274	---------------------------------------------------------------------------------------------------------------------------------------------------------------------------------------------------------------------------------------------------------------------------------------------------------------------------------------------------------------------------------------------------------------…	2120
FW-portugal_FW2-D9-A9-1241	20200908_EXPL2_Evo2_PR_SA_200spd_DIA_Ancient_unk_FW2_D9_A9-1241	---------------------------------------------------------------------------------------------------------------------------------------------------------------------------------------------------------------------------------------------------------------------------------------------------------------------------------------------------------------------------------------------------------------…	2974	FW2-D9-A9-1241	---------------------------------------------------------------------------------------------------------------------------------------------------------------------------------------------------------------------------------------------------------------------------------------------------------------------------------------------------------------------------------------------------------------…	2370	---------------------------------------------------------------------------------------------------------------------------------------------------------------------------------------------------------------------------------------------------------------------------------------------------------------------------------------------------------------------------------------------------------------…	2407
FW-portugal_FW2-E1-A9-1246	20200908_EXPL2_Evo2_PR_SA_200spd_DIA_Ancient_unk_FW2_E1_A9-1246	---------------------------------------------------------------------------------------------------------------------------------------------------------------------------------------------------------------------------------------------------------------------------------------------------------------------------------------------------------------------------------------------------------------…	3616	FW2-E1-A9-1246	----------------------------------------------------------------------VQVWA--QPT-GESFK--------------------------------------------------------------------------------------------------------------------------------------------------------------------------------------------------------------------------------------------------------------------HSFSGVASVESASGE-AFHVGK-------------------------------…	2522	---------------------------------------------------------------------------------------------------------------------------------------------------------------------------------------------------------------------------------------------------------------------------------------------------------------------------------------------------------------------------------------------------------------…	2650
FW-portugal_FW2-E10-A9-1249	20200908_EXPL2_Evo2_PR_SA_200spd_DIA_Ancient_unk_FW2_E10_A9-1249	---------------------------------------------------------------------------------------------------------------------------------------------------------------------------------------------------------------------------------------------------------------------------------------------------------------------------------------------------------------------------------------------------------------…	3585	FW2-E10-A9-1249	---------------------------------------------------------------------------------------------------------------------------------------------------------------------------------------------------------------------------------------------------------------------------------------------------------------------------------------------------------------------------------------------------------------…	2198	---------------------------------------------------------------------------------------------------------------------------------------------------------------------------------------------------------------------------------------------------------------------------------------------------------------------------------------------------------------------------------------------------------------…	2651
FW-portugal_FW2-E11-A9-1249	20200908_EXPL2_Evo2_PR_SA_200spd_DIA_Ancient_unk_FW2_E11_A9-1249	---------------------------------------------------------------------------------------------------------------------------------------------------------------------------------------------------------------------------------------------------------------------------------------------------------------------------------------------------------------------------------------------------------------…	3185	FW2-E11-A9-1249	---------------------------------------------------------------------------------------------------------------------------------------------------------------------------------------------------------------------------------------------------------------------------------------------------------------------------------------------------------------------------------------------------------------…	2421	---------------------------------------------------------------------------------------------------------------------------------------------------------------------------------------------------------------------------------------------------------------------------------------------------------------------------------------------------------------------------------------------------------------…	2812
FW-portugal_FW2-E12-A9-1249	20200908_EXPL2_Evo2_PR_SA_200spd_DIA_Ancient_unk_FW2_E12_A9-1249	---------------------------------------------------------------------------------------------------------------------------------------------------------------------------------------------------------------------------------------------------------------------------------------------------------------------------------------------------------------------------------------------------------------…	2821	FW2-E12-A9-1249	---------------------------------------------------------------------------------------------------------------------------------------------------------------------------------------------------------------------------------------------------------------------------------------------------------------------------------------------------------------------------------------------------------------…	1790	---------------------------------------------------------------------------------------------------------------------------------------------------------------------------------------------------------------------------------------------------------------------------------------------------------------------------------------------------------------------------------------------------------------…	1710
FW-portugal_FW2-E2-A9-1246	20200908_EXPL2_Evo2_PR_SA_200spd_DIA_Ancient_unk_FW2_E2_A9-1246	---------------------------------------------------------------------------------------------------------------------------------------------------------------------------------------------------------------------------------------------------------------------------------------------------------------------------------------------------------------------------------------------------------------…	3111	FW2-E2-A9-1246	---------------------------------------------------------------------------------------------------------------------------------------------------------------------------------------------------------------------------------------------------------------------------------------------------------------------------------------------------------------------------------------------------------------…	2092	---------------------------------------------------------------------------------------------------------------------------------------------------------------------------------------------------------------------------------------------------------------------------------------------------------------------------------------------------------------------------------------------------------------…	2233
FW-portugal_FW2-E3-A8-1519	20200908_EXPL2_Evo2_PR_SA_200spd_DIA_Ancient_unk_FW2_E3_A8-1519	---------------------------------------------------------------------------------------------------------------------------------------------------------------------------------------------------------------------------------------------------------------------------------------------------------------------------------------------------------------------------------------------------------------…	2994	FW2-E3-A8-1519	---------------------------------------------------------------------------------------------------------------------------------------------------------------------------------------------------------------------------------------------------------------------------------------------------------------------------------------------------------------------------------------------------------------…	1962	---------------------------------------------------------------------------------------------------------------------------------------------------------------------------------------------------------------------------------------------------------------------------------------------------------------------------------------------------------------------------------------------------------------…	2615
FW-portugal_FW2-E4-A8-1519	20200908_EXPL2_Evo2_PR_SA_200spd_DIA_Ancient_unk_FW2_E4_A8-1519	------------------------------------------------------------------------------------------------------------------------------------------------------------------------------------------------------------------------------------------------------------------------------------------------------------------------VVAG-P--------SVVAVPL---PLHR-----------------------------------------------------------…	2968	FW2-E4-A8-1519	--------------------------------------------------------------------------------------------------------------------------------------------------------------------------------------------------------------------------------------------------------------------------------------------------------------------------------------SVVAVPL---PLHR-----------------------------------------------------------…	1878	-------------------------------------------------------------------------------------------------------------------------------QDGQFSVLFTK---------------------------------------------------------------------------------------------------------------------------------------------------------------------------------------------------------------------------------------------------------------------…	1910
FW-portugal_FW2-E5-A8-1519	20200908_EXPL2_Evo2_PR_SA_200spd_DIA_Ancient_unk_FW2_E5_A8-1519	---------------------------------------------------------------------------------------------------------------------------------------------------------------------------------------------------------------------------------------------------------------------------------------------------------------------------------------------------------------------------------------------------------------…	3126	FW2-E5-A8-1519	---------------------------------------------------------------------------------------------------------------------------------------------------------------------------------------------------------------------------------------------------------------------------------------------------------------------------------------------------------------------------------------------------------------…	1976	---------------------------------------------------------------------------------------------------------------------------------------------------------------------------------------------------------------------------------------------------------------------------------------------------------------------------------------------------------------------------------------------------------------…	2190
FW-portugal_FW2-E6-A9-1249	20200908_EXPL2_Evo2_PR_SA_200spd_DIA_Ancient_unk_FW2_E6_A9-1249	---------------------------------------------------------------------------------------------------------------------------------------------------------------------------------------------------------------------------------------------------------------------------------------------------------------------------------------------------------------------------------------------------------------…	3078	FW2-E6-A9-1249	---------------------------------------------------------------------------------------------------------------------------------------------------------------------------------------------------------------------------------------------------------------------------------------------------------------------------------------------------------------------------------------------------------------…	2071	---------------------------------------------------------------------------------------------------------------------------------------------------------------------------------------------------------------------------------------------------------------------------------------------------------------------------------------------------------------------------------------------------------------…	2307
FW-portugal_FW2-E7-A9-1249	20200908_EXPL2_Evo2_PR_SA_200spd_DIA_Ancient_unk_FW2_E7_A9-1249	---------------------------------------------------------------------------------------------------------------------------------------------------------------------------------------------------------------------------------------------------------------------------------------------------------------------------------------------------------------------------------------------------------------…	3177	FW2-E7-A9-1249	---------------------------------------------------------------------------------------------------------------------------------------------------------------------------------------------------------------------------------------------------------------------------------------------------------------------------------------------------------------------------------------------------------------…	2531	---------------------------------------------------------------------------------------------------------------------------------------------------------------------------------------------------------------------------------------------------------------------------------------------------------------------------------------------------------------------------------------------------------------…	2423
FW-portugal_FW2-E8-A9-1249	20200908_EXPL2_Evo2_PR_SA_200spd_DIA_Ancient_unk_FW2_E8_A9-1249	---------------------------------------------------------------------------------------------------------------------------------------------------------------------------------------------------------------------------------------------------------------------------------------------------------------------------------------------------------------------------------------------------------------…	2189	FW2-E8-A9-1249	---------------------------------------------------------------------------------------------------------------------------------------------------------------------------------------------------------------------------------------------------------------------------------------------------------------------------------------------------------------------------------------------------------------…	2356	---------------------------------------------------------------------------------------------------------------------------------------------------------------------------------------------------------------------------------------------------------------------------------------------------------------------------------------------------------------------------------------------------------------…	2471
FW-portugal_FW2-E9-A9-1249	20200908_EXPL2_Evo2_PR_SA_200spd_DIA_Ancient_unk_FW2_E9_A9-1249	---------------------------------------------------------------------------------------------------------------------------------------------------------------------------------------------------------------------------------------------------------------------------------------------------------------------------------------------------------------------------------------------------------------…	3550	FW2-E9-A9-1249	---------------------------------------------------------------------------------------------------------------------------------------------------------------------------------------------------------------------------------------------------------------------------------------------------------------------------------------------------------------------------------------------------------------…	2532	---------------------------------------------------------------------------------------------------------------------------------------------------------------------------------------------------------------------------------------------------------------------------------------------------------------------------------------------------------------------------------------------------------------…	2254
FW-portugal_FW2-F1-A8-1523	20200908_EXPL2_Evo2_PR_SA_200spd_DIA_Ancient_unk_FW2_F1_A8-1523	---------------------------------------------------------------------------------------------------------------------------------------------------------------------------------------------------------------------------------------------------------------------------------------------------------------------------------------------------------------------------------------------------------------…	3498	FW2-F1-A8-1523	---------------------------------------------------------------------------------------------------------------------------------------------------------------------------------------------------------------------------------------------------------------------------------------------------------------------------------------------------------------------------------------------------------------…	2333	---------------------------------------------------------------------------------------------------------------------------------------------------------------------------------------------------------------------------------------------------------------------------------------------------------------------------------------------------------------------------------------------------------------…	2568
FW-portugal_FW2-F10-A9-1780	20200908_EXPL2_Evo2_PR_SA_200spd_DIA_Ancient_unk_FW2_F10_A9-1780	---------------------------------------------------------------------------------------------------------------------------------------------------------------------------------------------------------------------------------------------------------------------------------------------------------------------------------------------------------------------------------------------------------------…	3196	FW2-F10-A9-1780	---------------------------------------------------------------------------------------------------------------------------------------------------------------------------------------------------------------------------------------------------------------------------------------------------------------------------------------------------------------------------------------------------------------…	2302	---------------------------------------------------------------------------------------------------------------------------------------------------------------------------------------------------------------------------------------------------------------------------------------------------------------------------------------------------------------------------------------------------------------…	2024
FW-portugal_FW2-F11-A9-1815	20200908_EXPL2_Evo2_PR_SA_200spd_DIA_Ancient_unk_FW2_F11_A9-1815	---------------------------------------------------------------------------------------------------------------------------------------------------------------------------------------------------------------------------------------------------------------------------------------------------------------------------------------------------------------------------------------------------------------…	2900	FW2-F11-A9-1815	---------------------------------------------------------------------------------------------------------------------------------------------------------------------------------------------------------------------------------------------------------------------------------------------------------------------------------------------------------------------------------------------------------------…	1776	---------------------------------------------------------------------------------------------------------------------------------------------------------------------------------------------------------------------------------------------------------------------------------------------------------------------------------------------------------------------------------------------------------------…	2040
FW-portugal_FW2-F12-A9-1815	20200908_EXPL2_Evo2_PR_SA_200spd_DIA_Ancient_unk_FW2_F12_A9-1815	---------------------------------------------------------------------------------------------------------------------------------------------------------------------------------------------------------------------------------------------------------------------------------------------------------------------------------------------------------------------------------------------------------------…	3182	FW2-F12-A9-1815	---------------------------------------------------------------------------------------------------------------------------------------------------------------------------------------------------------------------------------------------------------------------------------------------------------------------------------------------------------------------------------------------------------------…	2313	---------------------------------------------------------------------------------------------------------------------------------------------------------------------------------------------------------------------------------------------------------------------------------------------------------------------------------------------------------------------------------------------------------------…	2357
FW-portugal_FW2-F2-A8-1523	20200908_EXPL2_Evo2_PR_SA_200spd_DIA_Ancient_unk_FW2_F2_A8-1523	---------------------------------------------------------------------------------------------------------------------------------------------------------------------------------------------------------------------------------------------------------------------------------------------------------------------------------------------------------------------------------------------------------------…	2948	FW2-F2-A8-1523	---------------------------------------------------------------------------------------------------------------------------------------------------------------------------------------------------------------------------------------------------------------------------------------------------------------------------------------------------------------------------------------------------------------…	2272	---------------------------------------------------------------------------------------------------------------------------------------------------------------------------------------------------------------------------------------------------------------------------------------------------------------------------------------------------------------------------------------------------------------…	2225
FW-portugal_FW2-F3-A8-1523	20200908_EXPL2_Evo2_PR_SA_200spd_DIA_Ancient_unk_FW2_F3_A8-1523	---------------------------------------------------------------------------------------------------------------------------------------------------------------------------------------------------------------------------------------------------------------------------------------------------------------------------------------------------------------------------------------------------------------…	3123	FW2-F3-A8-1523	---------------------------------------------------------------------------------------------------------------------------------------------------------------------------------------------------------------------------------------------------------------------------------------------------------------------------------------------------------------------------------------------------------------…	2042	---------------------------------------------------------------------------------------------------------------------------------------------------------------------------------------------------------------------------------------------------------------------------------------------------------------------------------------------------------------------------------------------------------------…	2259
FW-portugal_FW2-F4-A8-1523	20200908_EXPL2_Evo2_PR_SA_200spd_DIA_Ancient_unk_FW2_F4_A8-1523	---------------------------------------------------------------------------------------------------------------------------------------------------------------------------------------------------------------------------------------------------------------------------------------------------------------------------------------------------------------------------------------------------------------…	3598	FW2-F4-A8-1523	---------------------------------------------------------------------------------------------------------------------------------------------------------------------------------------------------------------------------------------------------------------------------------------------------------------------------------------------------------------------------------------------------------------…	2203	---------------------------------------------------------------------------------------------------------------------------------------------------------------------------------------------------------------------------------------------------------------------------------------------------------------------------------------------------------------------------------------------------------------…	2585
FW-portugal_FW2-F5-A8-1523	20200908_EXPL2_Evo2_PR_SA_200spd_DIA_Ancient_unk_FW2_F5_A8-1523	---------------------------------------------------------------------------------------------------------------------------------------------------------------------------------------------------------------------------------------------------------------------------------------------------------------------------------------------------------------------------------------------------------------…	2749	FW2-F5-A8-1523	----------------------------------------------------------------------------------------------------------------------------------------------------------------------------------------------------------------------------------------------------------------------------------------------------------------------------------------------------------HSFSGVASVESASGE-AFHVGK-------------------------------…	2231	---------------------------------------------------------------------------------------------------------------------------------------------------------------------------------------------------------------------------------------------------------------------------------------------------------------------------------------------------------------------------------------------------------------…	1084
FW-portugal_FW2-F6-A9-1760	20200908_EXPL2_Evo2_PR_SA_200spd_DIA_Ancient_unk_FW2_F6_A9-1760	---------------------------------------------------------------------------------------------------------------------------------------------------------------------------------------------------------------------------------------------------------------------------------------------------------------------------------------------------------------------------------------------------------------…	2961	FW2-F6-A9-1760	---------------------------------------------------------------------------------------------------------------------------------------------------------------------------------------------------------------------------------------------------------------------------------------------------------------------------------------------------------------------------------------------------------------…	2325	---------------------------------------------------------------------------------------------------------------------------------------------------------------------------------------------------------------------------------------------------------------------------------------------------------------------------------------------------------------------------------------------------------------…	2274
FW-portugal_FW2-F7-A9-1760	20200908_EXPL2_Evo2_PR_SA_200spd_DIA_Ancient_unk_FW2_F7_A9-1760	---------------------------------------------------------------------------------------------------------------------------------------------------------------------------------------------------------------------------------------------------------------------------------------------------------------------------------------------------------------------------------------------------------------…	2998	FW2-F7-A9-1760	---------------------------------------------------------------------------------------------------------------------------------------------------------------------------------------------------------------------------------------------------------------------------------------------------------------------------------------------------------------------------------------------------------------…	2506	---------------------------------------------------------------------------------------------------------------------------------------------------------------------------------------------------------------------------------------------------------------------------------------------------------------------------------------------------------------------------------------------------------------…	2665
FW-portugal_FW2-F8-A9-1760	20200908_EXPL2_Evo2_PR_SA_200spd_DIA_Ancient_unk_FW2_F8_A9-1760	---------------------------------------------------------------------------------------------------------------------------------------------------------------------------------------------------------------------------------------------------------------------------------------------------------------------------------------------------------------------------------------------------------------…	3517	FW2-F8-A9-1760	----------------------------------------------------------------------------------------------------------------------------------------------------------------------------------------------------------------------------------------------------------------------------------------------------------------------------------------------------------HSFSGVASVESASGE-AFHVGK-------------------------------…	2330	---------------------------------------------------------------------------------------------------------------------------------------------------------------------------------------------------------------------------------------------------------------------------------------------------------------------------------------------------------------------------------------------------------------…	2147
FW-portugal_FW2-F9-A9-1780	20200908_EXPL2_Evo2_PR_SA_200spd_DIA_Ancient_unk_FW2_F9_A9-1780	---------------------------------------------------------------------------------------------------------------------------------------------------------------------------------------------------------------------------------------------------------------------------------------------------------------------------------------------------------------------------------------------------------------…	2909	FW2-F9-A9-1780	----------------------------------------------------------------------VQVWA--QPT-GESFK-------------------------------------------------------------------------------------------------------------------------------------------------------------------------------------------------------------------------------------------------------------------------------------------------------------------------…	1733	---------------------------------------------------------------------------------------------------------------------------------------------------------------------------------------------------------------------------------------------------------------------------------------------------------------------------------------------------------------------------------------------------------------…	2123
FW-portugal_FW2-G1-A9-1815	20200908_EXPL2_Evo2_PR_SA_200spd_DIA_Ancient_unk_FW2_G1_A9-1815	---------------------------------------------------------------------------------------------------------------------------------------------------------------------------------------------------------------------------------------------------------------------------------------------------------------------------------------------------------------------------------------------------------------…	3305	FW2-G1-A9-1815	---------------------------------------------------------------------------------------------------------------------------------------------------------------------------------------------------------------------------------------------------------------------------------------------------------------------------------------------------------------------------------------------------------------…	2361	---------------------------------------------------------------------------------------------------------------------------------------------------------------------------------------------------------------------------------------------------------------------------------------------------------------------------------------------------------------------------------------------------------------…	2824
FW-portugal_FW2-G10-A8-1566	20200908_EXPL2_Evo2_PR_SA_200spd_DIA_Ancient_unk_FW2_G10_A8-1566	---------------------------------------------------------------------------------------------------------------------------------------------------------------------------------------------------------------------------------------------------------------------------------------------------------------------------------------------------------------------------------------------------------------…	3218	FW2-G10-A8-1566	---------------------------------------------------------------------------------------------------------------------------------------------------------------------------------------------------------------------------------------------------------------------------------------------------------------------------------------------------------------------------------------------------------------…	2301	---------------------------------------------------------------------------------------------------------------------------------------------------------------------------------------------------------------------------------------------------------------------------------------------------------------------------------------------------------------------------------------------------------------…	2760
FW-portugal_FW2-G11-GdC-1	20200908_EXPL2_Evo2_PR_SA_200spd_DIA_Ancient_unk_FW2_G11_GdC-1	---------------------------------------------------------------------------------------------------------------------------------------------------------------------------------------------------------------------------------------------------------------------------------------------------------------------------------------------------------------------------------------------------------------…	2768	FW2-G11-GdC-1	---------------------------------------------------------------------------------------------------------------------------------------------------------------------------------------------------------------------------------------------------------------------------------------------------------------------------------------------------------------------------------------------------------------…	1980	---------------------------------------------------------------------------------------------------------------------------------------------------------------------------------------------------------------------------------------------------------------------------------------------------------------------------------------------------------------------------------------------------------------…	1457
FW-portugal_FW2-G12-GdC-2	20200908_EXPL2_Evo2_PR_SA_200spd_DIA_Ancient_unk_FW2_G12_GdC-2	---------------------------------------------------------------------------------------------------------------------------------------------------------------------------------------------------------------------------------------------------------------------------------------------------------------------------------------------------------------------------------------------------------------…	3154	FW2-G12-GdC-2	-----------------------------------------------------------------------------------------------------------------------------------------------------------------------VAQAAEAALTAFNEKNNGAYLQLVELARAQLVPL-PVSVHVEF---------------------------------------------------------------------------------------------------------------------------------------------------------------------------------------------…	2348	-----------------------------------------------------------------------------RPT-GEVYELELDTLETT--------------------------------QDGQFTVLSAK-----------------------------VAQAAEAALTAFNEKNNGAYLQLVELAR--------------------------------------------------------------------------------------------------------------------SLVVG-P--------VLVAQAPAP---PR-----------------------------------------------------------…	2736
FW-portugal_FW2-G2-A9-1815	20200908_EXPL2_Evo2_PR_SA_200spd_DIA_Ancient_unk_FW2_G2_A9-1815	---------------------------------------------------------------------------------------------------------------------------------------------------------------------------------------------------------------------------------------------------------------------------------------------------------------------------------------------------------------------------------------------------------------…	2940	FW2-G2-A9-1815	----------------------------------------------------------------------------------------------------------------------------------------------------------------------------------------------------------------------------------------------------------------------------------------------------------------------------------------------------------HSFSGVASVESASGE-AFHVGK-------------------------------…	2125	---------------------------------------------------------------------------------------------------------------------------------------------------------------------------------------------------------------------------------------------------------------------------------------------------------------------------------------------------------------------------------------------------------------…	1746
FW-portugal_FW2-G3-A9-1815	20200908_EXPL2_Evo2_PR_SA_200spd_DIA_Ancient_unk_FW2_G3_A9-1815	---------------------------------------------------------------------------------------------------------------------------------------------------------------------------------------------------------------------------------------------------------------------------------------------------------------------------------------------------------------------------------------------------------------…	3365	FW2-G3-A9-1815	----------------------------------------------------------------------------------------------------------------------------------------------------------------------------------------------------------------------------------------------------------------------------------------------------------------------------------------------------------HSFSGVASVESASGE-AFHVGK-------------------------------…	2456	---------------------------------------------------------------------------------------------------------------------------------------------------------------------------------------------------------------------------------------------------------------------------------------------------------------------------------------------------------------------------------------------------------------…	2571
FW-portugal_FW2-G4-A9-1815	20200908_EXPL2_Evo2_PR_SA_200spd_DIA_Ancient_unk_FW2_G4_A9-1815	---------------------------------------------------------------------------------------------------------------------------------------------------------------------------------------------------------------------------------------------------------------------------------------------------------------------------------------------------------------------------------------------------------------…	3272	FW2-G4-A9-1815	---------------------------------------------------------------------------------------------------------------------------------------------------------------------------------------------------------------------------------------------------------------------------------------------------------------------------------------------------------------------------------------------------------------…	2336	---------------------------------------------------------------------------------------------------------------------------------------------------------------------------------------------------------------------------------------------------------------------------------------------------------------------------------------------------------------------------------------------------------------…	2345
FW-portugal_FW2-G5-A8-1566	20200908_EXPL2_Evo2_PR_SA_200spd_DIA_Ancient_unk_FW2_G5_A8-1566	---------------------------------------------------------------------------------------------------------------------------------------------------------------------------------------------------------------------------------------------------------------------------------------------------------------------------------------------------------------------------------------------------------------…	3255	FW2-G5-A8-1566	---------------------------------------------------------------------------------------------------------------------------------------------------------------------------------------------------------------------------------------------------------------------------------------------------------------------------------------------------------------------------------------------------------------…	2342	---------------------------------------------------------------------------------------------------------------------------------------------------------------------------------------------------------------------------------------------------------------------------------------------------------------------------------------------------------------------------------------------------------------…	2832
FW-portugal_FW2-G6-A8-1566	20200908_EXPL2_Evo2_PR_SA_200spd_DIA_Ancient_unk_FW2_G6_A8-1566	---------------------------------------------------------------------------------------------------------------------------------------------------------------------------------------------------AQLVPL-PPSTYVEFTVS------------------------------------------------------------------------------------------------------------------------------------------------------------------------------------------…	2654	FW2-G6-A8-1566	---------------------------------------------------------------------------------------------------------------------------------------------------------------------------------------------------------------------------------------------------------------------------------------------------------------------------------------------------------------------------------------------------------------…	1792	-----------------------------------------------------------------------------------------------------------------------------------------------------------------------VVHAVEAALAAFNAQNNG----------------------------------------------------------------------------------------------------------------------------------------------------------------------------------------------------------------------…	2110
FW-portugal_FW2-G7-A8-1566	20200908_EXPL2_Evo2_PR_SA_200spd_DIA_Ancient_unk_FW2_G7_A8-1566	---------------------------------------------------------------------------------------------------------------------------------------------------------------------------------------------------------------------------------------------------------------------------------------------------------------------------------------------------------------------------------------------------------------…	3129	FW2-G7-A8-1566	---------------------------------------------------------------------------------------------------------------------------------------------------------------------------------------------------------------------------------------------------------------------------------------------------------------------------------------------------------------------------------------------------------------…	2050	---------------------------------------------------------------------------------------------------------------------------------------------------------------------------------------------------------------------------------------------------------------------------------------------------------------------------------------------------------------------------------------------------------------…	2092
FW-portugal_FW2-G8-A8-1566	20200908_EXPL2_Evo2_PR_SA_200spd_DIA_Ancient_unk_FW2_G8_A8-1566	---------------------------------------------------------------------------------------------------------------------------------------------------------------------------------------------------------------------------------------------------------------------------------------------------------------------------------------------------------------------------------------------------------------…	3334	FW2-G8-A8-1566	---------------------------------------------------------------------------------------------------------------------------------------------------------------------------------------------------------------------------------------------------------------------------------------------------------------------------------------------------------------------------------------------------------------…	2441	---------------------------------------------------------------------------------------------------------------------------------------------------------------------------------------------------------------------------------------------------------------------------------------------------------------------------------------------------------------------------------------------------------------…	2956
FW-portugal_FW2-G9-A8-1566	20200908_EXPL2_Evo2_PR_SA_200spd_DIA_Ancient_unk_FW2_G9_A8-1566	---------------------------------------------------------------------------------------------------------------------------------------------------------------------------------------------------AQLVPL-PPSTYVEFTVS------------------------------------------------------------------------------------------------------------------------------------------------------------------------------------------…	3137	FW2-G9-A8-1566	---------------------------------------------------------------------------------------------------------------------------------------------------------------------------------------------------------------------------------------------------------------------------------------------------------------------------------------------------------------------------------------------------------------…	1516	---------------------------------------------------------------------------------------------------------------------------------------------------------------------------------------------------------------------------------------------------------------------------------------------------------------------------------------------------------------------------------------------------------------…	1923
FW-portugal_FW2-H1-GdC-3	20200908_EXPL2_Evo2_PR_SA_200spd_DIA_Ancient_unk_FW2_H1_GdC-3	---------------------------------------------------------------------------------------------------------------------------------------------------------------------------------------------------------------------------------------------------------------------------------------------------------------------------------------------------------------------------------------------------------------…	2861	FW2-H1-GdC-3	---------------------------------------------------------------------------------------------------------------------------------------------------------------------------------------------------------------------------------------------------------------------------------------------------------------------------------------------------------------------------------------------------------------…	2042	---------------------------------------------------------------------------------------------------------------------------------------------------------------------------------------------------------------------------------------------------------------------------------------------------------------------------------------------------------------------------------------------------------------…	1071
FW-portugal_FW2-H10-GdC-12	20200908_EXPL2_Evo2_PR_SA_200spd_DIA_Ancient_unk_FW2_H10_GdC-12	---------------------------------------------------------------------------------------------------------------------------------------------------------------------------------------------------------------------------------------------------------------------------------------------------------------------------------------------------------------------------------------------------------------…	2828	FW2-H10-GdC-12	---------------------------------------------------------------------------------------------------------------------------------------------------------------------------------------------------------------------------------------------------------------------------------------------------------------------------------------------------------------------------------------------------------------…	1790	---------------------------------------------------------------------------------------------------------------------------------------------------------------------------------------------------------------------------------------------------------------------------------------------------------------------------------------------------------------------------------------------------------------…	968
FW-portugal_FW2-H11-GdC-13	20200908_EXPL2_Evo2_PR_SA_200spd_DIA_Ancient_unk_FW2_H11_GdC-13	---------------------------------------------------------------------------------------------------------------------------------------------------------------------------------------------------------------------------------------------------------------------------------------------------------------------------------------------------------------------------------------------------------------…	2685	FW2-H11-GdC-13	---------------------------------------------------------------------------------------------------------------------------------------------------------------------------------------------------------------------------------------------------------------------------------------------------------------------------------------------------------------------------------------------------------------…	1884	---------------------------------------------------------------------------------------------------------------------------------------------------------------------------------------------------------------------------------------------------------------------------------------------------------------------------------------------------------------------------------------------------------------…	1333
FW-portugal_FW2-H12-J18-999	20200908_EXPL2_Evo2_PR_SA_200spd_DIA_Ancient_unk_FW2_H12_J18-999	---------------------------------------------------------------------------------------------------------------------------------------------------------------------------------------------------------------------------------------------------------------------------------------------------------------------------------------------------------------------------------------------------------------…	3460	FW2-H12-J18-999	---------------------------------------------------------------------------------------------------------------------------------------------------------------------------------------------------------------------------------------------------------------------------------------------------------------------------------------------------------------------------------------------------------------…	2179	---------------------------------------------------------------------------------------------------------------------------------------------------------------------------------------------------------------------------------------------------------------------------------------------------------------------------------------------------------------------------------------------------------------…	2263
FW-portugal_FW2-H2-GdC-4	20200908_EXPL2_Evo2_PR_SA_200spd_DIA_Ancient_unk_FW2_H2_GdC-4	---------------------------------------------------------------------------------------------------------------------------------------------------------------------------------------------------------------------------------------------------------------------------------------------------------------------------------------------------------------------------------------------------------------…	3154	FW2-H2-GdC-4	---------------------------------------------------------------------------------------------------------------------------------------------------------------------------------------------------------------------------------------------------------------------------------------------------------------------------------------------------------------------------------------------------------------…	1991	---------------------------------------------------------------------------------------------------------------------------------------------------------------------------------------------------------------------------------------------------------------------------------------------------------------------------------------------------------------------------------------------------------------…	2214
FW-portugal_FW2-H3-GdC-5	20200908_EXPL2_Evo2_PR_SA_200spd_DIA_Ancient_unk_FW2_H3_GdC-5	---------------------------------------------------------------------------------------------------------------------------------------------------------------------------------------------------------------------------------------------------------------------------------------------------------------------------------------------------------------------------------------------------------------…	2355	FW2-H3-GdC-5	---------------------------------------------------------------------------------------------------------------------------------------------------------------------------------------------------------------------------------------------------------------------------------------------------------------------------------------------------------------------------------------------------------------…	1937	---------------------------------------------------------------------------------------------------------------------------------------------------------------------------------------------------------------------------------------------------------------------------------------------------------------------------------------------------------------------------------------------------------------…	1292
FW-portugal_FW2-H4-GdC-6	20200908_EXPL2_Evo2_PR_SA_200spd_DIA_Ancient_unk_FW2_H4_GdC-6	---------------------------------------------------------------------------------------------------------------------------------------------------------------------------------------------------------------------------------------------------------------------------------------------------------------------------------------------------------------------------------------------------------------…	2877	FW2-H4-GdC-6	---------------------------------------------------------------------------------------------------------------------------------------------------------------------------------------------------------------------------------------------------------------------------------------------------------------------------------------------------------------------------------------------------------------…	1998	---------------------------------------------------------------------------------------------------------------------------------------------------------------------------------------------------------------------------------------------------------------------------------------------------------------------------------------------------------------------------------------------------------------…	1494
FW-portugal_FW2-H5-GdC-7	20200908_EXPL2_Evo2_PR_SA_200spd_DIA_Ancient_unk_FW2_H5_GdC-7	---------------------------------------------------------------------------------------------------------------------------------------------------------------------------------------------------------------------------------------------------------------------------------------------------------------------------------------------------------------------------------------------------------------…	2382	FW2-H5-GdC-7	---------------------------------------------------------------------------------------------------------------------------------------------------------------------------------------------------------------------------------------------------------------------------------------------------------------------------------------------------------------------------------------------------------------…	1874	---------------------------------------------------------------------------------------------------------------------------------------------------------------------------------------------------------------------------------------------------------------------------------------------------------------------------------------------------------------------------------------------------------------…	1165
FW-portugal_FW2-H6-GdC-8	20200908_EXPL2_Evo2_PR_SA_200spd_DIA_Ancient_unk_FW2_H6_GdC-8	---------------------------------------------------------------------------------------------------------------------------------------------------------------------------------------------------------------------------------------------------------------------------------------------------------------------------------------------------------------------------------------------------------------…	2594	FW2-H6-GdC-8	---------------------------------------------------------------------------------------------------------------------------------------------------------------------------------------------------------------------------------------------------------------------------------------------------------------------------------------------------------------------------------------------------------------…	1830	---------------------------------------------------------------------------------------------------------------------------------------------------------------------------------------------------------------------------------------------------------------------------------------------------------------------------------------------------------------------------------------------------------------…	1074
FW-portugal_FW2-H7-GdC-9	20200908_EXPL2_Evo2_PR_SA_200spd_DIA_Ancient_unk_FW2_H7_GdC-9	---------------------------------------------------------------------------------------------------------------------------------------------------------------------------------------------------------------------------------------------------------------------------------------------------------------------------------------------------------------------------------------------------------------…	2483	FW2-H7-GdC-9	---------------------------------------------------------------------------------------------------------------------------------------------------------------------------------------------------------------------------------------------------------------------------------------------------------------------------------------------------------------------------------------------------------------…	1808	---------------------------------------------------------------------------------------------------------------------------------------------------------------------------------------------------------------------------------------------------------------------------------------------------------------------------------------------------------------------------------------------------------------…	1187
FW-portugal_FW2-H8-GdC-10	20200908_EXPL2_Evo2_PR_SA_200spd_DIA_Ancient_unk_FW2_H8_GdC-10	---------------------------------------------------------------------------------------------------------------------------------------------------------------------------------------------------------------------------------------------------------------------------------------------------------------------------------------------------------------------------------------------------------------…	2616	FW2-H8-GdC-10	---------------------------------------------------------------------------------------------------------------------------------------------------------------------------------------------------------------------------------------------------------------------------------------------------------------------------------------------------------------------------------------------------------------…	1942	---------------------------------------------------------------------------------------------------------------------------------------------------------------------------------------------------------------------------------------------------------------------------------------------------------------------------------------------------------------------------------------------------------------…	1338
FW-portugal_FW2-H9-GdC-11	20200908_EXPL2_Evo2_PR_SA_200spd_DIA_Ancient_unk_FW2_H9_GdC-11	---------------------------------------------------------------------------------------------------------------------------------------------------------------------------------------------------------------------------------------------------------------------------------------------------------------------------------------------------------------------------------------------------------------…	2621	FW2-H9-GdC-11	---------------------------------------------------------------------------------------------------------------------------------------------------------------------------------------------------------------------------------------------------------------------------------------------------------------------------------------------------------------------------------------------------------------…	1934	---------------------------------------------------------------------------------------------------------------------------------------------------------------------------------------------------------------------------------------------------------------------------------------------------------------------------------------------------------------------------------------------------------------…	1345
FW-portugal_FW3-A1-GdC-14	20200908_EXPL2_Evo2_PR_SA_200spd_DIA_Ancient_unk_FW3_A1_GdC-14	---------------------------------------------------------------------------------------------------------------------------------------------------------------------------------------------------------------------------------------------------------------------------------------------------------------------------------------------------------------------------------------------------------------…	1852	FW3-A1-GdC-14	---------------------------------------------------------------------------------------------------------------------------------------------------------------------------------------------------------------------------------------------------------------------------------------------------------------------------------------------------------------------------------------------------------------…	1455	---------------------------------------------------------------------------------------------------------------------------------------------------------------------------------------------------------------------------------------------------------------------------------------------------------------------------------------------------------------------------------------------------------------…	431
FW-portugal_FW3-A10-GdC-23	20200908_EXPL2_Evo2_PR_SA_200spd_DIA_Ancient_unk_FW3_A10_GdC-23	---------------------------------------------------------------------------------------------------------------------------------------------------------------------------------------------------------------------------------------------------------------------------------------------------------------------------------------------------------------------------------------------------------------…	49	FW3-A10-GdC-23	-----------------------------------------------------------------------------------------------------------------------------------------------------------------------------------------------------------------------------------------------------------------------------------------------------------------------------P--------SVVAVPL---PLHR-----------------------------------------------------------…	183	---------------------------------------------------------------------------------------------------------------------------------------------------------------------------------------------------------------------------------------------------------------------------------------------------------------------------------------------------------------------------------------------------------------…	0
FW-portugal_FW3-A11-GdC-24	20200908_EXPL2_Evo2_PR_SA_200spd_DIA_Ancient_unk_FW3_A11_GdC-24	---------------------------------------------------------------------------------------------------------------------------------------------------------------------------------------------------------------------------------------------------------------------------------------------------------------------------------------------------------------------------------------------------------------…	329	FW3-A11-GdC-24	---------------------------------------------------------------------------------------------------------------------------------------------------------------------------------------------------------------------------------------------------------------------------------------------------------------------------------------------------------------------------------------------------------------…	93	---------------------------------------------------------------------------------------------------------------------------------------------------------------------------------------------------------------------------------------------------------------------------------------------------------------------------------------------------------------------------------------------------------------…	0
FW-portugal_FW3-A12-GdC-25	20200908_EXPL2_Evo2_PR_SA_200spd_DIA_Ancient_unk_FW3_A12_GdC-25	---------------------------------------------------------------------------------------------------------------------------------------------------------------------------------------------------------------------------------------------------------------------------------------------------------------------------------------------------------------------------------------------------------------…	135	FW3-A12-GdC-25	---------------------------------------------------------------------------------------------------------------------------------------------------------------------------------------------------------------------------------------------------------------------------------------------------------------------------------------------------------------------------------------------------------------…	100	---------------------------------------------------------------------------------------------------------------------------------------------------------------------------------------------------------------------------------------------------------------------------------------------------------------------------------------------------------------------------------------------------------------…	0
FW-portugal_FW3-A2-GdC-15	20200908_EXPL2_Evo2_PR_SA_200spd_DIA_Ancient_unk_FW3_A2_GdC-15	---------------------------------------------------------------------------------------------------------------------------------------------------------------------------------------------------------------------------------------------------------------------------------------------------------------------------------------------------------------------------------------------------------------…	568	FW3-A2-GdC-15	---------------------------------------------------------------------------------------------------------------------------------------------------------------------------------------------------------------------------------------------------------------------------------------------------------------------------------------------------------------------------------------------------------------…	241	---------------------------------------------------------------------------------------------------------------------------------------------------------------------------------------------------------------------------------------------------------------------------------------------------------------------------------------------------------------------------------------------------------------…	15
FW-portugal_FW3-A3-GdC-16	20200908_EXPL2_Evo2_PR_SA_200spd_DIA_Ancient_unk_FW3_A3_GdC-16	---------------------------------------------------------------------------------------------------------------------------------------------------------------------------------------------------------------------------------------------------------------------------------------------------------------------------------------------------------------------------------------------------------------…	75	FW3-A3-GdC-16	---------------------------------------------------------------------------------------------------------------------------------------------------------------------------------------------------------------------------------------------------------------------------------------------------------------------------------------------------------------------------------------------------------------…	194	---------------------------------------------------------------------------------------------------------------------------------------------------------------------------------------------------------------------------------------------------------------------------------------------------------------------------------------------------------------------------------------------------------------…	0
FW-portugal_FW3-A4-GdC-17	20200908_EXPL2_Evo2_PR_SA_200spd_DIA_Ancient_unk_FW3_A4_GdC-17	---------------------------------------------------------------------------------------------------------------------------------------------------------------------------------------------------------------------------------------------------------------------------------------------------------------------------------------------------------------------------------------------------------------…	73	FW3-A4-GdC-17	---------------------------------------------------------------------------------------------------------------------------------------------------------------------------------------------------------------------------------------------------------------------------------------------------------------------------------------------------------------------------------------------------------------…	176	---------------------------------------------------------------------------------------------------------------------------------------------------------------------------------------------------------------------------------------------------------------------------------------------------------------------------------------------------------------------------------------------------------------…	0
FW-portugal_FW3-A6-GdC-19	20200908_EXPL2_Evo2_PR_SA_200spd_DIA_Ancient_unk_FW3_A6_GdC-19	---------------------------------------------------------------------------------------------------------------------------------------------------------------------------------------------------------------------------------------------------------------------------------------------------------------------------------------------------------------------------------------------------------------…	160	FW3-A6-GdC-19	---------------------------------------------------------------------------------------------------------------------------------------------------------------------------------------------------------------------------------------------------------------------------------------------------------------------------------------------------------------------------------------------------------------…	256	---------------------------------------------------------------------------------------------------------------------------------------------------------------------------------------------------------------------------------------------------------------------------------------------------------------------------------------------------------------------------------------------------------------…	0
FW-portugal_FW3-A7-GdC-20	20200908_EXPL2_Evo2_PR_SA_200spd_DIA_Ancient_unk_FW3_A7_GdC-20	---------------------------------------------------------------------------------------------------------------------------------------------------------------------------------------------------------------------------------------------------------------------------------------------------------------------------------------------------------------------------------------------------------------…	102	FW3-A7-GdC-20	---------------------------------------------------------------------------------------------------------------------------------------------------------------------------------------------------------------------------------------------------------------------------------------------------------------------------------------------------------------------------------------------------------------…	139	---------------------------------------------------------------------------------------------------------------------------------------------------------------------------------------------------------------------------------------------------------------------------------------------------------------------------------------------------------------------------------------------------------------…	0
FW-portugal_FW3-A8-GdC-21	20200908_EXPL2_Evo2_PR_SA_200spd_DIA_Ancient_unk_FW3_A8_GdC-21	---------------------------------------------------------------------------------------------------------------------------------------------------------------------------------------------------------------------------------------------------------------------------------------------------------------------------------------------------------------------------------------------------------------…	9	FW3-A8-GdC-21	---------------------------------------------------------------------------------------------------------------------------------------------------------------------------------------------------------------------------------------------------------------------------------------------------------------------------------------------------------------------------------------------------------------…	157	---------------------------------------------------------------------------------------------------------------------------------------------------------------------------------------------------------------------------------------------------------------------------------------------------------------------------------------------------------------------------------------------------------------…	0
FW-portugal_FW3-B1-GdC-26	20200908_EXPL2_Evo2_PR_SA_200spd_DIA_Ancient_unk_FW3_B1_GdC-26	---------------------------------------------------------------------------------------------------------------------------------------------------------------------------------------------------------------------------------------------------------------------------------------------------------------------------------------------------------------------------------------------------------------…	43	FW3-B1-GdC-26	---------------------------------------------------------------------------------------------------------------------------------------------------------------------------------------------------------------------------------------------------------------------------------------------------------------------------------------------------------------------------------------------------------------…	109	---------------------------------------------------------------------------------------------------------------------------------------------------------------------------------------------------------------------------------------------------------------------------------------------------------------------------------------------------------------------------------------------------------------…	0
FW-portugal_FW3-B2-GdC-27	20200908_EXPL2_Evo2_PR_SA_200spd_DIA_Ancient_unk_FW3_B2_GdC-27	---------------------------------------------------------------------------------------------------------------------------------------------------------------------------------------------------------------------------------------------------------------------------------------------------------------------------------------------------------------------------------------------------------------…	80	FW3-B2-GdC-27	---------------------------------------------------------------------------------------------------------------------------------------------------------------------------------------------------------------------------------------------------------------------------------------------------------------------------------------------------------------------------------------------------------------…	141	---------------------------------------------------------------------------------------------------------------------------------------------------------------------------------------------------------------------------------------------------------------------------------------------------------------------------------------------------------------------------------------------------------------…	0
FW-portugal_FW3-B3-GdC-28	20200908_EXPL2_Evo2_PR_SA_200spd_DIA_Ancient_unk_FW3_B3_GdC-28	---------------------------------------------------------------------------------------------------------------------------------------------------------------------------------------------------------------------------------------------------------------------------------------------------------------------------------------------------------------------------------------------------------------…	236	FW3-B3-GdC-28	---------------------------------------------------------------------------------------------------------------------------------------------------------------------------------------------------------------------------------------------------------------------------------------------------------------------------------------------------------------------------------------------------------------…	137	---------------------------------------------------------------------------------------------------------------------------------------------------------------------------------------------------------------------------------------------------------------------------------------------------------------------------------------------------------------------------------------------------------------…	0
FW-portugal_FW3-B4-GdC-29	20200908_EXPL2_Evo2_PR_SA_200spd_DIA_Ancient_unk_FW3_B4_GdC-29	---------------------------------------------------------------------------------------------------------------------------------------------------------------------------------------------------------------------------------------------------------------------------------------------------------------------------------------------------------------------------------------------------------------…	177	FW3-B4-GdC-29	---------------------------------------------------------------------------------------------------------------------------------------------------------------------------------------------------------------------------------------------------------------------------------------------------------------------------------------------------------------------------------------------------------------…	136	---------------------------------------------------------------------------------------------------------------------------------------------------------------------------------------------------------------------------------------------------------------------------------------------------------------------------------------------------------------------------------------------------------------…	0
FW-portugal_FW3-B5-GdC-30	20200908_EXPL2_Evo2_PR_SA_200spd_DIA_Ancient_unk_FW3_B5_GdC-30	----------------------------------------------------------------------------------EVFELELDTLE------------------------------------------------------------------------------------------------------------------------------------------------------------------------------------------------------------------------------------------------------------------------------------------------------------------…	182	FW3-B5-GdC-30	---------------------------------------------------------------------------------------------------------------------------------------------------------------------------------------------------------------------------------------------------------------------------------------------------------------------------------------------------------------------------------------------------------------…	157	---------------------------------------------------------------------------------------------------------------------------------------------------------------------------------------------------------------------------------------------------------------------------------------------------------------------------------------------------------------------------------------------------------------…	0
FW-portugal_FW3-B6-GdC-31	20200908_EXPL2_Evo2_PR_SA_200spd_DIA_Ancient_unk_FW3_B6_GdC-31	---------------------------------------------------------------------------------------------------------------------------------------------------------------------------------------------------------------------------------------------------------------------------------------------------------------------------------------------------------------------------------------------------------------…	55	FW3-B6-GdC-31	---------------------------------------------------------------------------------------------------------------------------------------------------------------------------------------------------------------------------------------------------------------------------------------------------------------------------------------------------------------------------------------------------------------…	112	---------------------------------------------------------------------------------------------------------------------------------------------------------------------------------------------------------------------------------------------------------------------------------------------------------------------------------------------------------------------------------------------------------------…	15
FW-portugal_FW3-B7-GdC-32	20200908_EXPL2_Evo2_PR_SA_200spd_DIA_Ancient_unk_FW3_B7_GdC-32	---------------------------------------------------------------------------------------------------------------------------------------------------------------------------------------------------------------------------------------------------------------------------------------------------------------------------------------------------------------------------------------------------------------…	66	FW3-B7-GdC-32	---------------------------------------------------------------------------------------------------------------------------------------------------------------------------------------------------------------------------------------------------------------------------------------------------------------------------------------------------------------------------------------------------------------…	99	---------------------------------------------------------------------------------------------------------------------------------------------------------------------------------------------------------------------------------------------------------------------------------------------------------------------------------------------------------------------------------------------------------------…	0
FW-portugal_FW3-B8-GdC-33	20200908_EXPL2_Evo2_PR_SA_200spd_DIA_Ancient_unk_FW3_B8_GdC-33	---------------------------------------------------------------------------------------------------------------------------------------------------------------------------------------------------------------------------------------------------------------------------------------------------------------------------------------------------------------------------------------------------------------…	221	FW3-B8-GdC-33	---------------------------------------------------------------------------------------------------------------------------------------------------------------------------------------------------------------------------------------------------------------------------------------------------------------------------------------------------------------------------------------------------------------…	161	---------------------------------------------------------------------------------------------------------------------------------------------------------------------------------------------------------------------------------------------------------------------------------------------------------------------------------------------------------------------------------------------------------------…	0
FW-unknowns_FW17-01	20200229_EXPL2_Evo2_IH_SA_200spd_DIA_Ancient_unknown_FW17_01	-------------------------------------------------------------------------------------------------------------------------------QGGQFVVLFAK-----------------------------VVHAVEAALAAFNAQ-------------------------------------------------------------------------------------------------------------------------------------------------------------------------------------------------------------------------…	3417	FW17-01	-------------------------------------------------------------------------------------------------------------------------------QGGQFVVLFAK---------------------------------------------------------------------------------------------------------------------------------------------------------------------------------------------------------------------------------------------------------------------…	2216	---------------------------------------------------------------------------------------------------------------------------------------------------------------------------------------------------------------------------------------------------------------------------------------------------------------------------------------------------------------------------------------------------------------…	2487
FW-unknowns_FW18-01	20200229_EXPL2_Evo2_IH_SA_200spd_DIA_Ancient_unknown_FW18_01	------------------------------------------------------------------------VWS-PDPT-R---------------------------------------------QGGQFVVLFAK-----------------------------VVHAVEAALAAFNAQ-------------------------------------------------------------------------------------------------------------------------------------------------------------------------------------------------------------------------…	3817	FW18-01	-------------------------------------------------------------------------------------------------------------------------------QGGQFVVLFAK-----------------------------VVHAVEAALAAFN---------------------------------------------------------------------------------------------------------------------------------------------------------------------------------------------------------------------------…	2514	--------------------------------------------------------------HVLNQLDEVKVWS-PDPT-R---------------------------------------------QGGQFVVLFAK-----------------------------VVHAVEAALAAFNAQSNG----------------------------------------------------------------------------------------------------------------------------------------------------------------------------------------------------------------------…	3052
FW-unknowns_FW20-01	20200229_EXPL2_Evo2_IH_SA_200spd_DIA_Ancient_unknown_FW20_01	---------------------------------------------------------------------------------------------------------------------------------------------------------------------------------------------------------------------------------------------------------------------------------------------------------------------------------------------------------------------------------------------------------------…	3127	FW20-01	---------------------------------------------------------------------------------------------------------------------------------------------------------------------------------------------------------------------------------------------------------------------------------------------------------------------------------------------------------------------------------------------------------------…	2187	---------------------------------------------------------------------------------------------------------------------------------------------------------------------------------------------------------------------------------------------------------------------------------------------------------------------------------------------------------------------------------------------------------------…	2629
Reference-Domestics_Blank-1	20200229_EXPL2_Evo2_IH_SA_200spd_DIA_Ancient_unknown_Blank_01	-------------------------------------------------------------------------------------------------------------------------------QDGQFSVLFTK----------------------------------------------------------------------------------------------------------------------------------------------------------------------------------------------------------------HTFSGVASVESSSGE-AFHVGK-------------------------------…	3600	Blank-1	-------------------------------------------------------------------------------------------------------------------------------QDGQFSVLFTK-----------------------------------------------SYFQLVELSR--------------------------------------------------------------------------------------------------------------------SVVAG-P--------SVVAVPL---PLHR------HTFSGVASVES-SGE-AFHVGK-------------------------------…	2686	---------------------------------------------------------------------------------------------------------------------------------------------------------------------------------------------------------------------------------------------------------------------------------------------------------------------------------------------------------------------------------------------------------------…	1281
Reference-Domestics_Blank-2	20200229_EXPL2_Evo2_IH_SA_200spd_DIA_Ancient_unknown_Blank_02	-----------------SL----PL-DPLAGYK----------------------------------------------------------------------------------------------QDGQFSVLFTK----------------------------------------------------------------------------------------------------------------------------------------------------------------------------------------------------------------HTFSGVASVESASGE-AFHVGK-------------------------------…	2753	Blank-2	-----------------SL----PL-DPLAGYK----------------------------------------------------------------------------------------------QDGQFSVLFTK----------------------------------------------GSYFQLVELSR--------------------------------------------------------------------------------------------------------------------SVVAG-P--------SVVAVPL---PLHR------HTFSGVASVESASGE-AFHVGKTPL-----VGQPSL---PGGP----VR----…	1988	-------------------------------------------------------------------------------------------------------------------------------QDGQFSVLFTK----------------------------------------------------------------------------------------------------------------------------------------------------------------------------------------------------------------H-FSGVASVESASGE-AFHVGK-------------------------------…	744
Reference-Domestics_Blank-3	20200229_EXPL2_Evo2_IH_SA_200spd_DIA_Ancient_unknown_Blank_03	-----------------------------------------------------------------------------RPA-GEVFDLELDTLETT--------------------------------QDGQFSVLF-K--------------------------------------------SNGSYLQLVELSR------------------------------------------------------------------------------------------------------------------------------------VVAVPL---PLHR------HTFSGVASVESASGE-AFHVGK-------------------------------…	2965	Blank-3	-------------------------------------------------------------------------------------------------------------------------------QDGQFSVLF-K-----------------------------VVHAAESALAAFNAQSNGSY-QLVELSR--------------------------------------------------------------------------------------------------------------------SVVAG-P--------SVVAVPL---PLHR------HTFSGVASVESASGE-AFHVGKTPL-----VGQPSL---PGGP----VR----…	2291	----------------------------------------------------------------------------------------------------------------------------------------------------------------------------------------------------------------------------------------------------------------------------------------------------------------------------------------------------------HTFSGVASVESSSGE-AFHVGK-------------------------------…	610
Reference-Domestics_Blank-4	20200229_EXPL2_Evo2_IH_SA_200spd_DIA_Ancient_unknown_RobotBlank_01	-----------------------------------------------------------------------------------------------------------------------------------------------------------------------VVHAVEAALAAFNAQ--------------------------------------------------------------------------------------------------------------------------------------------------------------------HTFSGVASVESSSGE-AFHVGK-------------------------------…	2353	Blank-4	-------------------------------------------------------------------------------------------------------------------------------QDGQFSVLFTK-----------------------------------------------SYFQLVELSR-------------------------------------------------------------------------------------------------------------------------------------------------------HTFSGVASVES-SGE-AFHVGK-------------------------------…	1754	---------------------------------------------------------------------------------------------------------------------------------------------------------------------------------------------------------------------------------------------------------------------------------------------------------------------------------------------------------------------------------------------------------------…	541
Reference-Domestics_Blank-5	20200229_EXPL2_Evo2_IH_SA_200spd_DIA_Ancient_unknown_RobotBlank_02	-----------------SL----PL-DPLAGYK--------------------------------------------------------------------------------------------------------------------------------------------------------SYFQLVELSR------------------------------------------------------------------------------------------------------------------------------------VVAVPL---PLHR------HTFSGVASVESASGE-AFHVGK-------------------------------…	2556	Blank-5	-----------------SL----PL-DPLAGYK----------------------------------------------------------------------------------------------QDGQFSVLFTK--------------------------------------AAFNAQNNGSYFQLVELSR--------------------------------------------------------------------------------------------------------------------SVVAG-P--------SVVAVPL---PLHR------HTFSGVASVESASGE-AFHVGK-------------------------------…	2049	---------------------------------------------------------------------------------------------------------------------------------------------------------------------------------------------------------------------------------------------------------------------------------------------------------------------------------------------------------------------------------------------------------------…	459
Reference-Domestics_Blank-6	20200229_EXPL2_Evo2_IH_SA_200spd_DIA_Ancient_unknown_RobotBlank_03	----------------------------------------------------------------------------------------------------------------------------------------------------------------------------------------------------------------------------------------------------------------------------------------------------------------------------------------------------------HTFSGVASVESSSGE-AFHVGK-------------------------------…	2347	Blank-6	-------------------------------------------------------------------------------------------------------------------------------QDGQFSVLFTK-----------------------------------------------------------------------------------------------------------------------------------------------------------------------------------P--------SVVAVPL---PLHR------HTFSGVASVES-SGE-AFHVGK-------------------------------…	1597	----------------------------------------------------------------------------------------------------------------------------------------------------------------------------------------------------------------------------------------------------------------------------------------------------------------------------------------------------------H-FSGVASVES-SGE-AFHVGK-------------------------------…	433
Reference-Domestics_Bos-01	20200229_EXPL2_Evo2_IH_SA_200spd_DIA_Ancient_unknown_Bos_01	------------------L----PL-DPVAGYK----------------------------------------------------------------------------------------------QDGQFSVLFTK-----------------------------VVHAVEVALATFN----GSYLQLVELSR-----------------------------------------------------------------------------------------------------------------------VG-P--------SVVAVPL---PLHR------HTFSGVASVESSSGE-AFHVGKTPL-----VGQPSL---PGGP----VR----…	4055	Bos-01	------------------L----PL-DPVAGYK-----------------------------HTLNQLDSVK-------------------------------------------------------QDGQFSVLFTK-----------------------------VVHAAESALAAFNAQ-NGSYLQLVELSR--------------------------------------------------------------------------------------------------------------------SVV-G-P--------SVVAVPL---PLHR------H-FSGVASVES-SGE-AFHVGKTPL-----VGQPSL---PGGP----VR----…	3380	------------------L----PL-DPVAGYK------PDTEQAALAAVDYLNK-------HTLNQLDSVK-----RPT-GEVYDLELDTLETT--------------------------------QDGQFSVLFTK-----------------------------VVHA-E-ALA-FNAQSNGSYLQLVELSRAQFVPL-PVSVSVEF-------------------------------------A--LGG-EDVR----------------------------------------SA--AGP---PVASVVVG-P--------SVVAVPL---PLHR------HTFSGVASVESSSGE-AFHVGKTPL-----VGQPSL---PGGP----VRL---…	3753
Reference-Domestics_Bos-02	20200229_EXPL2_Evo2_IH_SA_200spd_DIA_Ancient_unknown_Bos_02	------------------L----PL-DPVAGYK------PDTEQAALAAVDYLNK-------HTLNQLDSVK-----RPT-GEVYDLELDTLETT--------------------------------QDGQFSVLFTK-----------------------------VVHAVEVALATFNAESNGSYLQLVELSRAQFVPL-P-SVS----------------------------------------A--LGG-EDVR-----------------------------------------------------SVVVG-P--------SVVAVPL---PLHR------HTFSGVASVESSSGE-AFHVGKTPL-----VGQPSL---PGGP----VR----…	5076	Bos-02	------------------L----PL-DPVAGYK----------QAALAAVDYLNK-------HTLNQLDSVK-------------------------------------------------------QDGQFSVLFTK-----------------------------VVHAAESALAAFNAQ-NGSYLQLVELSRAQFVPL-PVSV-VEF-----------------------------------------------------------------------------------------------------SVV-G-P--------SVVAVPL---PLHR------HTFSGVASVESSSGE-AFHVGKTPL-----VGQPSL---PGGP----VR----…	3761	------------------L----PL-DPVAGYK----DDPDTEQAALAAVDYLNK-------HTLNQLDSVK-----RPT-GEVYDLELDTLETT--------------------------------QDGQFSVLFTK-----------------------------VVHAVEVALATFNA-SNGSYLQLVELSRAQFVPL-PVSVSVEFAVAATDCLAK-ATDPAQCNLLAEK-------------A--LGG-EDVR--------------------------------------P-SA--AGP---PVASVVVG-P--------SVVAVPL---PLHR------HTFSGVASVESSSGE-AFHVGKTPL-----VGQPSL---PGGP----VRL---…	3917
Reference-Domestics_Bos-03	20200229_EXPL2_Evo2_IH_SA_200spd_DIA_Ancient_unknown_Bos_03	------------------L----PL-DPVAGYK------PDTEQAALAAVDYLNK-------HTLNQLDSVK-----RPT-GEVYDLELD-------------------------------------QDGQFSVLFTK-----------------------------VVHAVEVALATFNAESNGSYLQLVELSR----------------------------------------------------A--LGG-EDVR-----------------------------------------------------SVVVG-P--------SVVAVPL---PLHR------HTFSGVASVESSSGE-AFHVGKTPL-----VGQPSL---PGGP----VR----…	4887	Bos-03	------------------L----PL-DPVAGYK-----------------------------HTLNQLDSVK-------------------------------------------------------QDGQFSVLFTK-----------------------------VVHAAESALAAFNAQNNGSYLQLVELSRAQFVPL-PVSVHVEF-----------------------------------------------------------------------------------------------------SVVAG-P--------SVVAVPL---PLHR------HTFSGVASVESSSGE-AFHVGKTPL-----VGQPSL---PGGP----VR----…	3619	------------------L----PL-DPVAGYK----DDPDTEQAALAAVDYLNK-------HTLNQLDSVK-----RPT-GEVYDLELDTLETT--------------------------------QDGQFSVLFTK-----------------------------VVHAVEVALATFNAESNGSYLQLVELSR----------------------------------------------------A--LGG-EDVR--------------------------------------P-SA--AGP---PVASVVVG-P--------SVVAVPL---PLHR------HTFSGVASVESSSGE-AFHVGKTPL-----VGQPSL---PGGP----VRL---…	3990
Reference-Domestics_Bos-04	20200229_EXPL2_Evo2_IH_SA_200spd_DIA_Ancient_unknown_Bos_04	------------------L----PL-DPVAGYK-----------------------------HTLNQLDSVK-----RPT-GEVYDLELDTLE----------------------------------QDGQFSVLFTK-----------------------------VVHAVEVALATFNAE-NGSYLQLVELSR----------------------------------------------------A--LGG-EDVR------------------------------------------------------VVVG-P--------SVVAVPL---PLHR------HTFSGVASVESSSGE-AFHVGKTPL-----VGQPSL---PGGP----VR----…	4513	Bos-04	------------------L----PL-DPVAGYK-----------------------------HTLNQLDSVKVWA--QPT-GESFK-----------------------------------------QDGQFSVLFTK-----------------------------VVHAAESALAAFNAQ-NGSYLQLVELSRAQFVPL-PVSVS--------------------------------------------------------------------------------------------------------SVV-G-P--------SVVAVPL---PLHR------H-FSGVASVES-SGE-AFHVGKTPL-----VGQPSL---PGGP----VR----…	3552	------------------L----PL-DPVAGYK------PDTEQAALAAVDYLNK-------HTLNQLDSVK-------------------------------------------------------QDGQFSVLFTK-----------------------------VVHAVEVALATFN--SNGSYLQLVELSR----------------------------------------------------A--LGG-EDVR---------------------------------------------GP---PVASVVVG-P--------SVVAVPL---PLHR------HTFSGVASVESSSGE-AFHVGKTPL-----VGQPSL---PGGP----VRL---…	3316
Reference-Domestics_Bos-05	20200229_EXPL2_Evo2_IH_SA_200spd_DIA_Ancient_unknown_Bos_05	------------------L----PL-DPVAGYK-----DPDTEQAALAAVDYLNK-------HTLNQLDSVK-----RPT-GEVYDLELDTLETT--------------------------------QDGQFSVLFTK-----------------------------VVHAVEVALATFNAESNGSYLQLVELSRAQFVPL-PVSVS----------------------------------------A--LGG-EDVRVT---------------------------------------------------SVVVG-P--------SVVAVPL---PLHR------HTFSGVASVESSSGE-AFHVGKTPL-----VGQPSL---PGGP----VR----…	5298	Bos-05	#NAME?	3935	#NAME?	3920
Reference-Domestics_Bos-06	20200229_EXPL2_Evo2_IH_SA_200spd_DIA_Ancient_unknown_Bos_06	------------------L----PL-DPVAGYK------PDTEQAALAAVDYLNK-------HTLNQLDSVK-----RPT-GEVYDLELDTLETT--------------------------------QDGQFSVLFTK-----------------------------VVHAVEVALATFNAESNGSYLQLVELSRAQFVPL-PVSVS----------------------------------------A--LGG-EDVR-----------------------------------------------------SVVVG-P--------SVVAVPL---PLHR------HTFSGVASVESSSGE-AFHVGKTPL-----VGQPSL---PGGP----VR----…	4807	Bos-06	------------------L----PL-DPVAGYK----------QAALAAVDYLNK-------HTLNQLDSVK-------------------------------------------------------QDGQFSVLFTK-----------------------------VVHAAESALAAFNAQ-NGSY-QLVELSRAQFVPL-PVSVS--------------------------------------------------------------------------------------------------------SVV-G-P--------SVVAVPL---PLHR------H-FSGVASVES-SGE-AFHVGKTPL-----VGQPSL---PGGP----VR----…	3611	------------------L----PL-DPVAGYK----DDPDTEQAALAAVDYLNK-------HTLNQLDSVK-----RPT-GEVYDLELDTLETT--------------------------------QDGQFSVLFTK-----------------------------VVHA-E-ALA-FNA-SNGSYLQLVELSRAQFVPL-PVSVSVEF----------------------------------------------------------------------------------------SA--AGP---PVASVVVG-P--------SVVAVPL---PLHR------HTFSGVASVESSSGE-AFHVGKTPL-----VGQPSL---PGGP----VRL---…	3670
Reference-Domestics_Bos-08	20200229_EXPL2_Evo2_IH_SA_200spd_DIA_Ancient_unknown_Bos_08	------------------L----PL-DPVAGYK------PDTEQAALAAVDYLNK------------------------------------------------------------------------QDGQFSVLFTK-----------------------------VVHAVEVALATFNAESNGSYLQLVELSR----------------------------------------------------A--LGG-EDVR-----------------------------------------------------SVVVG-P--------SVVAVPL---PLHR------HTFSGVASVESSSGE-AFHVGKTPL-----VGQPSL---PGGP----VR----…	4516	Bos-08	------------------L----PL-DPVAGYK-----------------------------HTLNQLDSVK-------------------------------------------------------QDGQFSVLFTK-----------------------------VVHAAESALAAFNAQ-NGSYLQLVELSR--------------------------------------------------------------------------------------------------------------------SVV-G-P--------SVVAVPL---PLHR------H-FSGVASVES-SGE-AFHVGKTPL-----VGQPSL---PGGP----VR----…	3302	------------------L----PL-DPVAGYK----DDPDTEQAALAAVDYLNK-------HTLNQLDSVK-----RPT-GEVYDLELD-------------------------------------QDGQFSVLFTK-----------------------------VVHAVEVALATFNA-SNGSYLQLVELSRAQFVPL-PVSVSVEFAVAATDCLAK---------------------------A--LGG-EDVR----------------------------------------SA--AGP---PVASVVVG-P--------SVVAVPL---PLHR------HTFSGVASVESSSGE-AFHVGKTPL-----VGQPSL---PGGP----VRL---…	3959
Reference-Domestics_Equus-01	20200229_EXPL2_Evo2_IH_SA_200spd_DIA_Ancient_unknown_Equus_01	----------------LSL----PN-GLSPAYR-----------------------------HVLNQLDKVQVWA--QPT-GESFK-----------------------------------------QNGQFSVSFVK--SSP-DSAEDVRK-----PLLAPLNDTRVVHAVEAALAAFNAQNNGSYFQLVELSRAQLVPL-P-S--VEFTVS----------------------------------A--LGG-EDVR-----------------------------------------------------SVVAG-P--------SVVAVP-LPPP-HR------HTFSGVASVESASGE-AFHVGK-------------------------------…	4835	Equus-01	----------------LSL----PN-GLSPAYR-----------------------------HVLNQLDKVQVWA--QPT-GESFK-----------------------------------------QNGQFSVSFVK-----------------------------VVHAVEAALAAFNAQNNGSYFQLVELSRAQLVPL-PVSVHVEF-----------------------------------------------------------------------------------------------------SVVAG-P--------SVVAVPL---PLHR------HSFSGVASVESASGE-AFHVGKTPL-----VGQPSL---PGGP----VR----…	2902	----------------LSL----PN-GLSPAYR-----------------------------HVLNQLDKVQVWA--QPT-GESFK-----------------------------------------QNGQFSVSFVK--SSP-DSAEDVR------PLLAPLNDTRVVHAVEAALAAFNAQNNGSYFQLVELSRAQLVPL-PVSVHVEF-----------------------------------------------------------------------------------------------------SLVVG-P--------VVVAASQLPPPVHR------HAFAGVGSGESSSGE-AFHVGK-------------------------------…	2964
Reference-Domestics_Equus-02	20200229_EXPL2_Evo2_IH_SA_200spd_DIA_Ancient_unknown_Equus_02	----------------LSL----PN-GLSPAYR-----------------------------HVLNQLDKVQVWA--QPT-GESFKLELDTLETT--------------------------------QNGQFSVSFVK-------------------PLLAPLNDTRVVHAVEAALAAFNAQNNGSYFQLVELSRAQLVPL-P-STYVEFTVS--------------------------------------------------------------------------------------------------------------------AV--LPPP-HR-------------SVESASGE-AFHVGK-------------------------------…	5217	Equus-02	#NAME?	3557	----------------LSL----PN-GLSPAYR------PETEQAALLAVDYLNSHLHQGYKHVLNQLDKVQVWA--QPT-GESFK-----------------------------------------Q-GQFSV-F-K-----------------------------VVHAVEAALAAFNAQNNGSYFQLVELSRAQLVPL-PVSVHVEF-------------------------------------------------------------------------------------------------------VVG-P--------VVVAASQLPPPVHR-----------------------------------------------------------…	3746
Reference-Domestics_Equus-04	20200229_EXPL2_Evo2_IH_SA_200spd_DIA_Ancient_unknown_Equus_04	----------------------------------------------------------------------VQVWA--QPT-GESFK-----------------------------------------QNGQFSVSFVK-----------------------------VVHAVEAALAAFN-----SYFQLVELSRAQLVPL-PV-----------------------------------------------------------------------------------------------------------------------------AVPL---PLHR-----------------------------------------------------------…	4043	Equus-04	----------------LSL----PN-GLSPAYR-------------------------------------VQVWA--QPT-GESFK-----------------------------------------QNGQFSVSFVK-----------------------------------------------SYFQLVELSRAQLVPL-PVSVHVEF---------------------------------------------------------------------------------------------------------------------------------------------------------------------------------------------…	2736	----------------LSL----PN-GLSPAYR-------------------------------------VQVWA--QPT-GESFK-----------------------------------------QNGQFSVSFVK-----------------------------VVHAVEAALAAFNAQNNGSYFQLVELSRAQLVPL-PVSVHVEF---------------------------------------------------------------------------------------------------------------------------------------------------------------------------------------------…	3597
Reference-Domestics_Ovis-01	20200229_EXPL2_Evo2_IH_SA_200spd_DIA_Ancient_unknown_Ovis_01	-----------------SL----PL-DPLAGYK-----------------------------HTLNQLDSVK-------------------------------------------------------QDGQFSVLFTK--------------------------------------------NNGSYFQLVELSR--------------------------------------------------------------------------------------------------------------------SVVAG-P--------SVVAVPL---PLHR------HTFSGVASVESASGE-AFHVGK-------------------------------…	3867	Ovis-01	-----------------SL----PL-DPLAGYK-------------------------------------VQVWA--QPT-GESFK-----------------------------------------QDGQFSVLFTK--------------------------------------AAFNAQNNGSYFQLVELSRAQFVPL-PGSVSVEF-----------------------------------------------------------------------------------------------------SVVAG-P--------SVVAVPL---PLHR------HTFSGVASVES-SGE-AFHVGK-------------------------------…	3213	----------------RSL----PL-DPLAGYK------PDTEQAALAAVDYLNK-------HTLNQLDSVK-----RPT-GEVYDLELDTLETT--------------------------------QDGQFSVLFTK-------------------------------------------QNNGSYFQLVELSRAQFVPL-PGSVSVEFAVAATDCLAK--------------------------------------------------------------------------------APSAAGL-PVGSVVAG-P--------SVVAVPL---PLHR------HTFSGVASVESASGE-AFHVGKTPL-----VGQPSV---PGGP----VHL---…	3396
Reference-Domestics_Ovis-02	20200229_EXPL2_Evo2_IH_SA_200spd_DIA_Ancient_unknown_Ovis_02	-----------------SL----PL-DPLAGYK----------------------------------------------------------------------------------------------QDGQFSVLFTK-----------------------------------------------SYFQLVELSRAQFVPL-PGSVSVEF-----------------------------------------------------------------------------------------------------------P--------SVVAVPL---PLHR-----------------------------------------------------------…	3413	Ovis-02	-----------------SL----PL-DPLAGYK----------------------------------------------------------------------------------------------QDGQFSVLFTK-----------------------------------------------SYFQLVELSRAQFVPL-PGSVSVEF-----------------------------------------------------------------------------------------------------SVVAG-P--------SVVAVPL---PLHR------H-FSGVASVESASGE-AFHVGK-------------------------------…	2829	-----------------SL----PL-DPLAGYK------PDTEQAALAAVDYLNK------------------------------------------------------------------------QDGQFSVLFTK---------------------------------------------NGSYFQLVELSRAQFVPL-PGSVSVEF-------------------------------------------------------------------------------------------PSAAGL-PVGSVVAG-P--------SVVAVPL---PLHR------HTFSGVASVESASGE-AFHVGK-------------------------------…	3253
Reference-Domestics_Ovis-03	20200229_EXPL2_Evo2_IH_SA_200spd_DIA_Ancient_unknown_Ovis_03	-----------------SL----PL-DPLAGYK----------------------------------------------------------------------------------------------QDGQFSVLFTK-----------------------------------------------SYFQLVELSR--------------------------------------------------------------------------------------------------------------------SVVAG-P--------SVVAVPL---PLHR-----------------------------------------------------------…	4145	Ovis-03	------------------L----PL-DPLAGYK----------------------------------------------------------------------------------------------QDGQFSVLFTK-----------------------------------------------SYFQLVELSRAQFVPL-PGSV---------------------------------------------------------------------------------------------------------SVVAG-P--------SVVAVPL---PLHR------HSFSGVASVES-SGE-AFHVGK-------------------------------…	2730	-------------------------------------------------------------------------------------------------------------------------------QDGQFSVLFTK---------------------------------------------NGSYFQLVELSR------------------------------------------------------------------------------------------------------------AAGL-PVGSVVAG-P--------SVVAVPL---PLHR------HTFSGVASVESASGE-AFHVGK-------------------------------…	2987
Reference-Domestics_Ovis-04	20200229_EXPL2_Evo2_IH_SA_200spd_DIA_Ancient_unknown_Ovis_04	-----------------SL----PL-DPLAGYK--------------------------------------------RPT-GEVYDLELD-------------------------------------QDGQFSVLFTK---------------------------------------------NGSYFQLVELSRAQFVPL-PGSVSVEF-----------------------------------------------------------------------------------------------------SVVAG-P--------SVVAVPL---PLHR------HTFSGVASVESASGE-AFHVGK-------------------------------…	4323	Ovis-04	-----------------SL----PL-DPLAGYK----------------------------------------------------------------------------------------------QDGQFSVLFTK--------------------------------------AAFNAQNNGSYFQLVELSRAQFVPL-PGSVSVEF-----------------------------------------------------------------------------------------------------SVVAG-P--------SVVAVPL---PLHR------HTFSGVASVESASGE-AFHVGK-------------------------------…	2709	-----------------SL----PL-DPLAGYK------PDTEQAALAAVDYLNK----------------------RPT-GEVYDLELDTLET---------------------------------QDGQFSVLFTK--------------------------------------------NNGSYFQLVELSRAQFVPL-PGSVSVEFAVAA--------------------------------------------------------------------------------------APSAAGL-PVGSVVAG-P--------SVVAVPL---PLHR------HTFSGVASVESASGE-AFHVGK-------------------------------…	3120
Reference-Domestics_Ovis-05	20200229_EXPL2_Evo2_IH_SA_200spd_DIA_Ancient_unknown_Ovis_05	-----------------SL----PL-DPLAGYK----------QAALAAVDYLNK-------HTLNQLDSVK-----RPT-GEVYDLELD-------------------------------------QDGQFSVLFTK---------------------------------------------NGSYFQLVELSRAQFVPL-PGSVSVEF-----------------------------------------------------------------------------------------------------SVVAG-P--------SVVAVPL---PLHR------HTFSGVASVESASGE-AFHVGK-------------------------------…	4377	Ovis-05	----------------RSL----PL-DPLAGYK----------QAALAAVDYLNK-------HTLNQLDSVKVWA--QPT-GESFK-----------------------------------------QDGQFSVLFTK--------------------------------------AAFNAQNNGSYFQLVELSRAQFVPL-PGSVSVEF-----------------------------------------------------------------------------------------------------SVVAG-P--------SVVAVPL---PLHR------HTFSGVASVESASGE-AFHVGK-------------------------------…	3358	----------------RSL----PL-DPLAGYK----DDPDTEQAALAAVDYLNK-------HTLNQLDSVK-----RPT-GEVYDLELDTLETT--------------------------------QDGQFSVLFTK-----------------------------------------NAQNNGSYFQLVELSRAQFVPL-PGSVSVEFAVAATDCLAK--------------------------------------------------------------------------------APSAAGL-PVGSVVAG-P--------SVVAVPL---PLHR------HTFSGVASVESASGE-AFHVGKTPL-----VGQPSV---PGGP----VHL---…	3794
Reference-Domestics_Ovis-06	20200229_EXPL2_Evo2_IH_SA_200spd_DIA_Ancient_unknown_Ovis_06	-----------------SL----PL-DPLAGYK------PDTEQAALAAVDYLNK----------------------RPT-GEVYDLELDTLETT--------------------------------QDGQFSVLFTK--------------------------------------------NNGSYFQLVELSRAQFVPL-PGSVSVEF-----------------------------------------------------------------------------------------------------SVV-G-P--------SVVAVPL---PLHR------HTFSGVASVESASGE-AFHVGK-------------------------------…	4780	Ovis-06	----------------RSL----PL-DPLAGYK----------QAALAAVDYLNK-------HTLNQLDSVK-------------------------------------------------------QDGQFSVLFTK--------------------------------------AAFNAQNNGSYFQLVELSRAQFVPL-PGSVSVEF-----------------------------------------------------------------------------------------------------SVVAG-P--------SVVAVPL---PLHR------H-FSGVASVESASGE-AFHVGK-------------------------------…	3194	-----------------SL----PL-DPLAGYK----DDPDTEQAALAAVDYLNK-------HTLNQLDSVK-----RPT-GEVYDLELDTLET---------------------------------QDGQFSVLFTK-----------------------------VVHAAE-ALA-FNAQ-NGSYFQLVELSRAQFVPL-PGSVSVEFAVAATDCLAK--------------------------------------------------------------------------------APSAAGL-PVGSVVAG-P--------SVVAVPL---PLHR------HTFSGVASVESASGE-AFHVGKTPL-----VGQPSV---PGGP----VHL---…	3832
Reference-Domestics_Ovis-07	20200229_EXPL2_Evo2_IH_SA_200spd_DIA_Ancient_unknown_Ovis_07	-----------------SL----PL-DPLAGYK----------------------------------------------------------------------------------------------QDGQFSVLFTK--------------------------------------------NNGSYFQLVELSRAQFVPL-PG-----------------------------------------------------------------------------------------------------------SVVAG-P--------SVVAVPL---PLHR------HTFSGVASVESASGE-AFHVGK-------------------------------…	4120	Ovis-07	-----------------SL----PL-DPLAGYK----------------------------------------------------------------------------------------------QDGQFSVLFTK--------------------------------------------NNGSYFQLVELSRAQFVPL-PGSVSVEF-----------------------------------------------------------------------------------------------------SVVAG-P--------SVVAVPL---PLHR------HTFSGVASVESASGE-AFHVGK-------------------------------…	2866	-----------------SL----PL-DPLAGYK----------------------------------------------------------------------------------------------QDGQFSVLFTK---------------------------------------------NGSYFQLVELSRAQFVPL-PGSVSVEF--------------------------------------------------------------------------------------------SAAGL-PVGSVVAG-P--------SVVAVPL---PLHR------HTFSGVASVESASGE-AFHVGK-------------------------------…	3004
Reference-Domestics_Ovis-08	20200229_EXPL2_Evo2_IH_SA_200spd_DIA_Ancient_unknown_Ovis_08	----------------RSL----PL-DPLAGYK------PDTEQAALAAVDYLNK-------HTLNQLDSVK-----RPT-GEVYDLELDTLETT--------------------------------QDGQFSVLFTK--------------------------------------------NNGSYFQLVELSRAQFVPL-PGSVSVEF-----------------------------------------------------------------------------------------------------SVVAG-P--------SVVAVPL---PLHR------HTFSGVASVESASGE-AFHVGKTPL-----VGQPSV---PG------------…	5066	Ovis-08	----------------RSL----PL-DPLAGYK------------ALAAVDYLNK-------HTLNQLDSVK-------------------------------------------------------QDGQFSVLFTK--------------------------------------AAFNAQNNGSYFQLVELSRAQFVPL-PGSVSVEF-----------------------------------------------------------------------------------------------------SVVAG-P--------SVVAVPL---PLHR------HTFSGVASVESASGE-AFHVGK-------------------------------…	3556	----------------RSL----PL-DPLAGYK----DDPDTEQAALAAVDYLNK-------HTLNQLDSVK-----RPT-GEVYDLELDTLETT--------------------------------QDGQFSVLFTK-----------------------------------------NAQNNGSYFQLVELSRAQFVPL-PGSVSVEFAVAATDCLAK---------------------------------------------------------------------------------PSAAGL-PVGSVVAG-P--------SVVAVPL---PLHR------HTFSGVASVESASGE-AFHVGKTPL-----VGQPSV---PGGP----VHLCPG…	3903
Reference-Domestics_Sus-01	20200229_EXPL2_Evo2_IH_SA_200spd_DIA_Ancient_unknown_Sus_01	--------------------------------------------------------------HTLNQVDSVK-----RPA-GEVFDLELD-------------------------------------QDGQFSVLFAK-----------------------------VVHAAESALAAFN--SNGSYLQLVELSRAQLVPL-PPSTYVEFTVS-------------------------------------------------------------------------------------------------------------------------------------HSFSGVASVESASGE-AFHVGK-------------------------------…	4597	Sus-01	#NAME?	3406	------------------V----PH-GPLLGYR----DDVETEQAALAAVDYLNK-------HTLNQVDSVK-----RPA-GEVFDLELDTLETT--------------------------------QDGQFSVLFAK-----------------------------VVHAAESALAAFNAQSNGSYLQLVELSR------------------------------------------------------------------------------------------------------------------------------------VVAVPPGLPPVHR------HSFSGVASVESASGE-AFHVGK--------GAQPSL-PAADGSVPV-VR----…	4266
Reference-Domestics_Sus-02	20200229_EXPL2_Evo2_IH_SA_200spd_DIA_Ancient_unknown_Sus_02	---------------------------------------------ALAAVDYLNK-------HTLNQVDSVK-----RPA-GEVFDLELDTLETT--------------------------------QDGQFSVLFAK-----------------------------VVHAAESALAAFN--SNGSYLQLVELSR-------------------------------------------------------------------------------------------------------------------------------------------------------HSFSGVASVESASGE-AFHVGK-------------------------------…	4465	Sus-02	------------------V----PH-GPLLGYR------------ALAAVDYLNK---------------VQVWA--QPT-GESFK-----------------------------------------QDGQFSVLFAK-----------------------------VVHAAESALAAFNAQSNGSYLQLVELSR-------------------------------------------------------------------------------------------------------------------------------------------------------HSFSGVASVESASGE-AFHVGK-------------------------------…	3334	---------------------------------------------ALAAVDYLNK-------HTLNQVDSVK-----RPA-GEVFDLELDTLETT--------------------------------QDGQFSVLFAK-----------------------------VVHAAESALAAFNAQSNGSYLQLVELSR-------------------------------------------------------------------------------------------------------------------------------------------------------HSFSGVASVESASGE-AFHVGK--------GAQPSL-PAADGSVPV-VR----…	3752
Reference-Domestics_Sus-03	20200229_EXPL2_Evo2_IH_SA_200spd_DIA_Ancient_unknown_Sus_03	---------------------------------------------ALAAVDYLNK-------HTLNQVDSVK-----RPA-GEVFDLELDTLETT--------------------------------QDGQFSVLFAK-----------------------------VVHAAESALAAFNAQSNGSYLQLVELSRAQLVPL-SA----------------------------------------------------------------------------------------------------------------------------------------------HSFSGVASVESASGE-AFHVGK--------GAQPSL-PAADGSVPV-VR----…	4583	Sus-03	#NAME?	3819	------------------V----PH-GPLLGYREPACDDVETEQAALAAVDYLNK-------HTLNQVDSVKVWP-RRPA-GEVFDLELDTLETT---------------QLTEHAVEGDCDFHVLKQDGQFSVLFAK-----------------------------VVHAAESALAAFNAQSNGSYLQLVELSR-----------------------------------------------------------------------------------------------------S-PL--ADV---PAASLVVG-P--------MVVAVPPGLPPVHR------HSFSGVASVESASGE-AFHVGK--------GAQPSL-PAADGSVPV-VR----…	4551
Reference-Domestics_Sus-04	20200229_EXPL2_Evo2_IH_SA_200spd_DIA_Ancient_unknown_Sus_04	-------------------------------------------QAALAAVDYLNK-------HTLNQVDSVK-----RPA-GEVFDLELDTLETT--------------------------------QDGQFSVLFAK-----------------------------VVHAAESALAAFN--SNGSYLQLVELSR-------------------------------------------------------------------------------------------------------------------------------------------------------HSFSGVASVESASGE-AFHVGK-------------------------------…	4318	Sus-04	------------------V----PH-GPLLGYR----------------------------------------------------------------------------------------------QDGQFSVLFAK-----------------------------VVHAAESALAAFNAQSNGSYLQLVELSR-------------------------------------------------------------------------------------------------------------------------------------------------------HSFSGVASVESASGE-AFHVGK-------------------------------…	2936	------------------V----PH-GPLLGYR----DDVETEQAALAAVDYLNK-------HTLNQVDSVK-----RPA-GEVFDLELDTLETT--------------------------------QDGQFSVLFAK-----------------------------VVHAAESALAAFNAQSNGSYLQLVELSR------------------------------------------------------------------------------------------------------------------------------------VVAVPPGLPPVHR------HSFSGVASVESASGE-AFHVGK--------GAQPSL-PAADGSVPV-VR----…	3439
Reference-Domestics_Sus-05	20200229_EXPL2_Evo2_IH_SA_200spd_DIA_Ancient_unknown_Sus_05	-------------------------------------------QAALAAVDYLNK-------HTLNQVDSVK-----RPA-GEVFDLELDTLETT--------------------------------QDGQFSVLFAK-----------------------------VVHAAESALAAFNAQSNGSYLQLVELSR-------------------------------------------------------------------------------------------------------------------------------------------------------HSFSGVASVESASGE-AFHVGK-------------------------------…	4827	Sus-05	------------------V----PH-GPLLGYR----------QAALAAVDYLNK-------HTLNQVDSVK-------------------------------------------------------QDGQFSVLFAK-----------------------------VVHAAESALAAFNAQSNGSY-QLVELSR-------------------------------------------------------------------------------------------------------------------------------------------------------HSFSGVASVESASGE-AFHVGK--------GAQPSL-PAADGSVPV-VR----…	3526	------------------V----PH-GPLLGYR----DDVETEQAALAAVDYLNK-------HTLNQVDSVK-----RPA-GEVFDLELDTLETT--------------------------------QDGQFSVLFAK-----------------------------VVHAAESALAAFNAQSNGSYLQLVELSR------------------------------------------------------------------------------------------------------------------------------------VVAVPPGLPPVHR------HSFSGVASVESASGE-AFHVGK--------GAQPSL-PAADGSVPV-VR----…	3962
Reference-Domestics_Sus-06	20200229_EXPL2_Evo2_IH_SA_200spd_DIA_Ancient_unknown_Sus_06	------------------------P-SPLLGYR----------QAALAAVDYLNK----------------------RPA-GEVFDLELDTLETT--------------------------------QDGQFSVLFAK-----------------------------VVHAAESALAAFN--SNGSYLQLVELSR-------------------------------------------------------------------------------------------------------------------------------------------------------HSFSGVASVESASGE-AFHVGK-------------------------------…	4337	Sus-06	------------------V----PH-GPLLGYR-----------------------------HTLNQVDSVK-------------------------------------------------------QDGQFSVLFAK-----------------------------VVHAAESALAAFNAQSNGSYLQLVELSR-------------------------------------------------------------------------------------------------------------------------------------------------------HSFSGVASVESASGE-AFHVGK-------------------------------…	2991	------------------V----PH-GPLLGYR-----DVETEQAALAAVDYLNK-------HTLNQVDSVK-----RPA-GEVFDLELDTLETT--------------------------------QDGQFSVLFAK-----------------------------VVHAAESALAAFNAQSNGSYLQLVELSR-------------------------------------------------------------------------------------------------------------------------------------------------------HSFSGVASVESASGE-AFHVGK--------GAQPSL-PAADGSVPV-VR----…	3670
Reference-Domestics_Sus-07	20200229_EXPL2_Evo2_IH_SA_200spd_DIA_Ancient_unknown_Sus_07	-----------------------------------------------------------------------------RPA-GEVFDLELDTLETT--------------------------------QDGQFSVLFAK-----------------------------VVHAAESALAAFNAQSNGSYLQLVELSR-------------------------------------------------------------------------------------------------------------------------------------------------------HSFSGVASVESASGE-AFHVGK-------------------------------…	4005	Sus-07	------------------V----PH-GPLLGYR----------------------------------------------------------------------------------------------QDGQFSVLFAK-----------------------------VVHAAESALAAFNAQSNGSYLQLVELSR-------------------------------------------------------------------------------------------------------------------------------------------------------HSFSGVASVESASGE-AFHVGK-------------------------------…	3186	------------------V----PH-GPLLGYR----------QAALAAVDYLNK-------HTLNQVDSVK-----RPA-GEVFDLELDTLETT--------------------------------QDGQFSVLFAK-----------------------------VVHAAESALAAFNAQSNGSYLQLVELSR-------------------------------------------------------------------------------------------------------------------------------------------------------HSFSGVASVESASGE-AFHVGK-------------------------------…	3936
Reference-Domestics_Sus-08	20200229_EXPL2_Evo2_IH_SA_200spd_DIA_Ancient_unknown_Sus_08	------------------------H-GPGLLYR--------TEQAALAAVDYLNK-------HTLNQVDSVK-----RPA-GEVFDLELDTLETT-------------------------------KQDGQFSVLFAK-----------------------------VVHAAESALAAFNAQSNGSY-QLVELSRAQLVPL-SA----------------------------------------------------------------------------------------------------------------------------------------------HSFSGVASVESASGE-AFHVGK--------GAQPSL-PAADGSVPV-VR----…	5031	Sus-08	#NAME?	3912	------------------V----PH-GPLLGYR----DDVETEQAALAAVDYLNK-------HTLNQVDSVK-----RPA-GEVFDLELDTLETT-------------------------------KQDGQFSVLFAK-------------------PLLAPLNDSRVVHAAESALAAFNAQSNGSYLQLVELSR-----------------------------------------------------------------------------------------------------S-PL--ADV---PAASLVVG-P--------MVVAVPPGLPPVHR------HSFSGVASVESASGE-AFHVGK--------GAQPSL-PAADGSVPV-VRP---…	4439
Reference-Domestics_Sus-09	20200229_EXPL2_Evo2_IH_SA_200spd_DIA_Ancient_unknown_Sus_09	#NAME?	5364	Sus-09	#NAME?	3780	------------------V----PH-GPLLGYR----DDVETEQAALAAVDYLNK-------HTLNQVDSVK-----RPA-GEVFDLELDTLETT--------------------------------QDGQFSVLFAK---SP-DSAEDVHK---------------VVHAAESALAAFNAQSNGSYLQLVELSRAQLVPL-SASV------------------------------------------------------------------------------------------S-PL--ADV---PAASLVVG-P--------MVVAVPPGLPPVHR------HSFSGVASVESASGE-AFHVGK--------GAQPSL-PAADGSVPV-VRP---…	4609
Reference-Human_Human-01	20200621_QE5_Evo2_PR_SA_200spd_DIA_Ancient_Human_01	------------------A----PH-GPGLLYR-----DPETEEAALVALDYLNQNLPWGYKHTLNQLDEVK--------------------------------------------------------------------SSP-DSAEDVRK-----PLLAPLNDTR------AALAAFNAQNNGSNFQLEELSRAQLVPL-PPSTYVEFTVSG---------------------------------------------------------------------------------------------------------------------APPGHQLHR------HTFMGVVSLGSPSGE-VSHPR--------------------------------…	4298	Human-01	-------------------------------------------------------------------------------------------------------------------------------QNGQFSVSFVK---------------------------------------------------------AQ-VPL-PVSVHVEF---------------------------------------------------------------------------------------------------------------------------------------------------------------------------------------------…	2613	------------------A----PH-GPGLLYR------PETEEAALVALDYLNQNLPWGYKHTLNQLDEVKVWP-QQPS-GELFELELDTLET---VLDPTPVAR-------EHAVEGDCDF-LLK----------------------------------------------AALAAFNAQNNGSNFQLEELSRAQLVPL-PPSTYVEFTVSGTD----------------------------------------------------------------------------------------------------------------------------------HTFMGVVSLGSPSGE-VSHPR--------------------------------…	3328
Reference-Human_Human-02	20200621_QE5_Evo2_PR_SA_200spd_DIA_Ancient_Human_02	------------------A----PH-GPGLLYR------PETEEAALVALDYLNQNLPWGYKHTLNQLDEVK------------------------HVLDPTPVAR-------EHAVEGDCDFQLLK------------------------------PLLAPLNDTR------AALAAFNAQNNGSNFQLEELSRAQLVPL-PPSTYVEFTVSG-----------------------------------------------------------------------------------------------------------------VLLAAPPGHQLHR------HTFMGVVSLGSPSGE-VSHPR---V-----VVGPG-------P--R-------…	4504	Human-02	---------------------------------------------------------------------------------------------------------------------------------------------------------------------------------------------------------------------------------------------------------------------------------------------------------------------------------------------------------------------------------------------------------------…	2774	------------------A----PH-GPGLLYR----DDPETEEAALVALDYLNQNLPWGYKHTLNQLDEVK-------------------------VLDPTPVAR-------EHAVEGDCDF-LLK----------------------------------------------AALAAFNAQNNGSNFQLEELSRAQLVPL-PPST--------------------------------------------------------------------------------------------------------------------------------------------HTFMGVVSLGSPSGE-VSHPR--------------------------------…	3255
Reference-Human_Human-03	20200621_QE5_Evo2_PR_SA_200spd_DIA_Ancient_Human_03	------------------A----PH-GPGLLYR------PETEEAALVALDYLNQNLPWGYKHTLNQLDEVK------------------------HVLDPTPVAR-------EHAVEGDCDFQLLK----------------------------------------------AALAAFNAQNNGSNFQLEELSRAQLVPL-PPSTYVEFTVSG-----------------------------------------------------------------------------------------------------------------VLLAAPPGHQLHR------HTFMGVVSLGSPSGE-VSHPR--------------------------------…	4565	Human-03	---------------------------------------------------------------------------------------------------------------------------------------------------------------------------------------------------------------------------------------------------------------------------------------------------------------------------------------------------------------------------------------------------------------…	2521	------------------A----PH-GPGLLYR-----DPETEEAALVALDYLNQNLPWGYKHTLNQLDEVK-------------------------VLDPTPVAR-------EHAVEGDCDF-LLK----------------------------------------------AALAAFNAQNNGSNFQLEELSRAQLVPL-PPSTYVEFTVSG------------------------------------------------------------------------------------------------------------------------------------HTFMGVVSLGSPSGE-VSHPR--------------------------------…	3477
Reference-Primates_Blank-1	20200710_EXPL2_Evo2_PR_SA_200spd_DIA_Ancient_Labblank	-------------------------------------------------------------------------------------------------------------------------------------------------------------------------------------QNNGSNFQLEELSR-------------------------------------------------------------------------------------------------------------------------------------------------------HTFMGVVSLGSPSGE-ASHPR--------------------------------…	2717	Blank-1	---------------------------------------------------------------------------------------------------------------------------------------------------------------------------------------------------------------------------------------------------------------------------------------------------------------------------------------------------------------------------------------------------------------…	1911	---------------------------------------------------------------------------------------------------------------------------------------------------------------------------------------------------------------------------------------------------------------------------------------------------------------------------------------------------------------------------------------------------------------…	734
Reference-Primates_Gorilla-gorilla-Gor1	20200710_EXPL2_Evo2_PR_SA_200spd_DIA_Ancient_PrimateBone_Gorilla-gorilla_Gor1	-------------------------------------------------------------------------------------------------VLDPTPVAK-----------------------------------------------------------------------------NGSNFQLEELSRAQLVPL-PPS--------------------------------------------------------------------------------------------------------------------------------------------------------------------------------------------------…	4091	Gorilla-gorilla-Gor1	---------------------------------------------------------------------------------------------------------------------------------------------------------------------------------------------------AQLVPL-PVSVHVEF---------------------------------------------------------------------------------------------------------------------------------------------------------------------------------------------…	2661	--------------------------------------------------------------HTLNQLDEVK-------------------------VLDPTPVAK-------------------------------------------------------------------AALAAFNAQNNGSNFQLEELSR-------------------------------------------------------------------------------------------------------------------------------------------------------HTFMGVVSLGSPSGE-ASHPR--------------------------------…	3574
Reference-Primates_Gorilla-gorilla-Gor2	20200710_EXPL2_Evo2_PR_SA_200spd_DIA_Ancient_PrimateBone_Gorilla-gorilla_Gor2	---------------------------------------------------------------------------------------------------------------------------------------------------------------------------------------------------------------------------------------------------------------------------------------------------------------------------------------------------------------------------------------------------------------…	3503	Gorilla-gorilla-Gor2	---------------------------------------------------------------------------------------------------------------------------------------------------------------------------------------------------------------------------------------------------------------------------------------------------------------------------------------------------------------------------------------------------------------…	2330	--------------------------------------------------------------HTLNQLDEVK----------------------------------------------------------------------------------------------------------------------------------------------------------------------------------------------------------------------------------------------------------------------------------HTFSGVASVESASGE-AFHVGK-------------------------------…	2794
Reference-Primates_Pan-troglodytes-Pan1	20200710_EXPL2_Evo2_PR_SA_200spd_DIA_Ancient_PrimateBone_Pan-troglodytes_Pan1	--------------------------------------------------------------HTLNQLDEVK-----QPS-GELFELE--------HVLDPTPVAR-------------------------------------------------------------------AALAAFNAQNNGSNFQLEELSRAQLVPL-PPSTYVEF-------------------------------------A--LGG-EDVR----------------------------------------------------------------------------------------HTFMGVVSLGSPSGE-ASHPR--------------------------------…	4271	Pan-troglodytes-Pan1	---------------------------------------------------------------------------------------------------------------------------------------------------------------------------------------------------------------------------------------------------------------------------------------------------------------------------------------------------------------------------------------------------------------…	2708	--------------------------------------------------------------HTLNQLDEVK-------------------------VLDPTPVAR-------------------------------------------------------------------AALAAFNAQNNGSNFQLEELSRAQLVPL-PPSTYVEF----------------------------------------------------------------------------------------------------------------------------------------HTFMGVVSLGSPSGE-ASHPR--------------------------------…	3206
Reference-Primates_Pan-troglodytes-Pan2	20200710_EXPL2_Evo2_PR_SA_200spd_DIA_Ancient_PrimateBone_Pan-troglodytes_Pan2	--------------------------------------------------------------HTLNQLDEVK------------------------HVLDPTPVAR------------------------------------------------------------------------------GSNFQLEELSRAQLVPL-PPSTYVEF----------------------------------------------------------------------------------------------------------------------------------------HTFMGVVSLGSPSGE-ASHPR--------------------------------…	4062	Pan-troglodytes-Pan2	----------------------------------------------------------------------------------------------------------------------------------------------------------------------------------------------------------------------------------------------------------------------------------------------------------------------------------------------------------HSFSGVASVESASGE-AFHVGK-------------------------------…	2803	---------------------------------------PETEEAALVALDYLNQNHPWGYKHTLNQLDEVK-------------------------VLDPTPVAR-------EHAVEGDCDFRLL-----------------------------------------------AALAAFNAQNNGSNFQLEELSR-------------------------------------------------------------------------------------------------------------------------------------------------------HTFMGVVSLGSPSGE-ASHPR--------------------------------…	3648
Reference-Primates_Pongo-pygmaeus-Orang1	20200710_EXPL2_Evo2_PR_SA_200spd_DIA_Ancient_PrimateBone_Pongo-pygmaeus_Orang1	--------------------------------------------------------------HTLNQLDEVK-------------------------VLDPTPVAR---------------------------------------------------------------------------------FQLEELSR------------------------------------------------------------------------------------------------------------------------------------------------------------------------------------------------------------…	3503	Pongo-pygmaeus-Orang1	-------------------------------------------------------------------------------------------------------------------------------QDGQFSVLFTK---------------------------------------------------------AQLVPL-PVSVHVEF---------------------------------------------------------------------------------------------------------------------------------------------------------------------------------------------…	2553	------------------A----PH-GPGLLYR-----------------------------HTLNQLDEVK-------------------------VLDPTPVAR-------------------------------------------------------------VVHAAEAALAAFNAQN----FQLEELSR------------------------------------------------------------------------------------------------------------------------------------VLAAASPAHQLHR----------------SPSGE-VSHPR--------------------------------…	3295
Reference-Primates_Pongo-pygmaeus-Orang2	20200710_EXPL2_Evo2_PR_SA_200spd_DIA_Ancient_PrimateBone_Pongo-pygmaeus_Orang2	------------------A----P---P---Y------------------------------HTLNQLDEVK-------------------------VLDPTPVAR---------------------------------------------------------------------------------FQLEELSRAQLVPL-PPSTYVEFTVSG-----------------------------------------------------------------------------------------------------------------------------------------------------------------------------------------…	4565	Pongo-pygmaeus-Orang2	---------------------------------------------------------------------------------------------------------------------------------------------------------------------------------------------------------------------------------------------------------------------------------------------------------------------------------------------------------------------------------------------------------------…	2525	------------------A----PH-GPGLLYR------PETEEAALVALDYLNQNHPWGYKHTLNQLDEVK-------------------------VLDPTPVAR-------------------------------------------------------------VVHAAEAALAAFNAQNNG--FQLEELSRAQLVPL-PPSTYVEFTMS------------------------------------------------------------------------------------------------------------------VLAAASPAHQLYR------HTFMGVVSWRSPSGE-VSHPR--------------------------------…	3723
Reference-UncommonDomestics_Bison-bonasus-P27	20200710_EXPL2_Evo2_PR_SA_200spd_DIA_Ancient_KnownBone_Bison-bonasus_P27	-------------------------------------------------------------------------------------------------------------------------------QDGQFSVLFTK-----------------------------VVHAVEVALA-----SNGSY-QLVELSR----------------------------------------------------A--LGG-EDVR--------------------------------------------------------------------------------------------------------------TPL-----VGQPSV---PGGP----VR----…	3730	Bison-bonasus-P27	-------------------------------------------------------------------------------------------------------------------------------QDGQFSVLFTK---------------------------------------------NGSYLQLVELSR-----------------------------------------------------------------------------------------------------------------------------------------------------------------------------TPL-----VGQPSV---PGGP----VR----…	2463	-----------------------------------------------------------------------------RPT-GEVYDLELD-------------------------------------QDGQFSVLFTK--------------------------------------------SNGSYLQLVELSR----------------------------------------------------A--LGG-EDVR--------------------------------------------------------------------------------------------------------------TPL-----VGQPSV---PGGP----VR----…	2727
Reference-UncommonDomestics_Bison-bonasus-P28	20200710_EXPL2_Evo2_PR_SA_200spd_DIA_Ancient_KnownBone_Bison-bonasus_P28	------------------L----PL-DPVAGYK-----------------------------HTLNQLDSVK-----RPT-GEVYDLELD-------------------------------------QDGQFSVLFTK--------------------------------------------SNGSYLQLVELSR----------------------------------------------------A--LGG-EDVR-----------------------------------------------------------P--------SVVAVPL---PLHR------HTFSGVASVESSSGE-AFHVGKTPL-----VGQPSV---PGGP----VR----…	4603	Bison-bonasus-P28	------------------L----PL-DPVAGYK-----------------------------HTLNQLDSVK-------------------------------------------------------QDGQFSVLFTK-----------------------------VVHAAESALAAFNAQSNGSYFQLVELSR--------------------------------------------------------------------------------------------------------------------------P--------SVVAVPL---PLHR------HSFSGVASVESASGE-AFHVGKTPL-----VGQPSV---PGGP----VR----…	3280	------------------L----PL-DPVAGYK------PDTEQAALAAVDYLNK-------HTLNQLDSVK-----RPT-GEVYDLELD-------------------------------------QDGQFSVLFTK--------------------------------------------SNGSYLQLVELSR----------------------------------------------------A--LGG-EDVR-----------------------------------------------------------P--------SVVAVPL---PLHR------HTFSGVASVESSSGE-AFHVGKTPL-----VGQPSV---PGGP----VR----…	3408
Reference-UncommonDomestics_Bison-bonasus-P29	20200710_EXPL2_Evo2_PR_SA_200spd_DIA_Ancient_KnownBone_Bison-bonasus_P29	------------------L----PL-DPVAGYK----DDPDTEQAALAAVDYLNK-------HTLNQLDSVK-----RPT-GEVYDLELD-------------------------------------QDGQFSVLFTK-------------------PLLAPLNDSR-------------A-SNGSYLQLVELSR----------------------------------------------------A--LGG-EDVR-----------------------------------------------------SVVVG-P--------SVVAVPL---PLHR------HTFSGVASVESSSGE-AFHVGKTPL-----VGQPSV---PGGP----VRL---…	4911	Bison-bonasus-P29	------------------L----PL-DPVAGYK--------TEQAALAAVDYLNK-------HTLNQLDSVK-------------------------------------------------------QDGQFSVLFTK-----------------------------VVHAAESALAAFNAQSNGSYLQLVELSRAQFVPL-PVSVHVEF-----------------------------------------------------------------------------------------------------SVV-G-P--------SVVAVPL---PLHR------H-FSGVASVES-SGE-AFHVGKTPL-----VGQPSV---PGGP----VR----…	3321	------------------L----PL-DPVAGYK----DDPDTEQAALAAVDYLNK-------HTLNQLDSVK-----RPT-GEVYDLELD-------------------------------------QDGQFSVLFTK--------------------------------------------SNGSYLQLVELSR--------------------------ATDPAQCNLLAEK-------------A--LGG-EDVR------------------------------------------------------VVVG-P--------SVVAVPL---PLHR------HTFSGVASVESSSGE-AFHVGKTPL-----VGQPSV---PGGP----VRL---…	3601
Reference-UncommonDomestics_Bos-primigenius-P30	20200710_EXPL2_Evo2_PR_SA_200spd_DIA_Ancient_KnownBone_Bos-primigenius_P30	------------------L----PL-DPVAGYK--------------------------------------------RPT-GEVYDLELD-------------------------------------QDGQFSVLFTK-----------------------------VVHAVEVALA------NGSYLQLVELSR----------------------------------------------------A--LGG-EDVRVT--------------------------------------------------------------------------------------HTFSGVASVE------------TPL-----VGQPSL---PGGP----VR----…	4086	Bos-primigenius-P30	------------------L----PL-DPVAGYK----------------------------------------------------------------------------------------------QDGQFSVLFTK-----------------------------VVHAAESALAAFNAQSNGSYLQLVELSRAQFVPL-PV-----------------------------------------------------------------------------------------------------------------P--------SVVAVPL---PLHR------HSFSGVASVESASGE-AFHVGKTPL-----VGQPSL---PGGP----VR----…	2788	------------------L----PL-DPVAGYK------PDTEQAALAAVDYLNK-------HTLNQLDSVK-----RPT-GEVYDLELDTLETT--------------------------------QDGQFSVLFTK--------------------------------------------SNGSYLQLVELSR----------------------------------------------------A--LGG-EDVR----------------------------------------------------------------------------------------HTFSGVASVESSSGE-AFHVGKTPL-----VGQPSL---PGGP----VR----…	2969
Reference-UncommonDomestics_Bos-primigenius-P31	20200710_EXPL2_Evo2_PR_SA_200spd_DIA_Ancient_KnownBone_Bos-primigenius_P31	------------------L----PL-DPVAGYK----------QAALAAVDYLNK-------HTLNQLDSVK-----RPT-GEVYDLELDTLE----------------------------------QDGQFSVLFTK-------------------PLLAPLNDSRVVHAVEVALAT----SNGSYLQLVELSRAQFVPL-PV-------------------------------------------A--LGG-EDVRVT------------------------------------------------------------------SVVAVPL---PLHR------HTFSGVASVE------------TPL-----VGQPSL---PGGP----VR----…	4810	Bos-primigenius-P31	------------------L----PL-DPVAGYK--------TEQAALAAVDYLNK-------HTLNQLDSVK-------------------------------------------------------QDGQFSVLFTK-----------------------------VVHAAESALAAFNAQSNGSYLQLVELSRAQFVPL-PV-----------------------------------------------------------------------------------------------------------------P--------SVVAVPL---PLHR------HSFSGVASVESASGE-AFHVGKTPL-----VGQPSL---PGGP----VR----…	3156	------------------L----PL-DPVAGYK-------DTEQAALAAVDYLNK-------HTLNQLDSVK-----RPT-GEVYDLELDTLE----------------------------------QDGQFSVLFTK-------------------PLLAPLNDSRVVHAVEVALAT----SNGSYLQLVELSRAQFVPL-PVSV-----------------------------------------A--LGG-EDVRVT------------------------------------------------------------------SVVAVPL---PLHR------HTFSGVASVESSSGE-AFHVGKTPL-----VGQPSL---PGGP----VR----…	3182
Reference-UncommonDomestics_Capra-hircus-P32	20200710_EXPL2_Evo2_PR_SA_200spd_DIA_Ancient_KnownBone_Capra-hircus_P32	----------------RSL----PL-DPLAGYK------PDTEQAALAAVDYLNK-------HTLNQLDSVK-------------------------------------------------------QDGQFSVLFTK------------------------------------------AQNNGSYFQLVELSR--------------------------------------------------------------------------------------------------------------------SVVAG-P--------SVVAVAL---PLHR------HTFSGVASVESASGE-AFHVGKTPL-----VGQPSV---PGG-----------…	4889	Capra-hircus-P32	#NAME?	3560	----------------RSL----PL-DPLAGYK----DDPDTEQAALAAVDYLNK-------HTLNQLDSVK-----RPT-GEVYDLELD-------------------------------------QDGQFSVLFTK------------------------------------------AQNNGSYFQLVELSR--------------------------ATDPAQCNLLAEK-----------------------------------------------------------------------------SVVAG-P--------SVVAVAL---PLHR------HTFSGVASVESASGE-AFHVGKTPL-----VGQPSV---PGGP----VHL---…	4143
Reference-UncommonDomestics_Capra-hircus-P33	20200710_EXPL2_Evo2_PR_SA_200spd_DIA_Ancient_KnownBone_Capra-hircus_P33	----------------RSL----PL-DPLAGYK----------QAALAAVDYLNK-------HTLNQLDSVK-----RPT-GEVYDLELD-------------------------------------QDGQFSVLFTK-------------------------------------------------FQLVELSR-------------------------------------------------------------------------------------------------------------------------------------------------------HTFSGVASVESASGE-AFHVGKTPL-----VGQPSV---PGG-----------…	4125	Capra-hircus-P33	----------------RSL----PL-DPLAGYK------------ALAAVDYLNK-------HTLNQLDSVK-------------------------------------------------------QDGQFSVLFTK-----------------------------------------------SYFQLVELSRAQFVPL-PV----------------------------------------------------------------------------------------------------------------------------------------------H-FSGVASVESASGE-AFHVGK-------------------------------…	2845	----------------RSL----PL-DPLAGYK--------TEQAALAAVDYLNK-------HTLNQLDSVK-----RPT-GEVYDLELD-------------------------------------QDGQFSVLFTK-------------------------------------------------FQLVELSR-------------------------------------------------------------------------------------------------------------------------------------------------------HTFSGVASVESASGE-AFHVGKTPL-----VGQPSV---PGG-----------…	2830
Reference-UncommonDomestics_Capra-hircus-P34	20200710_EXPL2_Evo2_PR_SA_200spd_DIA_Ancient_KnownBone_Capra-hircus_P34	----------------RSL----PL-DPLAGYK----DDPDTEQAALAAVDYLNK-------HTLNQLDSVK-----RPT-GEVYDLELDTLETT--------------------------------QDGQFSVLFTK-----------------------------------------NAQSNGSYFQLVELSRAQFVPL-PVSVS--------------------------------------------------------------------------------------------------------SVVAG-P--------SVVAVAL---PLHR------HTFSGVASVESASGE-AFHVGKTPL-----VGQPSV---PGG-----------…	5446	Capra-hircus-P34	#NAME?	4092	----------------RSL----PL-DPLAGYK----DDPDTEQAALAAVDYLNK-------HTLNQLDSVK-----RPT-GEVYDLELDTLET---------------------------------QDGQFSVLFTK--------------------------------------------NNGSYFQLVELSRAQFVPL-PVSV---------------ATDPAQCNLLAEK-------------A--LGG-EDVAVT---------------------------------------------------SVVAG-P--------SVVAVAL---PLHR------HTFSGVASVESASGE-AFHVGKTPL-----VGQPSV---PGGP----VHL---…	4644
Reference-UncommonDomestics_Equus-Asinus-X-Caballus-P35	20200710_EXPL2_Evo2_PR_SA_200spd_DIA_Ancient_KnownBone_Equus-Asinus-X-Caballus_P35	-----------------SL----PL-DPLAGYK----------------------------------------------------------------------------------------------QNGQFSVSFVK---------------------------------------------------------------------------------------------------------------------------------------------------------------------------------------------------------------------------------------------------------------------…	3645	Equus-Asinus-X-Caballus-P35	-----------------SL----P-------Y-----------------------------------------------------------------------------------------------QNGQFSVSFVK---------------------------------------------------------AQFVPL-PV---------------------------------------------------------------------------------------------------------------------------------------------------------------------------------------------------…	2465	----------------LSL----PN-GLSPAYR-------------------------------------VQVWA--QPT-GESFK-----------------------------------------Q-GQFSV-F-K----------------------------------------------------------------------------------------------------------------------------------------------------------------------------------------------------------------HTFSGVASVESASGE-AFHVGK-------------------------------…	3123
Reference-UncommonDomestics_Equus-Asinus-X-Caballus-P36	20200710_EXPL2_Evo2_PR_SA_200spd_DIA_Ancient_KnownBone_Equus-Asinus-X-Caballus_P36	----------------LSL----PN-GLSPAYR-----------------------------HVLNQLDKVQVWA--QPT-GESFK-----------------------------------------QNGQFSVSFVK---------------------------------------------------------------------------------------------------------------------------------------------------------------------------------------------------------------------------------------------------------------------…	3846	Equus-Asinus-X-Caballus-P36	----------------LSL----PN-GLSPAYR-----------------------------HVLNQLDKVQVWA--QPT-GESFK-----------------------------------------QNGQFSVSFVK----------------------------------------------GSYFQLVELSR------------------------------------------------------------------------------------------------------------------------------------------------------------------------------------------------------------…	2645	----------------LSL----PN-GLSPAYR-----------------------------HVLNQLDKVQVWA--QPT-GESFK-----------------------------------------QNGQFSVSFVK----------------------------------------------------------------------------------------------------------------------------------------------------------------------------------------------------------------HTFSGVASVESASGE-AFHVGK-------------------------------…	2881
Reference-UncommonDomestics_Equus-asinus-P22	20200710_EXPL2_Evo2_PR_SA_200spd_DIA_Ancient_KnownBone_Equus-asinus_P22	----------------LSL----PN-GLSPAYR-----------------------------HVLNQLDKVQVWA--QPT-GESFK-----------------------------------------QNGQFSVSFVK----------------------------------------------------------------------------------------------------------------------------------------------------------------------------------------------------------------------------------------------VAHPNT-AAAAGP--V-VR----…	4025	Equus-asinus-P22	----------------LSL----PN-GLSPAYR-----------------------------HVLNQLDKVQVWA--QPT-GESFK-----------------------------------------QNGQFSVSFVK---------------------------------------------------------------------------------------------------------------------------------------------------------------------------------------------------------------------------------------------------------------------…	2649	----------------LSL----PN-GLSPAYR-----------------------------HVLNQLDKVQVWA--QPT-GESFK-----------------------------------------QNGQFSVSFVK---------------------------------------------NGSYFQLVELSR------------------------------------------------------------------------------------------------------------------------------------------------------------------------------------------------------------…	3400
Reference-UncommonDomestics_Equus-asinus-P23	20200710_EXPL2_Evo2_PR_SA_200spd_DIA_Ancient_KnownBone_Equus-asinus_P23	----------------LSL----PN-GLSPAYR-----------------------------HVLNQLDKVQVWA--QPT-GESFK-----------------------------------------QNGQFSVSFVK---------------------------------------------NGSYFQLVELSR------------------------------------------------------------------------------------------------------------------------------------------------------------------------------------------------------------…	4000	Equus-asinus-P23	----------------LSL----PN-GLSPAYR-----------------------------HVLNQLDKVQVWA--QPT-GESFK-----------------------------------------QNGQFSVSFVK--------------------------------------AAFNAQNNGSYFQLVELSR------------------------------------------------------------------------------------------------------------------------------------------------------------------------------------------------------------…	2888	----------------LSL----PN-GLSPAYR-----------------------------HVLNQLDKVQVWA--QPT-GESFK-----------------------------------------QNGQFSVSFVK------------------------------------------AQNNGSYFQLVELSR--------------------------ATDPAQCNLLAEK----------------------------------------------------------------------------------------------------------------HAFAGVGSGESASGE-AFHVEKPPK----------------------------…	3468
Reference-UncommonDomestics_Equus-asinus-P24	20200710_EXPL2_Evo2_PR_SA_200spd_DIA_Ancient_KnownBone_Equus-asinus_P24	----------------LSL----PN-GLSPAYR-----------------------------HVLNQLDKVQVWA--QPT-GESFK-----------------------------------------QNGQFSVSFVK---------------------------------------------------------------------------------------------------------------------------------------------------------------------------------------------------------------------------------------------------------------------…	3677	Equus-asinus-P24	-----------------------PN-GLSPAYR-----------------------------HVLNQLDKVQVWA--QPT-GESFK-----------------------------------------QNGQFSVSFVK----------------------------------------------------------------------------------------------------------------------------------------------------------------------------------------------------------------HSFSGVASVESASGE-AFHVGK-------------------------------…	2308	-----------------SL----PN-GLSPAYR-----------------------------HVLNQLDKVQVWA--QPT-GESFK-----------------------------------------QNGQFSVSFVK----------------------------------------------------------------------------------------------------------------------------------------------------------------------------------------------------------------HAFAGVGSGESASGE-AFHVEKPPK----------------------------…	2892
Reference-UncommonDomestics_Equus-przewalskii-P25	20200710_EXPL2_Evo2_PR_SA_200spd_DIA_Ancient_KnownBone_Equus-przewalskii_P25	----------------LSL----PN-GLSPAYR-----------------------------HVLNQLDKVQVWA--QPT-GESFK-----------------------------------------QNGQFSVSFVK----------------------------------------------------------------------------------------------------------------------------------------------------------------------------------------------------------------HAFAGVGSGESASGE-AFHVEKPPK----------------------------…	4003	Equus-przewalskii-P25	----------------LSL----PN-GLSPAYR-----------------------------HVLNQLDKVQVWA--QPT-GESFK-----------------------------------------QNGQFSVSFVK--------------------------------------AAFNAQNNGSYFQLVELSR-------------------------------------------------------------------------------------------------------------------------------------------------------HSFSGVASVESASGE-AFHVGK-------------------------------…	2926	----------------LSL----PN-GLSPAYR-----------------------------HVLNQLDKVQVWA--QPT-GESFK-----------------------------------------QNGQFSVSFVK---------------------------------------------NGSYFQLVELSR-------------------------------------------------------------------------------------------------------------------------------------------------------HAFAGVGSGESASGE-AFHVEKPPK----------------------------…	3464
Reference-UncommonDomestics_Equus-przewalskii-P26	20200710_EXPL2_Evo2_PR_SA_200spd_DIA_Ancient_KnownBone_Equus-przewalskii_P26	----------------LSL----PN-GLSPAYR-----------------------------HVLNQLDKVQVWA--QPT-GESFK-----------------------------------------QNGQFSVSFVK---------------------------------------------------------------------------------------------------------------------------------------------------------------------------------------------------------------------------------------------------------------------…	3676	Equus-przewalskii-P26	----------------LSL----PN-GLSPAYR-----------------------------HVLNQLDKVQVWA--QPT-GESFK-----------------------------------------QNGQFSVSFVK---------------------------------------------------------------------------------------------------------------------------------------------------------------------------------------------------------------------------------------------------------------------…	2444	----------------LSL----PN-GLSPAYR-----------------------------HVLNQLDKVQVWA--QPT-GESFK-----------------------------------------Q-GQFSV-F-K----------------------------------------------------------------------------------------------------------------------------------------------------------------------------------------------------------------HAFAGVGSGESASGE-AFHVEKPPK----------------------------…	2743
Salpetermosen-1_11	20200710_EXPL2_Evo2_PR_SA_200spd_DIA_Ancient_unknown_Salpetermosen_Bone-11	-----------------SL----PL-DPLAGYK----------------------------------------------------------------------------------------------QDGQFSVLFTK----------------------------------------------GSYFQLVELSR-------------------------------------------------------------------------------------------------------------------------------------------------------HTFSGVASVESASGE-AFHVGK-------------------------------…	2672	11	-----------------SL----PL-DPLAGYK----------------------------------------------------------------------------------------------QDGQFSVLFTK------------------------------------------AQNNGSYFQLVELSR--------------------------------------------------------------------------------------------------------------------SVVAG-P--------SVVAVPL---PLHR------HTFSGVASVESASGE-AFHVGK-------------------------------…	2127	---------------------------------------------------------------------------------------------------------------------------------------------------------------------------------------------------------------------------------------------------------------------------------------------------------------------------------------------------------------------------------------------------------------…	0
Salpetermosen-1_170	20200710_EXPL2_Evo2_PR_SA_200spd_DIA_Ancient_unknown_Salpetermosen_Bone-170	-----------------SL----PL-DPLAGYK-------------------------------------------------------------------------------------------------------------------------------------------------------------------------------------------------------------------------------------------------------------------------------------------------------------------------HTFSGVASVESASGE-AFHVGK-------------------------------…	3028	170	-----------------SL----PL-DPLAGYK----------------------------------------------------------------------------------------------QDGQFSVLFTK----------------------------------------------------------------------------------------------------------------------------------------------------------------------------------------------------------------HTFSGVASVESASGE-AFHVGKTPL-----VGQPSL---PGGP----VR----…	2134	-------------------------------------------------------------------------------------------------------------------------------QDGQFSVLFTK----------------------------------------------------------------------------------------------------------------------------------------------------------------------------------------------------------------HTFSGVASVESASGE-AFHVGK-------------------------------…	1502
Salpetermosen-1_199	20200710_EXPL2_Evo2_PR_SA_200spd_DIA_Ancient_unknown_Salpetermosen_Bone-199	-----------------------------------------TEQAALAAVDYLNK-------HTLNQVDSVK-----RPA-GEVFDLELDTLETT--------------------------------QDGQFSVLFAK-----------------------------VVHAAESALAAFNAQSNGSYLQLVELSR-------------------------------------------------------------------------------------------------------------------------------------------------------HSFSGVASVESASGE-AFHVGK-------------------------------…	3372	199	------------------V----PH-GPLLGYR--------TEQAALAAVDYLNK-------HTLNQVDSVK-------------------------------------------------------QDGQFSVLFAK-----------------------------VVHAAESALAAFNAQSNGSYLQLVELSRAQFVPL-PV----------------------------------------------------------------------------------------------------------------------------------------------HSFSGVASVESASGE-AFHVGK-------------------------------…	2708	-------------------------------------------------VDYLNQNLPWGYK---------------RPA-GEVFDLELDTLET---------------------------------QDGQFSVLFAK-----------------------------VVHAAESALAAFNAQSNGSYLQLVELSR-------------------------------------------------------------------------------------------------------------------------------------------------------HSFSGVASVESASGE-AFHVGK-------------------------------…	975
Salpetermosen-1_218	20200710_EXPL2_Evo2_PR_SA_200spd_DIA_Ancient_unknown_Salpetermosen_Bone-218	------------------L----PL-DPVAGYK----------------------------------------------------------------------------------------------QDGQFSVLFTK-----------------------------VVHAVEVALATFNAESNGSY-QLVELSR----------------------------------------------------A--LGG-EDVR--------------------------------------------------------VG-P--------SVVAVPL---PLHR----------------------------TPL-----VGQPSL---PGGP----VR----…	4357	218	-------------------------------------------------------------------------------------------------------------------------------QDGQFSVLFTK-----------------------------------------------SYLQLVELSR-----------------------------------------------------------------------------------------------------------------------VG-P--------SVVAVPL---PLHR------HSFSGVASVESASGE-AFHVGKTPL-----VGQPSL---PGGP----VR----…	2808	---------------------------------------------------------------------------------------------------------------------------------------------------------------------------------------------------------------------------------------------------------------------------------------------------------------------------------------------------------------------------------------------------------------…	0
Salpetermosen-1_269-1	20200710_EXPL2_Evo2_PR_SA_200spd_DIA_Ancient_unknown_Salpetermosen_Bone-269-1	----------------------------------------------------------------------------------------------------------------------------------------------------------------------------------------------------------------------------------------------------------------------------------------------------------------------------------------------------------HTFSGVASVES-SGE-AFHVGK-------------------------------…	2692	269-1	-------------------------------------------------------------------------------------------------------------------------------QDGQFSVLFTK----------------------------------------------------------------------------------------------------------------------------------------------------------------------------------------------------------------HTFSGVASVESASGE-AFHVGK-------------------------------…	1903	----------------------------------------------------------------------------------------------------------------------------------------------------------------------------------------------------------------------------------------------------------------------------------------------------------------------------------------------------------HTFSGVASVESASGE-AFHVGK-------------------------------…	978
Salpetermosen-1_269-2	20200710_EXPL2_Evo2_PR_SA_200spd_DIA_Ancient_unknown_Salpetermosen_Bone-269-2	---------------------------------------------------------------------------------------------------------------------------------------------------------------------------------------------------------------------------------------------------------------------------------------------------------------------------------------------------------------------------------------------------------------…	3565	269-2	----------------------------------------------------------------------------------------------------------------------------------------------------------------------------------------------------------------------------------------------------------------------------------------------------------------------------------------------------------HSFSGVASVESASGE-AFHVGK-------------------------------…	2537	---------------------------------------------------------------------------------------------------------------------------------------------------------------------------------------------------------------------------------------------------------------------------------------------------------------------------------------------------------------------------------------------------------------…	2765
Salpetermosen-1_269-3	20200710_EXPL2_Evo2_PR_SA_200spd_DIA_Ancient_unknown_Salpetermosen_Bone-269-3	----------------------------------------------------------------------------------------------------------------------------------------------------------------------------------------------------------------------------------------------------------------------------------------------------------------------------------------------------------HTFSGVASVESASGE-AFHVGK-------------------------------…	2889	269-3	----------------------------------------------------------------------------------------------------------------------------------------------------------------------------------------------------------------------------------------------------------------------------------------------------------------------------------------------------------HTFSGVASVESASGE-AFHVGK-------------------------------…	2026	---------------------------------------------------------------------------------------------------------------------------------------------------------------------------------------------------------------------------------------------------------------------------------------------------------------------------------------------------------------------------------------------------------------…	983
Salpetermosen-1_299	20200710_EXPL2_Evo2_PR_SA_200spd_DIA_Ancient_unknown_Salpetermosen_Bone-299	---------------------------------------------------------------------------------------------------------------------------------------------------------------------------------------------------------------------------------------------------------------------------------------------------------------------------------------------------------------------------------------------------------------…	3430	299	----------------------------------------------------------------------------------------------------------------------------------------------------------------------------------------------------------------------------------------------------------------------------------------------------------------------------------------------------------HSFSGVASVESASGE-AFHVGK-------------------------------…	2384	---------------------------------------------------------------------------------------------------------------------------------------------------------------------------------------------------------------------------------------------------------------------------------------------------------------------------------------------------------------------------------------------------------------…	0
Salpetermosen-1_5306	20200710_EXPL2_Evo2_PR_SA_200spd_DIA_Ancient_unknown_Salpetermosen_Bone-5306	---------------------------------------------------------------------------------------------------------------------------------------------------------------------------------------------------------------------------------------------------------------------------------------------------------------------------------------------------------------------------------------------------------------…	3129	5306	-------------------------------------------------------------------------------------------------------------------------------QDGQFSVLFTK-----------------------------------------------SYLQLVELSR--------------------------------------------------------------------------------------------------------------------------P--------SVVAVPL---PLHR------HSFSGVASVESASGE-AFHVGKTPL-----VGQPSL---PGGP----VR----…	2514	-------------------------------------------------------------------------------------------------------------------------------QDGQFSVLFTK---------------------------------------------NGSYLQLVELSR-----------------------------------------------------------------------------------------------------------------------------------------------------------------------------TPL-----VGQPSL---PGGP----VR----…	2622
Salpetermosen-1_5313	20200710_EXPL2_Evo2_PR_SA_200spd_DIA_Ancient_unknown_Salpetermosen_Bone-5313	---------------------------------------------------------------------------------------------------------------------------------------------------------------------------------------------------------------------------------------------------------------------------------------------------------------------------------------------------------------------------------------------------------------…	2604	5313	----------------------------------------------------------------------------------------------------------------------------------------------------------------------------------------------------------------------------------------------------------------------------------------------------------------------------------------------------------H-FSGVASVESASGE-AFHVGK-------------------------------…	1918	---------------------------------------------------------------------------------------------------------------------------------------------------------------------------------------------------------------------------------------------------------------------------------------------------------------------------------------------------------------------------------------------------------------…	0
Salpetermosen-1_5314	20200710_EXPL2_Evo2_PR_SA_200spd_DIA_Ancient_unknown_Salpetermosen_Bone-5314	---------------------------------------------------------------------------------------------------------------------------------------------------------------------------------------------------------------------------------------------------------------------------------------------------------------------------------------------------------------------------------------------------------------…	2055	5314	----------------------------------------------------------------------------------------------------------------------------------------------------------------------------------------------------------------------------------------------------------------------------------------------------------------------------------------------------------HTFSGVASVESASGE-AFHVGK-------------------------------…	1555	---------------------------------------------------------------------------------------------------------------------------------------------------------------------------------------------------------------------------------------------------------------------------------------------------------------------------------------------------------------------------------------------------------------…	0
Salpetermosen-1_5317	20200710_EXPL2_Evo2_PR_SA_200spd_DIA_Ancient_unknown_Salpetermosen_Bone-5317	----------------LSL----PN-GLSPAYR-------------------------------------VQVWA--QPT-GESFK-----------------------------------------QNGQFSVSFVK-----------------------------VVHAVEAALAAFN-----SYFQLVELSRAQLVPL-PP---------------------------------------------------------------------------------------------------------------------------------------------------------------------------------------------------…	3330	5317	----------------LSL----PN-GLSPAYR-------------------------------------VQVWA--QPT-GESFK-----------------------------------------QNGQFSVSFVK-----------------------------VVHAVEAALAAFN-----SYFQLVELSR------------------------------------------------------------------------------------------------------------------------------------------------------------------------------------------------------------…	2218	----------------LSL----PN-GLSPAYR-------------------------------------VQVWA--QPT-GESFK-----------------------------------------QNGQFSVSFVK-----------------------------VVHAVEAALAAFNAQNNGSYFQLVELSRAQLVPL-PVSVHVEF---------------------------------------------------------------------------------------------------------------------------------------------------------------------------------------------…	2701
Salpetermosen-1_5318	20200710_EXPL2_Evo2_PR_SA_200spd_DIA_Ancient_unknown_Salpetermosen_Bone-5318	------------------L----PL-DPVAGYK----------------------------------------------------------------------------------------------------------------------------------------------------------------------------------------------------------------------A--LGG-EDVR----------------------------------------------------------------------------------------HTFSGVASVESASGE-AFHVGK-------------------------------…	3100	5318	-------------------------------------------------------------------------------------------------------------------------------QDGQFSVLFTK----------------------------------------------------------------------------------------------------------------------------------------------------------------------------------------------------------------HTFSGVASVESASGE-AFHVGK-------------------------------…	2043	-------------------------------------------------------------------------------------------------------------------------------QDGQFSVLFTK----------------------------------------------------------------------------------------------------------------------------------------------------------------------------------------------------------------HTFSGVASVESASGE-AFHVGK-------------------------------…	1572
Salpetermosen-1_5320	20200710_EXPL2_Evo2_PR_SA_200spd_DIA_Ancient_unknown_Salpetermosen_Bone-5320	------------------L----PL-DPVAGYK----------------------------------------------------------------------------------------------QDGQFSVLFTK-----------------------------VVHAVEVALATF----NGSYLQLVELSR----------------------------------------------------A--LGG-EDVR-----------------------------------------------------------P--------SVVAVPL---PLHR----------------------------TPL-----VGQPSL---PGGP----VR----…	3719	5320	------------------L----PL-DPVAGYK----------------------------------------------------------------------------------------------QDGQFSVLFTK-----------------------------------------------SYLQLVELSR-----------------------------------------------------------------------------------------------------------------------AG-P--------SVVAVPL---PLHR----------------------------TPL-----VGQPSL---PGGP----VR----…	2558	------------------L----PL-DPVAGYK----------------------------------------------------------------------------------------------QDGQFSVLFTK-----------------------------VVHAVEVALATFNAQSNGSYLQLVELSRAQFVPL-PVSVSVEF-------------------------------------A--LGG-EDVR----------------------------------------SA--AGP---PVASVVVG-P--------SVVAVPL---PLHR------HTFSGVASVESSSGE-AFHVGKTPL-----VGQPSL---PGGP----VR----…	3051
Salpetermosen-1_5325	20200710_EXPL2_Evo2_PR_SA_200spd_DIA_Ancient_unknown_Salpetermosen_Bone-5325	-------------------------------------------------------------------------------------------------------------------------------QDGQFSVLFTK-----------------------------------------------SYLQLVELSR--------------------------------------------------------------------------------------------------------------------------P--------SVVAVPL---PLHR----------------------------TPL-----VGQPSL---PGGP----VR----…	3511	5325	-------------------------------------------------------------------------------------------------------------------------------------------------------------------------------------------LQLVELSR--------------------------------------------------------------------------------------------------------------------------P--------SVVAVPL---PLHR----------------------------TPL-----VGQPSL---PGGP----VR----…	2491	---------------------------------------------------------------------------------------------------------------------------------------------------------------------------------------------------------------------------------------------------------------------------------------------------------------------------------------------------------------------------------------------------------------…	0
Salpetermosen-1_5326	20200710_EXPL2_Evo2_PR_SA_200spd_DIA_Ancient_unknown_Salpetermosen_Bone-5326	---------------------------------------------------------------------------------------------------------------------------------------------------------------------------------------------------------------------------------------------------------------------------------------------------------------------------------------------------------------------------------------------------------------…	2165	5326	-------------------------------------------------------------------------------------------------------------------------------QDGQFSVLFTK-----------------------------------------------------------------------------------------------------------------------------------------------------------------------------------P--------SVVAVPL---PLHR------HTFSGVASVESASGE-AFHVGK-------------------------------…	1615	---------------------------------------------------------------------------------------------------------------------------------------------------------------------------------------------------------------------------------------------------------------------------------------------------------------------------------------------------------------------------------------------------------------…	0
Salpetermosen-1_5327	20200710_EXPL2_Evo2_PR_SA_200spd_DIA_Ancient_unknown_Salpetermosen_Bone-5327	-----------------SL----PL-DPLAGYK------------------------------------------------------------------------------------------------------------------------------------------------------------------------------------------------------------------------------------------------------------------------------------------------------------------------------------------------------------------------------…	2960	5327	-----------------SL----PL-DPLAGYK----------------------------------------------------------------------------------------------QDGQFSVLFTK----------------------------------------------------------------------------------------------------------------------------------------------------------------------------------------------------------------HSFSGVASVESASGE-AFHVGK-------------------------------…	2505	-------------------------------------------------------------------------------------------------------------------------------QDGQFSVLFTK---------------------------------------------------------------------------------------------------------------------------------------------------------------------------------------------------------------------------------------------------------------------…	2664
Salpetermosen-1_5332	20200710_EXPL2_Evo2_PR_SA_200spd_DIA_Ancient_unknown_Salpetermosen_Bone-5332	---------------------------------------------------------------------------------------------------------------------------------------------------------------------------------------------------------------------------------------------------------------------------------------------------------------------------------------------------------------------------------------------------------------…	3189	5332	----------------------------------------------------------------------------------------------------------------------------------------------------------------------------------------------------------------------------------------------------------------------------------------------------------------------------------------------------------HSFSGVASVESASGE-AFHVGK-------------------------------…	2178	---------------------------------------------------------------------------------------------------------------------------------------------------------------------------------------------------------------------------------------------------------------------------------------------------------------------------------------------------------------------------------------------------------------…	16
Salpetermosen-1_5337	20200710_EXPL2_Evo2_PR_SA_200spd_DIA_Ancient_unknown_Salpetermosen_Bone-5337	-----------------SL----PL-DPLAGYK----------------------------------------------------------------------------------------------QDGQFSVLFTK-----------------------------------------------SYFQLVELSR--------------------------------------------------------------------------------------------------------------------SVVAG-P--------SVVAVAL---PLHR-----------------------------------------------------------…	3721	5337	-----------------SL----PL-DPLAGYK----------------------------------------------------------------------------------------------QDGQFSVLFTK--------------------------------------AAFNAQNNGSYFQLVELSRAQFVPL-PVSVSVE------------------------------------------------------------------------------------------------------------P--------SVVAVPL---PLHR-----------------------------------------------------------…	2772	---------------------------------------------------------------------------------------------------------------------------------------------------------------------------------------------------------------------------------------------------------------------------------------------------------------------------------------------------------------------------------------------------------------…	0
Salpetermosen-1_5342	20200710_EXPL2_Evo2_PR_SA_200spd_DIA_Ancient_unknown_Salpetermosen_Bone-5342	----------------------------------------------------------------------------------------------------------------------------------------------------------------------------------------------------------------------------------------------------------------------------------------------------------------------------------------------------------HTFSGVASVESASGE-AFHVGK-------------------------------…	3067	5342	-------------------------------------------------------------------------------------------------------------------------------QDGQFSVLFTK----------------------------------------------------------------------------------------------------------------------------------------------------------------------------------------------------------------HTFSGVASVESASGE-AFHVGK-------------------------------…	2117	---------------------------------------------------------------------------------------------------------------------------------------------------------------------------------------------------------------------------------------------------------------------------------------------------------------------------------------------------------------------------------------------------------------…	0
Salpetermosen-1_5345	20200710_EXPL2_Evo2_PR_SA_200spd_DIA_Ancient_unknown_Salpetermosen_Bone-5345	------------------L----PL-DPVAGYK----------QAALAAVDYLNK-------HTLNQVDSVK-----RPT-GEVYDLEL--------------------------------------QDGQFSVLFTK-----------------------------VVHAVEVALATFNAESNGSYLQLVELSRAQFVPL-PVSVS----------------------------------------A--LGG-EDVR-----------------------------------------------------SVVVG-P--------SVVAVPL---PLHR------HTFSGVASVES-SGE-AFHVGKTPL-----VGQPSL---PGGP----VR----…	4349	5345	------------------L----PL-DPVAGYK------------ALAAVDYLNK-------HTLNQLDSV-VWA--QPT-GESFK-----------------------------------------QDGQFSVLFTK-----------------------------VVHAAESALAAFNAQ-NGSYLQLVELSRAQLVPL-PVSVHVEF-----------------------------------------------------------------------------------------------------SVV-G-P--------SVVAVPL---PLHR----------------------------TPL-----VGQPSL---PGGP----VR----…	2724	------------------L----PL-DPVAGYK------PDTEQAALAAVDYLNK-------HTLNQLDSVK-----RPT-GEVYDLELD-------------------------------------QDGQFSVLFTK-----------------------------VVHAVEVALATFNAQSNGSYLQLVELSRAQFVPL-PVSVSVEF-------------------------------------A--LGG-EDVR-----------------------------------GPTP-SA--AGP---PVASVVVG-P--------SVVAVPL---PLHR------HTFSGVASVESSSGE-AFHVGKTPL-----VGQPSL---PGGP----VR----…	3606
Salpetermosen-1_5352	20200710_EXPL2_Evo2_PR_SA_200spd_DIA_Ancient_unknown_Salpetermosen_Bone-5352	---------------------------------------------------------------------------------------------------------------------------------------------------------------------------------------------------------------------------------------------------------------------------------------------------------------------------------------------------------------------------------------------------------------…	2954	5352	-------------------------------------------------------------------------------------------------------------------------------QDGQFSVLFTK----------------------------------------------------------------------------------------------------------------------------------------------------------------------------------------------------------------HSFSGVASVESASGE-AFHVGK-------------------------------…	2131	---------------------------------------------------------------------------------------------------------------------------------------------------------------------------------------------------------------------------------------------------------------------------------------------------------------------------------------------------------------------------------------------------------------…	1159
Salpetermosen-1_5358	20200710_EXPL2_Evo2_PR_SA_200spd_DIA_Ancient_unknown_Salpetermosen_Bone-5358	------------------L----PL-DPLAGYK----------------------------------------------------------------------------------------------QDGQFSVLFTK-----------------------------------------------SYFQLVELSR--------------------------------------------------------------------------------------------------------------------SVVAG-P--------SVVAVPL---PLHR------HTFSGVASVESASGE-AFHVGK-------------------------------…	3771	5358	-------------------------------------------------------------------------------------------------------------------------------QDGQFSVLFTK----------------------------------------------GSYFQLVELSR--------------------------------------------------------------------------------------------------------------------SVVAG-P--------SVVAVPL---PLHR------HTFSGVASVESASGE-AFHVGK-------------------------------…	2679	-------------------------------------------------------------------------------------------------------------------------------QDGQFSVLFTK--------------------------------------------NNGSYFQLVELSRAQFVPL-PGSVSVEF---------------------------------------------------------------------------------------------AAGL-PVGSVVAG-P--------SVVAVPL---PLHR------HTFSGVASVESASGE-AFHVGK-------------------------------…	3175
Salpetermosen-1_5912	20200710_EXPL2_Evo2_PR_SA_200spd_DIA_Ancient_unknown_Salpetermosen_Bone-5912	----------------------------------------------------------------------------------------------------------------------------------------------------------------------------------------------------------------------------------------------------------------------------------------------------------------------------------------------------------HTFSGVASVESASGE-AFHVGK-------------------------------…	1496	5912	-------------------------------------------------------------------------------------------------------------------------------QDGQFSVLFAK---------------------------------------------------------------------------------------------------------------------------------------------------------------------------------------------------------------------------------------------------------------------…	1486	-----------------------------------------------------------------------------------------------------------------------------------------------------------------------VVHAAESALAAFNAQSNGSYLQLVELSR----------------------------------------------------------------------TQPVLPQPQPE------AP--TPVA--------------------------------------------------------HSFSGVASVESASGE-AFHVGK-------------------------------…	917
Salpetermosen-1_5916	20200710_EXPL2_Evo2_PR_SA_200spd_DIA_Ancient_unknown_Salpetermosen_Bone-5916	----------------------------------------------------------------------------------------------------------------------------------------------------------------------------------------------------------------------------------------------------------------------------------------------------------------------------------------------------------HTFSGVASVESASGE-AFHVGK-------------------------------…	2352	5916	---------------------------------------------------------------------------------------------------------------------------------------------------------------------------------------------------------------------------------------------------------------------------------------------------------------------------------------------------------------------------------------------------------------…	1797	---------------------------------------------------------------------------------------------------------------------------------------------------------------------------------------------------------------------------------------------------------------------------------------------------------------------------------------------------------------------------------------------------------------…	0
[truncated: 105 more rows]
