# Supplementary material for: SPIN enables high throughput species identification of archaeological bone by proteomics
Source: Nat Commun. 2022 May 5;13:2458. doi: 10.1038/s41467-022-30097-x (PMC9072323; doi:10.1038/s41467-022-30097-x)
Supplement: Supplementary file 4 — Supplementary Data 1-5 [file 41467_2022_30097_MOESM4_ESM.zip › Supplementory Data 4.xlsx]

## Sheet: Sample metadata
R.FileName	Raw file	Sample	Date	Set	RefSpecies	MorphologyGroup (Species)	Identifier	Time period	Age	Location	Area/Unit	Spit	Sampling #	Konc.	Bone	Weight (mg)
20200229_EXPL2_Evo2_IH_SA_200spd_DIA_Ancient_unknown_Blank_01	20200229_QE5_Evo3_IH_SA_11min_DIA_Ancient_unknown_Blank_01	Blank-1	20200229	Reference-Domestics
20200229_EXPL2_Evo2_IH_SA_200spd_DIA_Ancient_unknown_Blank_02	20200229_QE5_Evo3_IH_SA_11min_DIA_Ancient_unknown_Blank_02	Blank-2	20200229	Reference-Domestics
20200229_EXPL2_Evo2_IH_SA_200spd_DIA_Ancient_unknown_Blank_03	20200229_QE5_Evo3_IH_SA_11min_DIA_Ancient_unknown_Blank_03	Blank-3	20200229	Reference-Domestics
20200229_EXPL2_Evo2_IH_SA_200spd_DIA_Ancient_unknown_Bos_01	20200229_QE5_Evo3_IH_SA_11min_DIA_Ancient_unknown_Bos_01	Bos-01	20200229	Reference-Domestics	Bos taurus		ZMK110/1964	Late viking-medieval	900 - 1400 CE	Hotel Scandinavian, Århus, Denmark					mandible
20200229_EXPL2_Evo2_IH_SA_200spd_DIA_Ancient_unknown_Bos_02	20200229_QE5_Evo3_IH_SA_11min_DIA_Ancient_unknown_Bos_02	Bos-02	20200229	Reference-Domestics	Bos taurus		ZMK110/1964	Late viking-medieval	900 - 1400 CE	Hotel Scandinavian, Århus, Denmark					mandible
20200229_EXPL2_Evo2_IH_SA_200spd_DIA_Ancient_unknown_Bos_03	20200229_QE5_Evo3_IH_SA_11min_DIA_Ancient_unknown_Bos_03	Bos-03	20200229	Reference-Domestics	Bos taurus		ZMK110/1964	Late viking-medieval	900 - 1400 CE	Hotel Scandinavian, Århus, Denmark					mandible
20200229_EXPL2_Evo2_IH_SA_200spd_DIA_Ancient_unknown_Bos_04	20200229_QE5_Evo3_IH_SA_11min_DIA_Ancient_unknown_Bos_04	Bos-04	20200229	Reference-Domestics	Bos taurus		ZMK110/1964	Late viking-medieval	900 - 1400 CE	Hotel Scandinavian, Århus, Denmark					mandible
20200229_EXPL2_Evo2_IH_SA_200spd_DIA_Ancient_unknown_Bos_05	20200229_QE5_Evo3_IH_SA_11min_DIA_Ancient_unknown_Bos_05	Bos-05	20200229	Reference-Domestics	Bos taurus		ZMK110/1964	Late viking-medieval	900 - 1400 CE	Hotel Scandinavian, Århus, Denmark					mandible
20200229_EXPL2_Evo2_IH_SA_200spd_DIA_Ancient_unknown_Bos_06	20200229_QE5_Evo3_IH_SA_11min_DIA_Ancient_unknown_Bos_06	Bos-06	20200229	Reference-Domestics	Bos taurus		ZMK110/1964	Late viking-medieval	900 - 1400 CE	Hotel Scandinavian, Århus, Denmark					mandible
20200229_EXPL2_Evo2_IH_SA_200spd_DIA_Ancient_unknown_Bos_08	20200229_QE5_Evo3_IH_SA_11min_DIA_Ancient_unknown_Bos_08	Bos-08	20200229	Reference-Domestics	Bos taurus		ZMK110/1964	Late viking-medieval	900 - 1400 CE	Hotel Scandinavian, Århus, Denmark					mandible
20200229_EXPL2_Evo2_IH_SA_200spd_DIA_Ancient_unknown_Equus_01	20200229_QE5_Evo3_IH_SA_11min_DIA_Ancient_unknown_Equus_01	Equus-01	20200229	Reference-Domestics	Equus caballus		ZMK110/1964	Late viking-medieval	900 - 1400 CE	Hotel Scandinavian, Århus, Denmark					1st phalanges
20200229_EXPL2_Evo2_IH_SA_200spd_DIA_Ancient_unknown_Equus_02	20200229_QE5_Evo3_IH_SA_11min_DIA_Ancient_unknown_Equus_02	Equus-02	20200229	Reference-Domestics	Equus caballus		ZMK110/1964	Late viking-medieval	900 - 1400 CE	Hotel Scandinavian, Århus, Denmark					1st phalanges
20200229_EXPL2_Evo2_IH_SA_200spd_DIA_Ancient_unknown_Equus_04	20200229_QE5_Evo3_IH_SA_11min_DIA_Ancient_unknown_Equus_04	Equus-04	20200229	Reference-Domestics	Equus caballus		ZMK110/1964	Late viking-medieval	900 - 1400 CE	Hotel Scandinavian, Århus, Denmark					1st phalanges
20200229_EXPL2_Evo2_IH_SA_200spd_DIA_Ancient_unknown_FW17_01	20200229_QE5_Evo3_IH_SA_11min_DIA_Ancient_unknown_FW17_01	FW17-01	20200229	FW-unknowns			private collection	unknown	unknown	Netherlands
20200229_EXPL2_Evo2_IH_SA_200spd_DIA_Ancient_unknown_FW18_01	20200229_QE5_Evo3_IH_SA_11min_DIA_Ancient_unknown_FW18_01	FW18-01	20200229	FW-unknowns			private collection	unknown	unknown	Netherlands
20200229_EXPL2_Evo2_IH_SA_200spd_DIA_Ancient_unknown_FW20_01	20200229_QE5_Evo3_IH_SA_11min_DIA_Ancient_unknown_FW20_01	FW20-01	20200229	FW-unknowns			private collection	unknown	unknown	Netherlands
20200229_EXPL2_Evo2_IH_SA_200spd_DIA_Ancient_unknown_Ovis_01	20200229_QE5_Evo3_IH_SA_11min_DIA_Ancient_unknown_Ovis_01	Ovis-01	20200229	Reference-Domestics	Ovis aries		ZMK110/1964	Late viking-medieval	900 - 1400 CE	Hotel Scandinavian, Århus, Denmark					mandible
20200229_EXPL2_Evo2_IH_SA_200spd_DIA_Ancient_unknown_Ovis_02	20200229_QE5_Evo3_IH_SA_11min_DIA_Ancient_unknown_Ovis_02	Ovis-02	20200229	Reference-Domestics	Ovis aries		ZMK110/1964	Late viking-medieval	900 - 1400 CE	Hotel Scandinavian, Århus, Denmark					mandible
20200229_EXPL2_Evo2_IH_SA_200spd_DIA_Ancient_unknown_Ovis_03	20200229_QE5_Evo3_IH_SA_11min_DIA_Ancient_unknown_Ovis_03	Ovis-03	20200229	Reference-Domestics	Ovis aries		ZMK110/1964	Late viking-medieval	900 - 1400 CE	Hotel Scandinavian, Århus, Denmark					mandible
20200229_EXPL2_Evo2_IH_SA_200spd_DIA_Ancient_unknown_Ovis_04	20200229_QE5_Evo3_IH_SA_11min_DIA_Ancient_unknown_Ovis_04	Ovis-04	20200229	Reference-Domestics	Ovis aries		ZMK110/1964	Late viking-medieval	900 - 1400 CE	Hotel Scandinavian, Århus, Denmark					mandible
20200229_EXPL2_Evo2_IH_SA_200spd_DIA_Ancient_unknown_Ovis_05	20200229_QE5_Evo3_IH_SA_11min_DIA_Ancient_unknown_Ovis_05	Ovis-05	20200229	Reference-Domestics	Ovis aries		ZMK110/1964	Late viking-medieval	900 - 1400 CE	Hotel Scandinavian, Århus, Denmark					mandible
20200229_EXPL2_Evo2_IH_SA_200spd_DIA_Ancient_unknown_Ovis_06	20200229_QE5_Evo3_IH_SA_11min_DIA_Ancient_unknown_Ovis_06	Ovis-06	20200229	Reference-Domestics	Ovis aries		ZMK110/1964	Late viking-medieval	900 - 1400 CE	Hotel Scandinavian, Århus, Denmark					mandible
20200229_EXPL2_Evo2_IH_SA_200spd_DIA_Ancient_unknown_Ovis_07	20200229_QE5_Evo3_IH_SA_11min_DIA_Ancient_unknown_Ovis_07	Ovis-07	20200229	Reference-Domestics	Ovis aries		ZMK110/1964	Late viking-medieval	900 - 1400 CE	Hotel Scandinavian, Århus, Denmark					mandible
20200229_EXPL2_Evo2_IH_SA_200spd_DIA_Ancient_unknown_Ovis_08	20200229_QE5_Evo3_IH_SA_11min_DIA_Ancient_unknown_Ovis_08	Ovis-08	20200229	Reference-Domestics	Ovis aries		ZMK110/1964	Late viking-medieval	900 - 1400 CE	Hotel Scandinavian, Århus, Denmark					mandible
20200229_EXPL2_Evo2_IH_SA_200spd_DIA_Ancient_unknown_RobotBlank_01	20200229_QE5_Evo3_IH_SA_11min_DIA_Ancient_unknown_RobotBlank_01	Blank-4	20200229	Reference-Domestics
20200229_EXPL2_Evo2_IH_SA_200spd_DIA_Ancient_unknown_RobotBlank_02	20200229_QE5_Evo3_IH_SA_11min_DIA_Ancient_unknown_RobotBlank_02	Blank-5	20200229	Reference-Domestics
20200229_EXPL2_Evo2_IH_SA_200spd_DIA_Ancient_unknown_RobotBlank_03	20200229_QE5_Evo3_IH_SA_11min_DIA_Ancient_unknown_RobotBlank_03	Blank-6	20200229	Reference-Domestics
20200229_EXPL2_Evo2_IH_SA_200spd_DIA_Ancient_unknown_Sus_01	20200229_QE5_Evo3_IH_SA_11min_DIA_Ancient_unknown_Sus_01	Sus-01	20200229	Reference-Domestics	Sus scrofa		ZMK110/1964	Late viking-medieval	900 - 1400 CE	Hotel Scandinavian, Århus, Denmark					mandible
20200229_EXPL2_Evo2_IH_SA_200spd_DIA_Ancient_unknown_Sus_02	20200229_QE5_Evo3_IH_SA_11min_DIA_Ancient_unknown_Sus_02	Sus-02	20200229	Reference-Domestics	Sus scrofa		ZMK110/1964	Late viking-medieval	900 - 1400 CE	Hotel Scandinavian, Århus, Denmark					mandible
20200229_EXPL2_Evo2_IH_SA_200spd_DIA_Ancient_unknown_Sus_03	20200229_QE5_Evo3_IH_SA_11min_DIA_Ancient_unknown_Sus_03	Sus-03	20200229	Reference-Domestics	Sus scrofa		ZMK110/1964	Late viking-medieval	900 - 1400 CE	Hotel Scandinavian, Århus, Denmark					mandible
20200229_EXPL2_Evo2_IH_SA_200spd_DIA_Ancient_unknown_Sus_04	20200229_QE5_Evo3_IH_SA_11min_DIA_Ancient_unknown_Sus_04	Sus-04	20200229	Reference-Domestics	Sus scrofa		ZMK110/1964	Late viking-medieval	900 - 1400 CE	Hotel Scandinavian, Århus, Denmark					mandible
20200229_EXPL2_Evo2_IH_SA_200spd_DIA_Ancient_unknown_Sus_05	20200229_QE5_Evo3_IH_SA_11min_DIA_Ancient_unknown_Sus_05	Sus-05	20200229	Reference-Domestics	Sus scrofa		ZMK110/1964	Late viking-medieval	900 - 1400 CE	Hotel Scandinavian, Århus, Denmark					mandible
20200229_EXPL2_Evo2_IH_SA_200spd_DIA_Ancient_unknown_Sus_06	20200229_QE5_Evo3_IH_SA_11min_DIA_Ancient_unknown_Sus_06	Sus-06	20200229	Reference-Domestics	Sus scrofa		ZMK110/1964	Late viking-medieval	900 - 1400 CE	Hotel Scandinavian, Århus, Denmark					mandible
20200229_EXPL2_Evo2_IH_SA_200spd_DIA_Ancient_unknown_Sus_07	20200229_QE5_Evo3_IH_SA_11min_DIA_Ancient_unknown_Sus_07	Sus-07	20200229	Reference-Domestics	Sus scrofa		ZMK110/1964	Late viking-medieval	900 - 1400 CE	Hotel Scandinavian, Århus, Denmark					mandible
20200229_EXPL2_Evo2_IH_SA_200spd_DIA_Ancient_unknown_Sus_08	20200229_QE5_Evo3_IH_SA_11min_DIA_Ancient_unknown_Sus_08	Sus-08	20200229	Reference-Domestics	Sus scrofa		ZMK110/1964	Late viking-medieval	900 - 1400 CE	Hotel Scandinavian, Århus, Denmark					mandible
20200229_EXPL2_Evo2_IH_SA_200spd_DIA_Ancient_unknown_Sus_09	20200229_QE5_Evo3_IH_SA_11min_DIA_Ancient_unknown_Sus_09	Sus-09	20200229	Reference-Domestics	Sus scrofa		ZMK110/1964	Late viking-medieval	900 - 1400 CE	Hotel Scandinavian, Århus, Denmark					mandible
20200621_QE5_Evo2_PR_SA_200spd_DIA_Ancient_Human_01	20200621_QE5_Evo2_PR_SA_100spd_DDA_Ancient_Human_01	Human-01	20200621	Reference-Human	Homo sapiens				1600 - 1800 CE	Alm. Hospitals Kirkegård, Copenhagen, Denmark
20200621_QE5_Evo2_PR_SA_200spd_DIA_Ancient_Human_02	20200621_QE5_Evo2_PR_SA_100spd_DDA_Ancient_Human_02	Human-02	20200621	Reference-Human	Homo sapiens				1600 - 1800 CE	Alm. Hospitals Kirkegård, Copenhagen, Denmark
20200621_QE5_Evo2_PR_SA_200spd_DIA_Ancient_Human_03	20200621_QE5_Evo2_PR_SA_100spd_DDA_Ancient_Human_03	Human-03	20200621	Reference-Human	Homo sapiens				1600 - 1800 CE	Alm. Hospitals Kirkegård, Copenhagen, Denmark
20200710_EXPL2_Evo2_PR_SA_200spd_DIA_Ancient_KnownBone_Bison-bonasus_P27	20200710_EXPL2_Evo2_PR_SA_100spd_DDA_Ancient_KnownBone_Bison-bonasus_P27	Bison-bonasus-P27	20200710	Reference-UncommonDomestics	Bison bonasus		ZMK 68/1945		1480 BP	Bøgesø Mose, Denmark
20200710_EXPL2_Evo2_PR_SA_200spd_DIA_Ancient_KnownBone_Bison-bonasus_P28	20200710_EXPL2_Evo2_PR_SA_100spd_DDA_Ancient_KnownBone_Bison-bonasus_P28	Bison-bonasus-P28	20200710	Reference-UncommonDomestics	Bison bonasus		-								ulna
20200710_EXPL2_Evo2_PR_SA_200spd_DIA_Ancient_KnownBone_Bison-bonasus_P29	20200710_EXPL2_Evo2_PR_SA_100spd_DDA_Ancient_KnownBone_Bison-bonasus_P29	Bison-bonasus-P29	20200710	Reference-UncommonDomestics	Bison bonasus		MK1060								costae
20200710_EXPL2_Evo2_PR_SA_200spd_DIA_Ancient_KnownBone_Bos-primigenius_P30	20200710_EXPL2_Evo2_PR_SA_100spd_DDA_Ancient_KnownBone_Bos-primigenius_P30	Bos-primigenius-P30	20200710	Reference-UncommonDomestics	Bos primigenius		ZMK 32/1983		8410 BP	Prejlerup, Denmark					hyoid
20200710_EXPL2_Evo2_PR_SA_200spd_DIA_Ancient_KnownBone_Bos-primigenius_P31	20200710_EXPL2_Evo2_PR_SA_100spd_DDA_Ancient_KnownBone_Bos-primigenius_P31	Bos-primigenius-P31	20200710	Reference-UncommonDomestics	Bos primigenius		ZMK24/1939			Gundsømagle Nordmark, Denmark					tibia
20200710_EXPL2_Evo2_PR_SA_200spd_DIA_Ancient_KnownBone_Capra-hircus_P32	20200710_EXPL2_Evo2_PR_SA_100spd_DDA_Ancient_KnownBone_Capra-hircus_P32	Capra-hircus-P32	20200710	Reference-UncommonDomestics	Capra hircus		MK1123								costae
20200710_EXPL2_Evo2_PR_SA_200spd_DIA_Ancient_KnownBone_Capra-hircus_P33	20200710_EXPL2_Evo2_PR_SA_100spd_DDA_Ancient_KnownBone_Capra-hircus_P33	Capra-hircus-P33	20200710	Reference-UncommonDomestics	Capra hircus		MK274								costae
20200710_EXPL2_Evo2_PR_SA_200spd_DIA_Ancient_KnownBone_Capra-hircus_P34	20200710_EXPL2_Evo2_PR_SA_100spd_DDA_Ancient_KnownBone_Capra-hircus_P34	Capra-hircus-P34	20200710	Reference-UncommonDomestics	Capra hircus		MK724								mandible
20200710_EXPL2_Evo2_PR_SA_200spd_DIA_Ancient_KnownBone_Equus-asinus_P22	20200710_EXPL2_Evo2_PR_SA_100spd_DDA_Ancient_KnownBone_Equus-asinus_P22	Equus-asinus-P22	20200710	Reference-UncommonDomestics	Equus asinus		-			Petra area, Jordan, Modern skeleton					costae
20200710_EXPL2_Evo2_PR_SA_200spd_DIA_Ancient_KnownBone_Equus-asinus_P23	20200710_EXPL2_Evo2_PR_SA_100spd_DDA_Ancient_KnownBone_Equus-asinus_P23	Equus-asinus-P23	20200710	Reference-UncommonDomestics	Equus asinus		MK932								cranium
20200710_EXPL2_Evo2_PR_SA_200spd_DIA_Ancient_KnownBone_Equus-asinus_P24	20200710_EXPL2_Evo2_PR_SA_100spd_DDA_Ancient_KnownBone_Equus-asinus_P24	Equus-asinus-P24	20200710	Reference-UncommonDomestics	Equus asinus		MK214								costae
20200710_EXPL2_Evo2_PR_SA_200spd_DIA_Ancient_KnownBone_Equus-Asinus-X-Caballus_P35	20200710_EXPL2_Evo2_PR_SA_100spd_DDA_Ancient_KnownBone_Equus-Asinus-X-Caballus_P35	Equus-Asinus-X-Caballus-P35	20200710	Reference-UncommonDomestics	Equus asinus X Equus caballus		MK230								mandible
20200710_EXPL2_Evo2_PR_SA_200spd_DIA_Ancient_KnownBone_Equus-Asinus-X-Caballus_P36	20200710_EXPL2_Evo2_PR_SA_100spd_DDA_Ancient_KnownBone_Equus-Asinus-X-Caballus_P36	Equus-Asinus-X-Caballus-P36	20200710	Reference-UncommonDomestics	Equus asinus X Equus caballus		MK229								mandible
20200710_EXPL2_Evo2_PR_SA_200spd_DIA_Ancient_KnownBone_Equus-przewalskii_P25	20200710_EXPL2_Evo2_PR_SA_100spd_DDA_Ancient_KnownBone_Equus-przewalskii_P25	Equus-przewalskii-P25	20200710	Reference-UncommonDomestics	Equus przewalskii		MK822								costae
20200710_EXPL2_Evo2_PR_SA_200spd_DIA_Ancient_KnownBone_Equus-przewalskii_P26	20200710_EXPL2_Evo2_PR_SA_100spd_DDA_Ancient_KnownBone_Equus-przewalskii_P26	Equus-przewalskii-P26	20200710	Reference-UncommonDomestics	Equus przewalskii		MK227								scapula
20200710_EXPL2_Evo2_PR_SA_200spd_DIA_Ancient_Labblank	20200710_EXPL2_Evo2_PR_SA_100spd_DDA_Ancient_Labblank	Blank-1	20200710	Reference-Primates
20200710_EXPL2_Evo2_PR_SA_200spd_DIA_Ancient_PrimateBone_Gorilla-gorilla_Gor1	20200710_EXPL2_Evo2_PR_SA_100spd_DDA_Ancient_PrimateBone_Gorilla-gorilla_Gor1	Gorilla-gorilla-Gor1	20200710	Reference-Primates	Gorilla gorilla		CN543	modern
20200710_EXPL2_Evo2_PR_SA_200spd_DIA_Ancient_PrimateBone_Gorilla-gorilla_Gor2	20200710_EXPL2_Evo2_PR_SA_100spd_DDA_Ancient_PrimateBone_Gorilla-gorilla_Gor2	Gorilla-gorilla-Gor2	20200710	Reference-Primates	Gorilla gorilla		M06-770	modern	1914 CE
20200710_EXPL2_Evo2_PR_SA_200spd_DIA_Ancient_PrimateBone_Pan-troglodytes_Pan1	20200710_EXPL2_Evo2_PR_SA_100spd_DDA_Ancient_PrimateBone_Pan-troglodytes_Pan1	Pan-troglodytes-Pan1	20200710	Reference-Primates	Pan troglodytes		CN546	modern
20200710_EXPL2_Evo2_PR_SA_200spd_DIA_Ancient_PrimateBone_Pan-troglodytes_Pan2	20200710_EXPL2_Evo2_PR_SA_100spd_DDA_Ancient_PrimateBone_Pan-troglodytes_Pan2	Pan-troglodytes-Pan2	20200710	Reference-Primates	Pan troglodytes		CN727	modern	2005 CE
20200710_EXPL2_Evo2_PR_SA_200spd_DIA_Ancient_PrimateBone_Pongo-pygmaeus_Orang1	20200710_EXPL2_Evo2_PR_SA_100spd_DDA_Ancient_PrimateBone_Pongo-pygmaeus_Orang1	Pongo-pygmaeus-Orang1	20200710	Reference-Primates	Pongo pygmaeus		CN705	modern	2004 CE
20200710_EXPL2_Evo2_PR_SA_200spd_DIA_Ancient_PrimateBone_Pongo-pygmaeus_Orang2	20200710_EXPL2_Evo2_PR_SA_100spd_DDA_Ancient_PrimateBone_Pongo-pygmaeus_Orang2	Pongo-pygmaeus-Orang2	20200710	Reference-Primates	Pongo pygmaeus		CN543	modern
20200710_EXPL2_Evo2_PR_SA_200spd_DIA_Ancient_Salpetermosen_Bos_Ironage_P37	20200710_EXPL2_Evo2_PR_SA_100spd_DDA_Ancient_Salpetermosen_Bos_Ironage_P37	Bos-Ironage-P37	20200710	Salpetermosen-1		large ruminate (bos taurus)	P37		MK116/1957
20200710_EXPL2_Evo2_PR_SA_200spd_DIA_Ancient_unknown_Salpetermosen_Bone-11	20200709_EXPL2_Evo2_IH_SA_100spd_DDA_Ancient_unknown_Salpetermosen_Bone-11	11	20200710	Salpetermosen-1		med ruminate (?)	11	Iron-Age	400BC-500AD	MNS50010, Salpetermosen, Hillerød, Denmark	793		x00020	B	v lu
20200710_EXPL2_Evo2_PR_SA_200spd_DIA_Ancient_unknown_Salpetermosen_Bone-170	20200709_EXPL2_Evo2_IH_SA_100spd_DDA_Ancient_unknown_Salpetermosen_Bone-170	170	20200710	Salpetermosen-1		sus sp ()	170	Iron-Age	400BC-500AD	MNS50010, Salpetermosen, Hillerød, Denmark	337		995	B	man
20200710_EXPL2_Evo2_PR_SA_200spd_DIA_Ancient_unknown_Salpetermosen_Bone-199	20200709_EXPL2_Evo2_IH_SA_100spd_DDA_Ancient_unknown_Salpetermosen_Bone-199	199	20200710	Salpetermosen-1		capra/ovis sp ()	199	Iron-Age	400BC-500AD	MNS50010, Salpetermosen, Hillerød, Denmark	337		995	B	pel
20200710_EXPL2_Evo2_PR_SA_200spd_DIA_Ancient_unknown_Salpetermosen_Bone-218	20200709_EXPL2_Evo2_IH_SA_100spd_DDA_Ancient_unknown_Salpetermosen_Bone-218	218	20200710	Salpetermosen-1		large sp (bos taurus)	218	Iron-Age	400BC-500AD	MNS50010, Salpetermosen, Hillerød, Denmark	793		1017	R	frag
20200710_EXPL2_Evo2_PR_SA_200spd_DIA_Ancient_unknown_Salpetermosen_Bone-269-1	20200709_EXPL2_Evo2_IH_SA_100spd_DDA_Ancient_unknown_Salpetermosen_Bone-269-1	269-1	20200710	Salpetermosen-1		capra/ovis sp (ovis aries)	269-1	Iron-Age	400BC-500AD	MNS50010, Salpetermosen, Hillerød, Denmark	793		1021	CC	sca
20200710_EXPL2_Evo2_PR_SA_200spd_DIA_Ancient_unknown_Salpetermosen_Bone-269-2	20200709_EXPL2_Evo2_IH_SA_100spd_DDA_Ancient_unknown_Salpetermosen_Bone-269-2	269-2	20200710	Salpetermosen-1		capra/ovis sp (ovis aries)	269-2	Iron-Age	400BC-500AD	MNS50010, Salpetermosen, Hillerød, Denmark	793		1021	CC	sca
20200710_EXPL2_Evo2_PR_SA_200spd_DIA_Ancient_unknown_Salpetermosen_Bone-269-3	20200709_EXPL2_Evo2_IH_SA_100spd_DDA_Ancient_unknown_Salpetermosen_Bone-269-3	269-3	20200710	Salpetermosen-1		capra/ovis sp (ovis aries)	269-3	Iron-Age	400BC-500AD	MNS50010, Salpetermosen, Hillerød, Denmark	793		1021	CC	sca
20200710_EXPL2_Evo2_PR_SA_200spd_DIA_Ancient_unknown_Salpetermosen_Bone-299	20200709_EXPL2_Evo2_IH_SA_100spd_DDA_Ancient_unknown_Salpetermosen_Bone-299	299	20200710	Salpetermosen-1		large sp (bos taurus)	299	Iron-Age	400BC-500AD	MNS50010, Salpetermosen, Hillerød, Denmark	793		1021	CC	frag
20200710_EXPL2_Evo2_PR_SA_200spd_DIA_Ancient_unknown_Salpetermosen_Bone-5306	20200709_EXPL2_Evo2_IH_SA_100spd_DDA_Ancient_unknown_Salpetermosen_Bone-5306	5306	20200710	Salpetermosen-1		large ruminate (bos taurus)	5306	Iron-Age	400BC-500AD	MNS50010, Salpetermosen, Hillerød, Denmark	793		1015	O	man
20200710_EXPL2_Evo2_PR_SA_200spd_DIA_Ancient_unknown_Salpetermosen_Bone-5313	20200709_EXPL2_Evo2_IH_SA_100spd_DDA_Ancient_unknown_Salpetermosen_Bone-5313	5313	20200710	Salpetermosen-1		large ruminate (bos taurus)	5313	Iron-Age	400BC-500AD	MNS50010, Salpetermosen, Hillerød, Denmark	793		1016	P	cra/man
20200710_EXPL2_Evo2_PR_SA_200spd_DIA_Ancient_unknown_Salpetermosen_Bone-5314	20200709_EXPL2_Evo2_IH_SA_100spd_DDA_Ancient_unknown_Salpetermosen_Bone-5314	5314	20200710	Salpetermosen-1		large sp (?)	5314	Iron-Age	400BC-500AD	MNS50010, Salpetermosen, Hillerød, Denmark	793		1016	P	frag
20200710_EXPL2_Evo2_PR_SA_200spd_DIA_Ancient_unknown_Salpetermosen_Bone-5317	20200709_EXPL2_Evo2_IH_SA_100spd_DDA_Ancient_unknown_Salpetermosen_Bone-5317	5317	20200710	Salpetermosen-1		equus sp ()	5317	Iron-Age	400BC-500AD	MNS50010, Salpetermosen, Hillerød, Denmark	793		1018	T	tib
20200710_EXPL2_Evo2_PR_SA_200spd_DIA_Ancient_unknown_Salpetermosen_Bone-5318	20200709_EXPL2_Evo2_IH_SA_100spd_DDA_Ancient_unknown_Salpetermosen_Bone-5318	5318	20200710	Salpetermosen-1		bos taurus ()	5318	Iron-Age	400BC-500AD	MNS50010, Salpetermosen, Hillerød, Denmark	793		1018	T	cra frag
20200710_EXPL2_Evo2_PR_SA_200spd_DIA_Ancient_unknown_Salpetermosen_Bone-5320	20200709_EXPL2_Evo2_IH_SA_100spd_DDA_Ancient_unknown_Salpetermosen_Bone-5320	5320	20200710	Salpetermosen-1		large ruminate ()	5320	Iron-Age	400BC-500AD	MNS50010, Salpetermosen, Hillerød, Denmark	793		1019	Y	rib
20200710_EXPL2_Evo2_PR_SA_200spd_DIA_Ancient_unknown_Salpetermosen_Bone-5325	20200709_EXPL2_Evo2_IH_SA_100spd_DDA_Ancient_unknown_Salpetermosen_Bone-5325	5325	20200710	Salpetermosen-1		large sp (?)	5325	Iron-Age	400BC-500AD	MNS50010, Salpetermosen, Hillerød, Denmark	793		1022	AA	cos
20200710_EXPL2_Evo2_PR_SA_200spd_DIA_Ancient_unknown_Salpetermosen_Bone-5326	20200709_EXPL2_Evo2_IH_SA_100spd_DDA_Ancient_unknown_Salpetermosen_Bone-5326	5326	20200710	Salpetermosen-1		sus dom. ()	5326	Iron-Age	400BC-500AD	MNS50010, Salpetermosen, Hillerød, Denmark	793		1025	CC	man
20200710_EXPL2_Evo2_PR_SA_200spd_DIA_Ancient_unknown_Salpetermosen_Bone-5327	20200709_EXPL2_Evo2_IH_SA_100spd_DDA_Ancient_unknown_Salpetermosen_Bone-5327	5327	20200710	Salpetermosen-1		capra/ovis sp (?)	5327	Iron-Age	400BC-500AD	MNS50010, Salpetermosen, Hillerød, Denmark	793		1026	HH	tib
20200710_EXPL2_Evo2_PR_SA_200spd_DIA_Ancient_unknown_Salpetermosen_Bone-5332	20200709_EXPL2_Evo2_IH_SA_100spd_DDA_Ancient_unknown_Salpetermosen_Bone-5332	5332	20200710	Salpetermosen-1		sus sp or bos ()	5332	Iron-Age	400BC-500AD	MNS50010, Salpetermosen, Hillerød, Denmark	793		1027	GG	rad
20200710_EXPL2_Evo2_PR_SA_200spd_DIA_Ancient_unknown_Salpetermosen_Bone-5337	20200709_EXPL2_Evo2_IH_SA_100spd_DDA_Ancient_unknown_Salpetermosen_Bone-5337	5337	20200710	Salpetermosen-1		capra/ovis sp ()	5337	Iron-Age	400BC-500AD	MNS50010, Salpetermosen, Hillerød, Denmark	793		1028	EE	axis
20200710_EXPL2_Evo2_PR_SA_200spd_DIA_Ancient_unknown_Salpetermosen_Bone-5342	20200709_EXPL2_Evo2_IH_SA_100spd_DDA_Ancient_unknown_Salpetermosen_Bone-5342	5342	20200710	Salpetermosen-1		large sp (equus sp)	5342	Iron-Age	400BC-500AD	MNS50010, Salpetermosen, Hillerød, Denmark	793		1029	AE	frag
20200710_EXPL2_Evo2_PR_SA_200spd_DIA_Ancient_unknown_Salpetermosen_Bone-5345	20200709_EXPL2_Evo2_IH_SA_100spd_DDA_Ancient_unknown_Salpetermosen_Bone-5345	5345	20200710	Salpetermosen-1		large ruminate (bos taurus)	5345	Iron-Age	400BC-500AD	MNS50010, Salpetermosen, Hillerød, Denmark	793		1031	ABB	rib
20200710_EXPL2_Evo2_PR_SA_200spd_DIA_Ancient_unknown_Salpetermosen_Bone-5352	20200709_EXPL2_Evo2_IH_SA_100spd_DDA_Ancient_unknown_Salpetermosen_Bone-5352	5352	20200710	Salpetermosen-1		capra/ovis sp (ovis aries)	5352	Iron-Age	400BC-500AD	MNS50010, Salpetermosen, Hillerød, Denmark	793		1032	ABB	pel
20200710_EXPL2_Evo2_PR_SA_200spd_DIA_Ancient_unknown_Salpetermosen_Bone-5358	20200709_EXPL2_Evo2_IH_SA_100spd_DDA_Ancient_unknown_Salpetermosen_Bone-5358	5358	20200710	Salpetermosen-1		capraovis sp ()	5358	Iron-Age	400BC-500AD	MNS50010, Salpetermosen, Hillerød, Denmark	793		1035	by plank	tib
20200710_EXPL2_Evo2_PR_SA_200spd_DIA_Ancient_unknown_Salpetermosen_Bone-5912	20200709_EXPL2_Evo2_IH_SA_100spd_DDA_Ancient_unknown_Salpetermosen_Bone-5912	5912	20200710	Salpetermosen-1		large sp (?)	5912	Iron-Age	400BC-500AD	MNS50010, Salpetermosen, Hillerød, Denmark	1390		1764	C	v ce
20200710_EXPL2_Evo2_PR_SA_200spd_DIA_Ancient_unknown_Salpetermosen_Bone-5916	20200709_EXPL2_Evo2_IH_SA_100spd_DDA_Ancient_unknown_Salpetermosen_Bone-5916	5916	20200710	Salpetermosen-1		large sp (?)	5916	Iron-Age	400BC-500AD	MNS50010, Salpetermosen, Hillerød, Denmark	1390		1765	C/D	frag
20200710_EXPL2_Evo2_PR_SA_200spd_DIA_Ancient_unknown_Salpetermosen_Bone-5917	20200709_EXPL2_Evo2_IH_SA_100spd_DDA_Ancient_unknown_Salpetermosen_Bone-5917	5917	20200710	Salpetermosen-1		capra/ovis sp ()	5917	Iron-Age	400BC-500AD	MNS50010, Salpetermosen, Hillerød, Denmark	1390		1766	E	mtt
20200710_EXPL2_Evo2_PR_SA_200spd_DIA_Ancient_unknown_Salpetermosen_Bone-6	20200709_EXPL2_Evo2_IH_SA_100spd_DDA_Ancient_unknown_Salpetermosen_Bone-6	6	20200710	Salpetermosen-1		sus sp ()	6	Iron-Age	400BC-500AD	MNS50010, Salpetermosen, Hillerød, Denmark	793		1024	OE	tib
20200710_EXPL2_Evo2_PR_SA_200spd_DIA_Ancient_unknown_Salpetermosen_Bone-7	20200709_EXPL2_Evo2_IH_SA_100spd_DDA_Ancient_unknown_Salpetermosen_Bone-7	7	20200710	Salpetermosen-1		equus caballus ()	7	Iron-Age	400BC-500AD	MNS50010, Salpetermosen, Hillerød, Denmark	793		1024	OE	rad
20200710_EXPL2_Evo2_PR_SA_200spd_DIA_Ancient_unknown_Salpetermosen_Bone-70	20200709_EXPL2_Evo2_IH_SA_100spd_DDA_Ancient_unknown_Salpetermosen_Bone-70	70	20200710	Salpetermosen-1		large ruminate (bos taurus)	70	Iron-Age	400BC-500AD	MNS50010, Salpetermosen, Hillerød, Denmark	793		x00040	D	cra frag
20200710_EXPL2_Evo2_PR_SA_200spd_DIA_Ancient_unknown_Salpetermosen_Bone-7744	20200709_EXPL2_Evo2_IH_SA_100spd_DDA_Ancient_unknown_Salpetermosen_Bone-7744	7744	20200710	Salpetermosen-1		capra/ovis sp ()	7744	Iron-Age	400BC-500AD	MNS50010, Salpetermosen, Hillerød, Denmark	793		1812	KKK	cra frag
20200710_EXPL2_Evo2_PR_SA_200spd_DIA_Ancient_unknown_Salpetermosen_Bone-7747	20200709_EXPL2_Evo2_IH_SA_100spd_DDA_Ancient_unknown_Salpetermosen_Bone-7747	7747	20200710	Salpetermosen-1		sus sp ()	7747	Iron-Age	400BC-500AD	MNS50010, Salpetermosen, Hillerød, Denmark	793		1813	FFF	man
20200710_EXPL2_Evo2_PR_SA_200spd_DIA_Ancient_unknown_Salpetermosen_Bone-7752	20200709_EXPL2_Evo2_IH_SA_100spd_DDA_Ancient_unknown_Salpetermosen_Bone-7752	7752	20200710	Salpetermosen-1		capra/ovis sp ()	7752	Iron-Age	400BC-500AD	MNS50010, Salpetermosen, Hillerød, Denmark	793		1814	QQQ	cra frag
20200710_EXPL2_Evo2_PR_SA_200spd_DIA_Ancient_unknown_Salpetermosen_Bone-7774	20200709_EXPL2_Evo2_IH_SA_100spd_DDA_Ancient_unknown_Salpetermosen_Bone-7774	7774	20200710	Salpetermosen-1		capra hircus ()	7774	Iron-Age	400BC-500AD	MNS50010, Salpetermosen, Hillerød, Denmark	793		1815	EEE	man
20200710_EXPL2_Evo2_PR_SA_200spd_DIA_Ancient_unknown_Salpetermosen_Bone-7776	20200709_EXPL2_Evo2_IH_SA_100spd_DDA_Ancient_unknown_Salpetermosen_Bone-7776	7776	20200710	Salpetermosen-1		large ruminate ()	7776	Iron-Age	400BC-500AD	MNS50010, Salpetermosen, Hillerød, Denmark	793		1816	ZZ	v lu
20200710_EXPL2_Evo2_PR_SA_200spd_DIA_Ancient_unknown_Salpetermosen_Bone-7778	20200709_EXPL2_Evo2_IH_SA_100spd_DDA_Ancient_unknown_Salpetermosen_Bone-7778	7778	20200710	Salpetermosen-1		large ruminate (bos taurus)	7778	Iron-Age	400BC-500AD	MNS50010, Salpetermosen, Hillerød, Denmark	793		1817	OOO	v ce
20200710_EXPL2_Evo2_PR_SA_200spd_DIA_Ancient_unknown_Salpetermosen_Bone-7784	20200709_EXPL2_Evo2_IH_SA_100spd_DDA_Ancient_unknown_Salpetermosen_Bone-7784	7784	20200710	Salpetermosen-1		capra/ovis sp ()	7784	Iron-Age	400BC-500AD	MNS50010, Salpetermosen, Hillerød, Denmark	793		1820	DDD	mtc
20200710_EXPL2_Evo2_PR_SA_200spd_DIA_Ancient_unknown_Salpetermosen_Bone-7791	20200709_EXPL2_Evo2_IH_SA_100spd_DDA_Ancient_unknown_Salpetermosen_Bone-7791	7791	20200710	Salpetermosen-1		large ruminate (bos taurus)	7791	Iron-Age	400BC-500AD	MNS50010, Salpetermosen, Hillerød, Denmark	793		1824	QQ	v ce
20200710_EXPL2_Evo2_PR_SA_200spd_DIA_Ancient_unknown_Salpetermosen_Bone-7797	20200709_EXPL2_Evo2_IH_SA_100spd_DDA_Ancient_unknown_Salpetermosen_Bone-7797	7797	20200710	Salpetermosen-1		capra/ovis sp (ovis aries)	7797	Iron-Age	400BC-500AD	MNS50010, Salpetermosen, Hillerød, Denmark	793		1824	QQ	tib
20200710_EXPL2_Evo2_PR_SA_200spd_DIA_Ancient_unknown_Salpetermosen_Bone-7851	20200709_EXPL2_Evo2_IH_SA_100spd_DDA_Ancient_unknown_Salpetermosen_Bone-7851	7851	20200710	Salpetermosen-1		ovis aries ()	7851	Iron-Age	400BC-500AD	MNS50010, Salpetermosen, Hillerød, Denmark	793		1210	VV	man
20200710_EXPL2_Evo2_PR_SA_200spd_DIA_Ancient_unknown_Salpetermosen_Bone-7867	20200709_EXPL2_Evo2_IH_SA_100spd_DDA_Ancient_unknown_Salpetermosen_Bone-7867	7867	20200710	Salpetermosen-1		capra hircus ()	7867	Iron-Age	400BC-500AD	MNS50010, Salpetermosen, Hillerød, Denmark	793		1210	VV	hum
20200710_EXPL2_Evo2_PR_SA_200spd_DIA_Ancient_unknown_Salpetermosen_Bone-7879	20200709_EXPL2_Evo2_IH_SA_100spd_DDA_Ancient_unknown_Salpetermosen_Bone-7879	7879	20200710	Salpetermosen-1		large sp (bos taurus)	7879	Iron-Age	400BC-500AD	MNS50010, Salpetermosen, Hillerød, Denmark	793		1210	VV	frag
20200710_EXPL2_Evo2_PR_SA_200spd_DIA_Ancient_unknown_Salpetermosen_Bone-7900	20200709_EXPL2_Evo2_IH_SA_100spd_DDA_Ancient_unknown_Salpetermosen_Bone-7900	7900	20200710	Salpetermosen-1		capra hircus ()	7900	Iron-Age	400BC-500AD	MNS50010, Salpetermosen, Hillerød, Denmark	793		1831	GGG	man
20200710_EXPL2_Evo2_PR_SA_200spd_DIA_Ancient_unknown_Salpetermosen_Bone-7901	20200709_EXPL2_Evo2_IH_SA_100spd_DDA_Ancient_unknown_Salpetermosen_Bone-7901	7901	20200710	Salpetermosen-1		bos taurus ()	7901	Iron-Age	400BC-500AD	MNS50010, Salpetermosen, Hillerød, Denmark	793		1832	HHH	pel
20200710_EXPL2_Evo2_PR_SA_200spd_DIA_Ancient_unknown_Salpetermosen_Bone-7953	20200709_EXPL2_Evo2_IH_SA_100spd_DDA_Ancient_unknown_Salpetermosen_Bone-7953	7953	20200710	Salpetermosen-1		capra/ovis sp ()	7953	Iron-Age	400BC-500AD	MNS50010, Salpetermosen, Hillerød, Denmark	793		1206	RR	pel
20200710_EXPL2_Evo2_PR_SA_200spd_DIA_Ancient_unknown_Salpetermosen_Bone-8039	20200709_EXPL2_Evo2_IH_SA_100spd_DDA_Ancient_unknown_Salpetermosen_Bone-8039	8039	20200710	Salpetermosen-1		cap/ov/cap sp (ovis aries)	8039	Iron-Age	400BC-500AD	MNS50010, Salpetermosen, Hillerød, Denmark	793		1208	TT	cra frag
20200710_EXPL2_Evo2_PR_SA_200spd_DIA_Ancient_unknown_Salpetermosen_Bone-8050	20200709_EXPL2_Evo2_IH_SA_100spd_DDA_Ancient_unknown_Salpetermosen_Bone-8050	8050	20200710	Salpetermosen-1		capra/ovis sp (ovis aries)	8050	Iron-Age	400BC-500AD	MNS50010, Salpetermosen, Hillerød, Denmark	793		1841	SS	man
20200710_EXPL2_Evo2_PR_SA_200spd_DIA_Ancient_unknown_Salpetermosen_Bone-8052	20200709_EXPL2_Evo2_IH_SA_100spd_DDA_Ancient_unknown_Salpetermosen_Bone-8052	8052	20200710	Salpetermosen-1		bos taurus ()	8052	Iron-Age	400BC-500AD	MNS50010, Salpetermosen, Hillerød, Denmark	793		1842	TTT	pel
20200710_EXPL2_Evo2_PR_SA_200spd_DIA_Ancient_unknown_Salpetermosen_Bone-8064	20200709_EXPL2_Evo2_IH_SA_100spd_DDA_Ancient_unknown_Salpetermosen_Bone-8064	8064	20200710	Salpetermosen-1		large ruminate (equus caballus)	8064	Iron-Age	400BC-500AD	MNS50010, Salpetermosen, Hillerød, Denmark	793		1844	ÆÆÆ	rib
20200710_EXPL2_Evo2_PR_SA_200spd_DIA_Ancient_unknown_Salpetermosen_Bone-8065	20200709_EXPL2_Evo2_IH_SA_100spd_DDA_Ancient_unknown_Salpetermosen_Bone-8065	8065	20200710	Salpetermosen-1		capra/ovis sp (?)	8065	Iron-Age	400BC-500AD	MNS50010, Salpetermosen, Hillerød, Denmark	793		1844	ÆÆÆ	pel
20200710_EXPL2_Evo2_PR_SA_200spd_DIA_Ancient_unknown_Salpetermosen_Bone-8066	20200709_EXPL2_Evo2_IH_SA_100spd_DDA_Ancient_unknown_Salpetermosen_Bone-8066	8066	20200710	Salpetermosen-1		large ruminate (?)	8066	Iron-Age	400BC-500AD	MNS50010, Salpetermosen, Hillerød, Denmark	793		1845	YY	rib
20200710_EXPL2_Evo2_PR_SA_200spd_DIA_Ancient_unknown_Salpetermosen_Bone-8067	20200709_EXPL2_Evo2_IH_SA_100spd_DDA_Ancient_unknown_Salpetermosen_Bone-8067	8067	20200710	Salpetermosen-1		sus sp ()	8067	Iron-Age	400BC-500AD	MNS50010, Salpetermosen, Hillerød, Denmark	793		1845	YY	cra
20200710_EXPL2_Evo2_PR_SA_200spd_DIA_Ancient_unknown_Salpetermosen_Bone-8071	20200709_EXPL2_Evo2_IH_SA_100spd_DDA_Ancient_unknown_Salpetermosen_Bone-8071	8071	20200710	Salpetermosen-1		capra hircus ()	8071	Iron-Age	400BC-500AD	MNS50010, Salpetermosen, Hillerød, Denmark	793		1847	YYY	cra frag
20200710_EXPL2_Evo2_PR_SA_200spd_DIA_Ancient_unknown_Salpetermosen_Bone-8105	20200709_EXPL2_Evo2_IH_SA_100spd_DDA_Ancient_unknown_Salpetermosen_Bone-8105	8105	20200710	Salpetermosen-1		large sp ()	8105	Iron-Age	400BC-500AD	MNS50010, Salpetermosen, Hillerød, Denmark	793		1196	OPX36	frag
20200710_EXPL2_Evo2_PR_SA_200spd_DIA_Ancient_unknown_Salpetermosen_Bone-8107	20200709_EXPL2_Evo2_IH_SA_100spd_DDA_Ancient_unknown_Salpetermosen_Bone-8107	8107	20200710	Salpetermosen-1		capra/ovis/capreolus sp ()	8107	Iron-Age	400BC-500AD	MNS50010, Salpetermosen, Hillerød, Denmark	793		1199	OPX39	tib
20200710_EXPL2_Evo2_PR_SA_200spd_DIA_Ancient_unknown_Salpetermosen_Bone-8111	20200709_EXPL2_Evo2_IH_SA_100spd_DDA_Ancient_unknown_Salpetermosen_Bone-8111	8111	20200710	Salpetermosen-1		large ruminate (bos taurus)	8111	Iron-Age	400BC-500AD	MNS50010, Salpetermosen, Hillerød, Denmark	793		1202	OPX346	frag
20200710_EXPL2_Evo2_PR_SA_200spd_DIA_Ancient_unknown_Salpetermosen_Bone-8116	20200709_EXPL2_Evo2_IH_SA_100spd_DDA_Ancient_unknown_Salpetermosen_Bone-8116	8116	20200710	Salpetermosen-1		large sp ()	8116	Iron-Age	400BC-500AD	MNS50010, Salpetermosen, Hillerød, Denmark	793		1204	OPX43	frag
20200710_EXPL2_Evo2_PR_SA_200spd_DIA_Ancient_unknown_Salpetermosen_Bone-8118	20200709_EXPL2_Evo2_IH_SA_100spd_DDA_Ancient_unknown_Salpetermosen_Bone-8118	8118	20200710	Salpetermosen-1		large ruminate (bos taurus)	8118	Iron-Age	400BC-500AD	MNS50010, Salpetermosen, Hillerød, Denmark	793		1205	OPX44	frag
20200710_EXPL2_Evo2_PR_SA_200spd_DIA_Ancient_unknown_Salpetermosen_Bone-8270	20200709_EXPL2_Evo2_IH_SA_100spd_DDA_Ancient_unknown_Salpetermosen_Bone-8270	8270	20200710	Salpetermosen-1		large ruminate ()	8270	Iron-Age	400BC-500AD	MNS50010, Salpetermosen, Hillerød, Denmark	793		1760	by w.weave	rib
20200710_EXPL2_Evo2_PR_SA_200spd_DIA_Ancient_unknown_Salpetermosen_Bone-8289	20200709_EXPL2_Evo2_IH_SA_100spd_DDA_Ancient_unknown_Salpetermosen_Bone-8289	8289	20200710	Salpetermosen-1		capra hircus ()	8289	Iron-Age	400BC-500AD	MNS50010, Salpetermosen, Hillerød, Denmark	793		1116	PP	cra
20200710_EXPL2_Evo2_PR_SA_200spd_DIA_Ancient_unknown_Salpetermosen_Bone-8325	20200709_EXPL2_Evo2_IH_SA_100spd_DDA_Ancient_unknown_Salpetermosen_Bone-8325	8325	20200710	Salpetermosen-1		capra hircus ()	8325	Iron-Age	400BC-500AD	MNS50010, Salpetermosen, Hillerød, Denmark	793		1834	LLL	ph p
20200710_EXPL2_Evo2_PR_SA_200spd_DIA_Ancient_unknown_Salpetermosen_Bone-8326	20200709_EXPL2_Evo2_IH_SA_100spd_DDA_Ancient_unknown_Salpetermosen_Bone-8326	8326	20200710	Salpetermosen-1		ovis aries ()	8326	Iron-Age	400BC-500AD	MNS50010, Salpetermosen, Hillerød, Denmark	793		1834	LLL	ph p
20200710_EXPL2_Evo2_PR_SA_200spd_DIA_Ancient_unknown_Salpetermosen_Bone-8408	20200709_EXPL2_Evo2_IH_SA_100spd_DDA_Ancient_unknown_Salpetermosen_Bone-8408	8408	20200710	Salpetermosen-1		large ruminate (bos taurus)	8408	Iron-Age	400BC-500AD	MNS50010, Salpetermosen, Hillerød, Denmark	793		1836	MMM	frag
20200710_EXPL2_Evo2_PR_SA_200spd_DIA_Ancient_unknown_Salpetermosen_Bone-8429	20200709_EXPL2_Evo2_IH_SA_100spd_DDA_Ancient_unknown_Salpetermosen_Bone-8429	8429	20200710	Salpetermosen-1		large ruminate ()	8429	Iron-Age	400BC-500AD	MNS50010, Salpetermosen, Hillerød, Denmark	793		1840	SSS	pel
20200715_EXPL2_Evo2_PR_SA_200spd_DIA_Ancient_unknown_Salpetermosen_Bone-11	20200709_EXPL2_Evo2_PR_SA_100spd_DDA_Ancient_unknown_Salpetermosen_Bone-11	11	20200715	Salpetermosen-2		med ruminate (?)	11	Iron-Age	400BC-500AD	MNS50010, Salpetermosen, Hillerød, Denmark	793		x00020	B	v lu
20200715_EXPL2_Evo2_PR_SA_200spd_DIA_Ancient_unknown_Salpetermosen_Bone-170	20200709_EXPL2_Evo2_PR_SA_100spd_DDA_Ancient_unknown_Salpetermosen_Bone-170	170	20200715	Salpetermosen-2		sus sp ()	170	Iron-Age	400BC-500AD	MNS50010, Salpetermosen, Hillerød, Denmark	337		995	B	man
20200715_EXPL2_Evo2_PR_SA_200spd_DIA_Ancient_unknown_Salpetermosen_Bone-199	20200709_EXPL2_Evo2_PR_SA_100spd_DDA_Ancient_unknown_Salpetermosen_Bone-199	199	20200715	Salpetermosen-2		capra/ovis sp ()	199	Iron-Age	400BC-500AD	MNS50010, Salpetermosen, Hillerød, Denmark	337		995	B	pel
20200715_EXPL2_Evo2_PR_SA_200spd_DIA_Ancient_unknown_Salpetermosen_Bone-218	20200709_EXPL2_Evo2_PR_SA_100spd_DDA_Ancient_unknown_Salpetermosen_Bone-218	218	20200715	Salpetermosen-2		large sp (bos taurus)	218	Iron-Age	400BC-500AD	MNS50010, Salpetermosen, Hillerød, Denmark	793		1017	R	frag
20200715_EXPL2_Evo2_PR_SA_200spd_DIA_Ancient_unknown_Salpetermosen_Bone-269-1	20200709_EXPL2_Evo2_PR_SA_100spd_DDA_Ancient_unknown_Salpetermosen_Bone-269-1	269-1	20200715	Salpetermosen-2		capra/ovis sp (ovis aries)	269-1	Iron-Age	400BC-500AD	MNS50010, Salpetermosen, Hillerød, Denmark	793		1021	CC	sca
20200715_EXPL2_Evo2_PR_SA_200spd_DIA_Ancient_unknown_Salpetermosen_Bone-269-2	20200709_EXPL2_Evo2_PR_SA_100spd_DDA_Ancient_unknown_Salpetermosen_Bone-269-2	269-2	20200715	Salpetermosen-2		capra/ovis sp (ovis aries)	269-2	Iron-Age	400BC-500AD	MNS50010, Salpetermosen, Hillerød, Denmark	793		1021	CC	sca
20200715_EXPL2_Evo2_PR_SA_200spd_DIA_Ancient_unknown_Salpetermosen_Bone-269-3	20200709_EXPL2_Evo2_PR_SA_100spd_DDA_Ancient_unknown_Salpetermosen_Bone-269-3	269-3	20200715	Salpetermosen-2		capra/ovis sp (ovis aries)	269-3	Iron-Age	400BC-500AD	MNS50010, Salpetermosen, Hillerød, Denmark	793		1021	CC	sca
20200715_EXPL2_Evo2_PR_SA_200spd_DIA_Ancient_unknown_Salpetermosen_Bone-299	20200709_EXPL2_Evo2_PR_SA_100spd_DDA_Ancient_unknown_Salpetermosen_Bone-299	299	20200715	Salpetermosen-2		large sp (bos taurus)	299	Iron-Age	400BC-500AD	MNS50010, Salpetermosen, Hillerød, Denmark	793		1021	CC	frag
20200715_EXPL2_Evo2_PR_SA_200spd_DIA_Ancient_unknown_Salpetermosen_Bone-5306	20200709_EXPL2_Evo2_PR_SA_100spd_DDA_Ancient_unknown_Salpetermosen_Bone-5306	5306	20200715	Salpetermosen-2		large ruminate (bos taurus)	5306	Iron-Age	400BC-500AD	MNS50010, Salpetermosen, Hillerød, Denmark	793		1015	O	man
20200715_EXPL2_Evo2_PR_SA_200spd_DIA_Ancient_unknown_Salpetermosen_Bone-5313	20200709_EXPL2_Evo2_PR_SA_100spd_DDA_Ancient_unknown_Salpetermosen_Bone-5313	5313	20200715	Salpetermosen-2		large ruminate (bos taurus)	5313	Iron-Age	400BC-500AD	MNS50010, Salpetermosen, Hillerød, Denmark	793		1016	P	cra/man
20200715_EXPL2_Evo2_PR_SA_200spd_DIA_Ancient_unknown_Salpetermosen_Bone-5314	20200709_EXPL2_Evo2_PR_SA_100spd_DDA_Ancient_unknown_Salpetermosen_Bone-5314	5314	20200715	Salpetermosen-2		large sp (?)	5314	Iron-Age	400BC-500AD	MNS50010, Salpetermosen, Hillerød, Denmark	793		1016	P	frag
20200715_EXPL2_Evo2_PR_SA_200spd_DIA_Ancient_unknown_Salpetermosen_Bone-5317	20200709_EXPL2_Evo2_PR_SA_100spd_DDA_Ancient_unknown_Salpetermosen_Bone-5317	5317	20200715	Salpetermosen-2		equus sp ()	5317	Iron-Age	400BC-500AD	MNS50010, Salpetermosen, Hillerød, Denmark	793		1018	T	tib
20200715_EXPL2_Evo2_PR_SA_200spd_DIA_Ancient_unknown_Salpetermosen_Bone-5318	20200709_EXPL2_Evo2_PR_SA_100spd_DDA_Ancient_unknown_Salpetermosen_Bone-5318	5318	20200715	Salpetermosen-2		bos taurus ()	5318	Iron-Age	400BC-500AD	MNS50010, Salpetermosen, Hillerød, Denmark	793		1018	T	cra frag
20200715_EXPL2_Evo2_PR_SA_200spd_DIA_Ancient_unknown_Salpetermosen_Bone-5320	20200709_EXPL2_Evo2_PR_SA_100spd_DDA_Ancient_unknown_Salpetermosen_Bone-5320	5320	20200715	Salpetermosen-2		large ruminate ()	5320	Iron-Age	400BC-500AD	MNS50010, Salpetermosen, Hillerød, Denmark	793		1019	Y	rib
20200715_EXPL2_Evo2_PR_SA_200spd_DIA_Ancient_unknown_Salpetermosen_Bone-5325	20200709_EXPL2_Evo2_PR_SA_100spd_DDA_Ancient_unknown_Salpetermosen_Bone-5325	5325	20200715	Salpetermosen-2		large sp (?)	5325	Iron-Age	400BC-500AD	MNS50010, Salpetermosen, Hillerød, Denmark	793		1022	AA	cos
20200715_EXPL2_Evo2_PR_SA_200spd_DIA_Ancient_unknown_Salpetermosen_Bone-5326	20200709_EXPL2_Evo2_PR_SA_100spd_DDA_Ancient_unknown_Salpetermosen_Bone-5326	5326	20200715	Salpetermosen-2		sus dom. ()	5326	Iron-Age	400BC-500AD	MNS50010, Salpetermosen, Hillerød, Denmark	793		1025	CC	man
20200715_EXPL2_Evo2_PR_SA_200spd_DIA_Ancient_unknown_Salpetermosen_Bone-5327	20200709_EXPL2_Evo2_PR_SA_100spd_DDA_Ancient_unknown_Salpetermosen_Bone-5327	5327	20200715	Salpetermosen-2		capra/ovis sp (?)	5327	Iron-Age	400BC-500AD	MNS50010, Salpetermosen, Hillerød, Denmark	793		1026	HH	tib
20200715_EXPL2_Evo2_PR_SA_200spd_DIA_Ancient_unknown_Salpetermosen_Bone-5332	20200709_EXPL2_Evo2_PR_SA_100spd_DDA_Ancient_unknown_Salpetermosen_Bone-5332	5332	20200715	Salpetermosen-2		sus sp or bos ()	5332	Iron-Age	400BC-500AD	MNS50010, Salpetermosen, Hillerød, Denmark	793		1027	GG	rad
20200715_EXPL2_Evo2_PR_SA_200spd_DIA_Ancient_unknown_Salpetermosen_Bone-5337	20200709_EXPL2_Evo2_PR_SA_100spd_DDA_Ancient_unknown_Salpetermosen_Bone-5337	5337	20200715	Salpetermosen-2		capra/ovis sp ()	5337	Iron-Age	400BC-500AD	MNS50010, Salpetermosen, Hillerød, Denmark	793		1028	EE	axis
20200715_EXPL2_Evo2_PR_SA_200spd_DIA_Ancient_unknown_Salpetermosen_Bone-5342	20200709_EXPL2_Evo2_PR_SA_100spd_DDA_Ancient_unknown_Salpetermosen_Bone-5342	5342	20200715	Salpetermosen-2		large sp (equus sp)	5342	Iron-Age	400BC-500AD	MNS50010, Salpetermosen, Hillerød, Denmark	793		1029	AE	frag
20200715_EXPL2_Evo2_PR_SA_200spd_DIA_Ancient_unknown_Salpetermosen_Bone-5345	20200709_EXPL2_Evo2_PR_SA_100spd_DDA_Ancient_unknown_Salpetermosen_Bone-5345	5345	20200715	Salpetermosen-2		large ruminate (bos taurus)	5345	Iron-Age	400BC-500AD	MNS50010, Salpetermosen, Hillerød, Denmark	793		1031	ABB	rib
20200715_EXPL2_Evo2_PR_SA_200spd_DIA_Ancient_unknown_Salpetermosen_Bone-5352	20200709_EXPL2_Evo2_PR_SA_100spd_DDA_Ancient_unknown_Salpetermosen_Bone-5352	5352	20200715	Salpetermosen-2		capra/ovis sp (ovis aries)	5352	Iron-Age	400BC-500AD	MNS50010, Salpetermosen, Hillerød, Denmark	793		1032	ABB	pel
20200715_EXPL2_Evo2_PR_SA_200spd_DIA_Ancient_unknown_Salpetermosen_Bone-5358	20200709_EXPL2_Evo2_PR_SA_100spd_DDA_Ancient_unknown_Salpetermosen_Bone-5358	5358	20200715	Salpetermosen-2		capraovis sp ()	5358	Iron-Age	400BC-500AD	MNS50010, Salpetermosen, Hillerød, Denmark	793		1035	by plank	tib
20200715_EXPL2_Evo2_PR_SA_200spd_DIA_Ancient_unknown_Salpetermosen_Bone-5912	20200709_EXPL2_Evo2_PR_SA_100spd_DDA_Ancient_unknown_Salpetermosen_Bone-5912	5912	20200715	Salpetermosen-2		large sp (?)	5912	Iron-Age	400BC-500AD	MNS50010, Salpetermosen, Hillerød, Denmark	1390		1764	C	v ce
20200715_EXPL2_Evo2_PR_SA_200spd_DIA_Ancient_unknown_Salpetermosen_Bone-5916	20200709_EXPL2_Evo2_PR_SA_100spd_DDA_Ancient_unknown_Salpetermosen_Bone-5916	5916	20200715	Salpetermosen-2		large sp (?)	5916	Iron-Age	400BC-500AD	MNS50010, Salpetermosen, Hillerød, Denmark	1390		1765	C/D	frag
20200715_EXPL2_Evo2_PR_SA_200spd_DIA_Ancient_unknown_Salpetermosen_Bone-5917	20200709_EXPL2_Evo2_PR_SA_100spd_DDA_Ancient_unknown_Salpetermosen_Bone-5917	5917	20200715	Salpetermosen-2		capra/ovis sp ()	5917	Iron-Age	400BC-500AD	MNS50010, Salpetermosen, Hillerød, Denmark	1390		1766	E	mtt
20200715_EXPL2_Evo2_PR_SA_200spd_DIA_Ancient_unknown_Salpetermosen_Bone-6	20200709_EXPL2_Evo2_PR_SA_100spd_DDA_Ancient_unknown_Salpetermosen_Bone-6	6	20200715	Salpetermosen-2		sus sp ()	6	Iron-Age	400BC-500AD	MNS50010, Salpetermosen, Hillerød, Denmark	793		1024	OE	tib
20200715_EXPL2_Evo2_PR_SA_200spd_DIA_Ancient_unknown_Salpetermosen_Bone-7	20200709_EXPL2_Evo2_PR_SA_100spd_DDA_Ancient_unknown_Salpetermosen_Bone-7	7	20200715	Salpetermosen-2		equus caballus ()	7	Iron-Age	400BC-500AD	MNS50010, Salpetermosen, Hillerød, Denmark	793		1024	OE	rad
20200715_EXPL2_Evo2_PR_SA_200spd_DIA_Ancient_unknown_Salpetermosen_Bone-70	20200709_EXPL2_Evo2_PR_SA_100spd_DDA_Ancient_unknown_Salpetermosen_Bone-70	70	20200715	Salpetermosen-2		large ruminate (bos taurus)	70	Iron-Age	400BC-500AD	MNS50010, Salpetermosen, Hillerød, Denmark	793		x00040	D	cra frag
20200715_EXPL2_Evo2_PR_SA_200spd_DIA_Ancient_unknown_Salpetermosen_Bone-7744	20200709_EXPL2_Evo2_PR_SA_100spd_DDA_Ancient_unknown_Salpetermosen_Bone-7744	7744	20200715	Salpetermosen-2		capra/ovis sp ()	7744	Iron-Age	400BC-500AD	MNS50010, Salpetermosen, Hillerød, Denmark	793		1812	KKK	cra frag
20200715_EXPL2_Evo2_PR_SA_200spd_DIA_Ancient_unknown_Salpetermosen_Bone-7747	20200709_EXPL2_Evo2_PR_SA_100spd_DDA_Ancient_unknown_Salpetermosen_Bone-7747	7747	20200715	Salpetermosen-2		sus sp ()	7747	Iron-Age	400BC-500AD	MNS50010, Salpetermosen, Hillerød, Denmark	793		1813	FFF	man
20200715_EXPL2_Evo2_PR_SA_200spd_DIA_Ancient_unknown_Salpetermosen_Bone-7752	20200709_EXPL2_Evo2_PR_SA_100spd_DDA_Ancient_unknown_Salpetermosen_Bone-7752	7752	20200715	Salpetermosen-2		capra/ovis sp ()	7752	Iron-Age	400BC-500AD	MNS50010, Salpetermosen, Hillerød, Denmark	793		1814	QQQ	cra frag
20200715_EXPL2_Evo2_PR_SA_200spd_DIA_Ancient_unknown_Salpetermosen_Bone-7774	20200709_EXPL2_Evo2_PR_SA_100spd_DDA_Ancient_unknown_Salpetermosen_Bone-7774	7774	20200715	Salpetermosen-2		capra hircus ()	7774	Iron-Age	400BC-500AD	MNS50010, Salpetermosen, Hillerød, Denmark	793		1815	EEE	man
20200715_EXPL2_Evo2_PR_SA_200spd_DIA_Ancient_unknown_Salpetermosen_Bone-7776	20200709_EXPL2_Evo2_PR_SA_100spd_DDA_Ancient_unknown_Salpetermosen_Bone-7776	7776	20200715	Salpetermosen-2		large ruminate ()	7776	Iron-Age	400BC-500AD	MNS50010, Salpetermosen, Hillerød, Denmark	793		1816	ZZ	v lu
20200715_EXPL2_Evo2_PR_SA_200spd_DIA_Ancient_unknown_Salpetermosen_Bone-7778	20200709_EXPL2_Evo2_PR_SA_100spd_DDA_Ancient_unknown_Salpetermosen_Bone-7778	7778	20200715	Salpetermosen-2		large ruminate (bos taurus)	7778	Iron-Age	400BC-500AD	MNS50010, Salpetermosen, Hillerød, Denmark	793		1817	OOO	v ce
20200715_EXPL2_Evo2_PR_SA_200spd_DIA_Ancient_unknown_Salpetermosen_Bone-7784	20200709_EXPL2_Evo2_PR_SA_100spd_DDA_Ancient_unknown_Salpetermosen_Bone-7784	7784	20200715	Salpetermosen-2		capra/ovis sp ()	7784	Iron-Age	400BC-500AD	MNS50010, Salpetermosen, Hillerød, Denmark	793		1820	DDD	mtc
20200715_EXPL2_Evo2_PR_SA_200spd_DIA_Ancient_unknown_Salpetermosen_Bone-7791	20200709_EXPL2_Evo2_PR_SA_100spd_DDA_Ancient_unknown_Salpetermosen_Bone-7791	7791	20200715	Salpetermosen-2		large ruminate (bos taurus)	7791	Iron-Age	400BC-500AD	MNS50010, Salpetermosen, Hillerød, Denmark	793		1824	QQ	v ce
20200715_EXPL2_Evo2_PR_SA_200spd_DIA_Ancient_unknown_Salpetermosen_Bone-7797	20200709_EXPL2_Evo2_PR_SA_100spd_DDA_Ancient_unknown_Salpetermosen_Bone-7797	7797	20200715	Salpetermosen-2		capra/ovis sp (ovis aries)	7797	Iron-Age	400BC-500AD	MNS50010, Salpetermosen, Hillerød, Denmark	793		1824	QQ	tib
20200715_EXPL2_Evo2_PR_SA_200spd_DIA_Ancient_unknown_Salpetermosen_Bone-7851	20200709_EXPL2_Evo2_PR_SA_100spd_DDA_Ancient_unknown_Salpetermosen_Bone-7851	7851	20200715	Salpetermosen-2		ovis aries ()	7851	Iron-Age	400BC-500AD	MNS50010, Salpetermosen, Hillerød, Denmark	793		1210	VV	man
20200715_EXPL2_Evo2_PR_SA_200spd_DIA_Ancient_unknown_Salpetermosen_Bone-7867	20200709_EXPL2_Evo2_PR_SA_100spd_DDA_Ancient_unknown_Salpetermosen_Bone-7867	7867	20200715	Salpetermosen-2		capra hircus ()	7867	Iron-Age	400BC-500AD	MNS50010, Salpetermosen, Hillerød, Denmark	793		1210	VV	hum
20200715_EXPL2_Evo2_PR_SA_200spd_DIA_Ancient_unknown_Salpetermosen_Bone-7879	20200709_EXPL2_Evo2_PR_SA_100spd_DDA_Ancient_unknown_Salpetermosen_Bone-7879	7879	20200715	Salpetermosen-2		large sp (bos taurus)	7879	Iron-Age	400BC-500AD	MNS50010, Salpetermosen, Hillerød, Denmark	793		1210	VV	frag
20200715_EXPL2_Evo2_PR_SA_200spd_DIA_Ancient_unknown_Salpetermosen_Bone-7900	20200709_EXPL2_Evo2_PR_SA_100spd_DDA_Ancient_unknown_Salpetermosen_Bone-7900	7900	20200715	Salpetermosen-2		capra hircus ()	7900	Iron-Age	400BC-500AD	MNS50010, Salpetermosen, Hillerød, Denmark	793		1831	GGG	man
20200715_EXPL2_Evo2_PR_SA_200spd_DIA_Ancient_unknown_Salpetermosen_Bone-7901	20200709_EXPL2_Evo2_PR_SA_100spd_DDA_Ancient_unknown_Salpetermosen_Bone-7901	7901	20200715	Salpetermosen-2		bos taurus ()	7901	Iron-Age	400BC-500AD	MNS50010, Salpetermosen, Hillerød, Denmark	793		1832	HHH	pel
20200715_EXPL2_Evo2_PR_SA_200spd_DIA_Ancient_unknown_Salpetermosen_Bone-7953	20200709_EXPL2_Evo2_PR_SA_100spd_DDA_Ancient_unknown_Salpetermosen_Bone-7953	7953	20200715	Salpetermosen-2		capra/ovis sp ()	7953	Iron-Age	400BC-500AD	MNS50010, Salpetermosen, Hillerød, Denmark	793		1206	RR	pel
20200715_EXPL2_Evo2_PR_SA_200spd_DIA_Ancient_unknown_Salpetermosen_Bone-8039	20200709_EXPL2_Evo2_PR_SA_100spd_DDA_Ancient_unknown_Salpetermosen_Bone-8039	8039	20200715	Salpetermosen-2		cap/ov/cap sp (ovis aries)	8039	Iron-Age	400BC-500AD	MNS50010, Salpetermosen, Hillerød, Denmark	793		1208	TT	cra frag
20200715_EXPL2_Evo2_PR_SA_200spd_DIA_Ancient_unknown_Salpetermosen_Bone-8050	20200709_EXPL2_Evo2_PR_SA_100spd_DDA_Ancient_unknown_Salpetermosen_Bone-8050	8050	20200715	Salpetermosen-2		capra/ovis sp (ovis aries)	8050	Iron-Age	400BC-500AD	MNS50010, Salpetermosen, Hillerød, Denmark	793		1841	SS	man
20200715_EXPL2_Evo2_PR_SA_200spd_DIA_Ancient_unknown_Salpetermosen_Bone-8052	20200709_EXPL2_Evo2_PR_SA_100spd_DDA_Ancient_unknown_Salpetermosen_Bone-8052	8052	20200715	Salpetermosen-2		bos taurus ()	8052	Iron-Age	400BC-500AD	MNS50010, Salpetermosen, Hillerød, Denmark	793		1842	TTT	pel
20200715_EXPL2_Evo2_PR_SA_200spd_DIA_Ancient_unknown_Salpetermosen_Bone-8064	20200709_EXPL2_Evo2_PR_SA_100spd_DDA_Ancient_unknown_Salpetermosen_Bone-8064	8064	20200715	Salpetermosen-2		large ruminate (equus caballus)	8064	Iron-Age	400BC-500AD	MNS50010, Salpetermosen, Hillerød, Denmark	793		1844	ÆÆÆ	rib
20200715_EXPL2_Evo2_PR_SA_200spd_DIA_Ancient_unknown_Salpetermosen_Bone-8065	20200709_EXPL2_Evo2_PR_SA_100spd_DDA_Ancient_unknown_Salpetermosen_Bone-8065	8065	20200715	Salpetermosen-2		capra/ovis sp (?)	8065	Iron-Age	400BC-500AD	MNS50010, Salpetermosen, Hillerød, Denmark	793		1844	ÆÆÆ	pel
20200715_EXPL2_Evo2_PR_SA_200spd_DIA_Ancient_unknown_Salpetermosen_Bone-8066	20200709_EXPL2_Evo2_PR_SA_100spd_DDA_Ancient_unknown_Salpetermosen_Bone-8066	8066	20200715	Salpetermosen-2		large ruminate (?)	8066	Iron-Age	400BC-500AD	MNS50010, Salpetermosen, Hillerød, Denmark	793		1845	YY	rib
20200715_EXPL2_Evo2_PR_SA_200spd_DIA_Ancient_unknown_Salpetermosen_Bone-8067	20200709_EXPL2_Evo2_PR_SA_100spd_DDA_Ancient_unknown_Salpetermosen_Bone-8067	8067	20200715	Salpetermosen-2		sus sp ()	8067	Iron-Age	400BC-500AD	MNS50010, Salpetermosen, Hillerød, Denmark	793		1845	YY	cra
20200715_EXPL2_Evo2_PR_SA_200spd_DIA_Ancient_unknown_Salpetermosen_Bone-8071	20200709_EXPL2_Evo2_PR_SA_100spd_DDA_Ancient_unknown_Salpetermosen_Bone-8071	8071	20200715	Salpetermosen-2		capra hircus ()	8071	Iron-Age	400BC-500AD	MNS50010, Salpetermosen, Hillerød, Denmark	793		1847	YYY	cra frag
20200715_EXPL2_Evo2_PR_SA_200spd_DIA_Ancient_unknown_Salpetermosen_Bone-8105	20200709_EXPL2_Evo2_PR_SA_100spd_DDA_Ancient_unknown_Salpetermosen_Bone-8105	8105	20200715	Salpetermosen-2		large sp ()	8105	Iron-Age	400BC-500AD	MNS50010, Salpetermosen, Hillerød, Denmark	793		1196	OPX36	frag
20200715_EXPL2_Evo2_PR_SA_200spd_DIA_Ancient_unknown_Salpetermosen_Bone-8107	20200709_EXPL2_Evo2_PR_SA_100spd_DDA_Ancient_unknown_Salpetermosen_Bone-8107	8107	20200715	Salpetermosen-2		capra/ovis/capreolus sp ()	8107	Iron-Age	400BC-500AD	MNS50010, Salpetermosen, Hillerød, Denmark	793		1199	OPX39	tib
20200715_EXPL2_Evo2_PR_SA_200spd_DIA_Ancient_unknown_Salpetermosen_Bone-8111	20200709_EXPL2_Evo2_PR_SA_100spd_DDA_Ancient_unknown_Salpetermosen_Bone-8111	8111	20200715	Salpetermosen-2		large ruminate (bos taurus)	8111	Iron-Age	400BC-500AD	MNS50010, Salpetermosen, Hillerød, Denmark	793		1202	OPX346	frag
20200715_EXPL2_Evo2_PR_SA_200spd_DIA_Ancient_unknown_Salpetermosen_Bone-8116	20200709_EXPL2_Evo2_PR_SA_100spd_DDA_Ancient_unknown_Salpetermosen_Bone-8116	8116	20200715	Salpetermosen-2		large sp ()	8116	Iron-Age	400BC-500AD	MNS50010, Salpetermosen, Hillerød, Denmark	793		1204	OPX43	frag
20200715_EXPL2_Evo2_PR_SA_200spd_DIA_Ancient_unknown_Salpetermosen_Bone-8118	20200709_EXPL2_Evo2_PR_SA_100spd_DDA_Ancient_unknown_Salpetermosen_Bone-8118	8118	20200715	Salpetermosen-2		large ruminate (bos taurus)	8118	Iron-Age	400BC-500AD	MNS50010, Salpetermosen, Hillerød, Denmark	793		1205	OPX44	frag
20200715_EXPL2_Evo2_PR_SA_200spd_DIA_Ancient_unknown_Salpetermosen_Bone-8270	20200709_EXPL2_Evo2_PR_SA_100spd_DDA_Ancient_unknown_Salpetermosen_Bone-8270	8270	20200715	Salpetermosen-2		large ruminate ()	8270	Iron-Age	400BC-500AD	MNS50010, Salpetermosen, Hillerød, Denmark	793		1760	by w.weave	rib
20200715_EXPL2_Evo2_PR_SA_200spd_DIA_Ancient_unknown_Salpetermosen_Bone-8289	20200709_EXPL2_Evo2_PR_SA_100spd_DDA_Ancient_unknown_Salpetermosen_Bone-8289	8289	20200715	Salpetermosen-2		capra hircus ()	8289	Iron-Age	400BC-500AD	MNS50010, Salpetermosen, Hillerød, Denmark	793		1116	PP	cra
20200715_EXPL2_Evo2_PR_SA_200spd_DIA_Ancient_unknown_Salpetermosen_Bone-8325	20200709_EXPL2_Evo2_PR_SA_100spd_DDA_Ancient_unknown_Salpetermosen_Bone-8325	8325	20200715	Salpetermosen-2		capra hircus ()	8325	Iron-Age	400BC-500AD	MNS50010, Salpetermosen, Hillerød, Denmark	793		1834	LLL	ph p
20200715_EXPL2_Evo2_PR_SA_200spd_DIA_Ancient_unknown_Salpetermosen_Bone-8326	20200709_EXPL2_Evo2_PR_SA_100spd_DDA_Ancient_unknown_Salpetermosen_Bone-8326	8326	20200715	Salpetermosen-2		ovis aries ()	8326	Iron-Age	400BC-500AD	MNS50010, Salpetermosen, Hillerød, Denmark	793		1834	LLL	ph p
20200715_EXPL2_Evo2_PR_SA_200spd_DIA_Ancient_unknown_Salpetermosen_Bone-8408	20200709_EXPL2_Evo2_PR_SA_100spd_DDA_Ancient_unknown_Salpetermosen_Bone-8408	8408	20200715	Salpetermosen-2		large ruminate (bos taurus)	8408	Iron-Age	400BC-500AD	MNS50010, Salpetermosen, Hillerød, Denmark	793		1836	MMM	frag
20200715_EXPL2_Evo2_PR_SA_200spd_DIA_Ancient_unknown_Salpetermosen_Bone-8429	20200709_EXPL2_Evo2_PR_SA_100spd_DDA_Ancient_unknown_Salpetermosen_Bone-8429	8429	20200715	Salpetermosen-2		large ruminate ()	8429	Iron-Age	400BC-500AD	MNS50010, Salpetermosen, Hillerød, Denmark	793		1840	SSS	pel
20200715_EXPL2_Evo2_PR_SA_200spd_DIA_Ancient_unknown_Salpetermosen_Labblnk_01	20200709_EXPL2_Evo2_PR_SA_100spd_DDA_Ancient_unknown_Salpetermosen_Labblnk_01	Blank-1	20200715	Salpetermosen-2
20200715_EXPL2_Evo2_PR_SA_200spd_DIA_Ancient_unknown_Salpetermosen_Labblnk_02	20200709_EXPL2_Evo2_PR_SA_100spd_DDA_Ancient_unknown_Salpetermosen_Labblnk_02	Blank-2	20200715	Salpetermosen-2
20200715_EXPL2_Evo2_PR_SA_200spd_DIA_Ancient_unknown_Salpetermosen_Labblnk_03	20200709_EXPL2_Evo2_PR_SA_100spd_DDA_Ancient_unknown_Salpetermosen_Labblnk_03	Blank-3	20200715	Salpetermosen-2
20200908_EXPL2_Evo2_PR_SA_200spd_DIA_Ancient_unk_FW1_A1_H20-4175	20200908_EXPL2_Evo2_PR_SA_100spd_DDA_Ancient_unk_FW1_A1_H20-4175	FW1-A1-H20-4175	20200908	FW-portugal			H20-4175.1	Gravettian	29,300 BP	Vale Boi, Portugal	Level 6		1			11
20200908_EXPL2_Evo2_PR_SA_200spd_DIA_Ancient_unk_FW1_A10_H18-3655	20200908_EXPL2_Evo2_PR_SA_100spd_DDA_Ancient_unk_FW1_A10_H18-3655	FW1-A10-H18-3655	20200908	FW-portugal			H18-3655	Gravettian	29,300 BP	Vale Boi, Portugal	Level 6		10			12
20200908_EXPL2_Evo2_PR_SA_200spd_DIA_Ancient_unk_FW1_A11_H20-4012	20200908_EXPL2_Evo2_PR_SA_100spd_DDA_Ancient_unk_FW1_A11_H20-4012	FW1-A11-H20-4012	20200908	FW-portugal			H20-4012	Gravettian	29,300 BP	Vale Boi, Portugal	Level 6		11			7
20200908_EXPL2_Evo2_PR_SA_200spd_DIA_Ancient_unk_FW1_A12_I20-3958	20200908_EXPL2_Evo2_PR_SA_100spd_DDA_Ancient_unk_FW1_A12_I20-3958	FW1-A12-I20-3958	20200908	FW-portugal			I20-3958	Gravettian	29,300 BP	Vale Boi, Portugal	Level 6		12			18
20200908_EXPL2_Evo2_PR_SA_200spd_DIA_Ancient_unk_FW1_A2_H20-4175	20200908_EXPL2_Evo2_PR_SA_100spd_DDA_Ancient_unk_FW1_A2_H20-4175	FW1-A2-H20-4175	20200908	FW-portugal			H20-4175.2	Gravettian	29,300 BP	Vale Boi, Portugal	Level 6		2			8
20200908_EXPL2_Evo2_PR_SA_200spd_DIA_Ancient_unk_FW1_A3_H20-4066	20200908_EXPL2_Evo2_PR_SA_100spd_DDA_Ancient_unk_FW1_A3_H20-4066	FW1-A3-H20-4066	20200908	FW-portugal			H20-4066	Gravettian	29,300 BP	Vale Boi, Portugal	Level 6		3			9
20200908_EXPL2_Evo2_PR_SA_200spd_DIA_Ancient_unk_FW1_A4_H20-4069	20200908_EXPL2_Evo2_PR_SA_100spd_DDA_Ancient_unk_FW1_A4_H20-4069	FW1-A4-H20-4069	20200908	FW-portugal			H20-4069	Gravettian	29,300 BP	Vale Boi, Portugal	Level 6		4			14
20200908_EXPL2_Evo2_PR_SA_200spd_DIA_Ancient_unk_FW1_A5_I20-3910	20200908_EXPL2_Evo2_PR_SA_100spd_DDA_Ancient_unk_FW1_A5_I20-3910	FW1-A5-I20-3910	20200908	FW-portugal			I20-3910	Gravettian	29,300 BP	Vale Boi, Portugal	Level 6		5			18
20200908_EXPL2_Evo2_PR_SA_200spd_DIA_Ancient_unk_FW1_A6_H18-3774	20200908_EXPL2_Evo2_PR_SA_100spd_DDA_Ancient_unk_FW1_A6_H18-3774	FW1-A6-H18-3774	20200908	FW-portugal			H18-3774	Gravettian	29,300 BP	Vale Boi, Portugal	Level 6		6			4
20200908_EXPL2_Evo2_PR_SA_200spd_DIA_Ancient_unk_FW1_A7_K19-19	20200908_EXPL2_Evo2_PR_SA_100spd_DDA_Ancient_unk_FW1_A7_K19-19	FW1-A7-K19-19	20200908	FW-portugal			K19-19	Gravettian	29,300 BP	Vale Boi, Portugal	Level 6		7			6
20200908_EXPL2_Evo2_PR_SA_200spd_DIA_Ancient_unk_FW1_A8_H18-3935	20200908_EXPL2_Evo2_PR_SA_100spd_DDA_Ancient_unk_FW1_A8_H18-3935	FW1-A8-H18-3935	20200908	FW-portugal			H18-3935	Gravettian	29,300 BP	Vale Boi, Portugal	Level 6		8			8
20200908_EXPL2_Evo2_PR_SA_200spd_DIA_Ancient_unk_FW1_A9_H20-4173	20200908_EXPL2_Evo2_PR_SA_100spd_DDA_Ancient_unk_FW1_A9_H20-4173	FW1-A9-H20-4173	20200908	FW-portugal			H20-4173	Gravettian	29,300 BP	Vale Boi, Portugal	Level 6		9			7
20200908_EXPL2_Evo2_PR_SA_200spd_DIA_Ancient_unk_FW1_B1_K19-43	20200908_EXPL2_Evo2_PR_SA_100spd_DDA_Ancient_unk_FW1_B1_K19-43	FW1-B1-K19-43	20200908	FW-portugal			K19-43	Gravettian	29,300 BP	Vale Boi, Portugal	Level 6		13			3
20200908_EXPL2_Evo2_PR_SA_200spd_DIA_Ancient_unk_FW1_B10_K18-144	20200908_EXPL2_Evo2_PR_SA_100spd_DDA_Ancient_unk_FW1_B10_K18-144	FW1-B10-K18-144	20200908	FW-portugal			K18-144	Gravettian	29,300 BP	Vale Boi, Portugal	Level 6		22			14
20200908_EXPL2_Evo2_PR_SA_200spd_DIA_Ancient_unk_FW1_B11_I20-3994	20200908_EXPL2_Evo2_PR_SA_100spd_DDA_Ancient_unk_FW1_B11_I20-3994	FW1-B11-I20-3994	20200908	FW-portugal			I20-3994	Gravettian	29,300 BP	Vale Boi, Portugal	Level 6		23			12
20200908_EXPL2_Evo2_PR_SA_200spd_DIA_Ancient_unk_FW1_B12_I20-3803	20200908_EXPL2_Evo2_PR_SA_100spd_DDA_Ancient_unk_FW1_B12_I20-3803	FW1-B12-I20-3803	20200908	FW-portugal			I20-3803	Gravettian	29,300 BP	Vale Boi, Portugal	Level 6		24			3
20200908_EXPL2_Evo2_PR_SA_200spd_DIA_Ancient_unk_FW1_B2_H20-4011	20200908_EXPL2_Evo2_PR_SA_100spd_DDA_Ancient_unk_FW1_B2_H20-4011	FW1-B2-H20-4011	20200908	FW-portugal			H20-4011	Gravettian	29,300 BP	Vale Boi, Portugal	Level 6		14			7
20200908_EXPL2_Evo2_PR_SA_200spd_DIA_Ancient_unk_FW1_B3_H18-3767	20200908_EXPL2_Evo2_PR_SA_100spd_DDA_Ancient_unk_FW1_B3_H18-3767	FW1-B3-H18-3767	20200908	FW-portugal			H18-3767	Gravettian	29,300 BP	Vale Boi, Portugal	Level 6		15			17
20200908_EXPL2_Evo2_PR_SA_200spd_DIA_Ancient_unk_FW1_B4_K18-71	20200908_EXPL2_Evo2_PR_SA_100spd_DDA_Ancient_unk_FW1_B4_K18-71	FW1-B4-K18-71	20200908	FW-portugal			K18-71	Gravettian	29,300 BP	Vale Boi, Portugal	Level 6		16			16
20200908_EXPL2_Evo2_PR_SA_200spd_DIA_Ancient_unk_FW1_B5_K19-1	20200908_EXPL2_Evo2_PR_SA_100spd_DDA_Ancient_unk_FW1_B5_K19-1	FW1-B5-K19-1	20200908	FW-portugal			K19-1	Gravettian	29,300 BP	Vale Boi, Portugal	Level 6		17			13
20200908_EXPL2_Evo2_PR_SA_200spd_DIA_Ancient_unk_FW1_B6_K21-3	20200908_EXPL2_Evo2_PR_SA_100spd_DDA_Ancient_unk_FW1_B6_K21-3	FW1-B6-K21-3	20200908	FW-portugal			K21-3	Gravettian	29,300 BP	Vale Boi, Portugal	Level 6		18			6
20200908_EXPL2_Evo2_PR_SA_200spd_DIA_Ancient_unk_FW1_B7_K18-148	20200908_EXPL2_Evo2_PR_SA_100spd_DDA_Ancient_unk_FW1_B7_K18-148	FW1-B7-K18-148	20200908	FW-portugal			K18-148	Gravettian	29,300 BP	Vale Boi, Portugal	Level 6		19			9
20200908_EXPL2_Evo2_PR_SA_200spd_DIA_Ancient_unk_FW1_B8_I20-3707	20200908_EXPL2_Evo2_PR_SA_100spd_DDA_Ancient_unk_FW1_B8_I20-3707	FW1-B8-I20-3707	20200908	FW-portugal			I20-3707	Gravettian	29,300 BP	Vale Boi, Portugal	Level 6		20			10
20200908_EXPL2_Evo2_PR_SA_200spd_DIA_Ancient_unk_FW1_B9_K19-37	20200908_EXPL2_Evo2_PR_SA_100spd_DDA_Ancient_unk_FW1_B9_K19-37	FW1-B9-K19-37	20200908	FW-portugal			K19-37	Gravettian	29,300 BP	Vale Boi, Portugal	Level 6		21			14
20200908_EXPL2_Evo2_PR_SA_200spd_DIA_Ancient_unk_FW1_C1_H19-4383	20200908_EXPL2_Evo2_PR_SA_100spd_DDA_Ancient_unk_FW1_C1_H19-4383	FW1-C1-H19-4383	20200908	FW-portugal			H19-4383	Early Gravettian	30,400 BP	Vale Boi, Portugal	Level 7		25			4
20200908_EXPL2_Evo2_PR_SA_200spd_DIA_Ancient_unk_FW1_C10_H19-4403	20200908_EXPL2_Evo2_PR_SA_100spd_DDA_Ancient_unk_FW1_C10_H19-4403	FW1-C10-H19-4403	20200908	FW-portugal			H19-4403	Early Gravettian	30,400 BP	Vale Boi, Portugal	Level 7		34			9
20200908_EXPL2_Evo2_PR_SA_200spd_DIA_Ancient_unk_FW1_C11_I19-3945	20200908_EXPL2_Evo2_PR_SA_100spd_DDA_Ancient_unk_FW1_C11_I19-3945	FW1-C11-I19-3945	20200908	FW-portugal			I19-3945	Early Gravettian	30,400 BP	Vale Boi, Portugal	Level 7		35			7
20200908_EXPL2_Evo2_PR_SA_200spd_DIA_Ancient_unk_FW1_C12_K20-64	20200908_EXPL2_Evo2_PR_SA_100spd_DDA_Ancient_unk_FW1_C12_K20-64	FW1-C12-K20-64	20200908	FW-portugal			K20-64	Early Gravettian	30,400 BP	Vale Boi, Portugal	Level 7		36			12
20200908_EXPL2_Evo2_PR_SA_200spd_DIA_Ancient_unk_FW1_C2_L18-387	20200908_EXPL2_Evo2_PR_SA_100spd_DDA_Ancient_unk_FW1_C2_L18-387	FW1-C2-L18-387	20200908	FW-portugal			L18-387	Early Gravettian	30,400 BP	Vale Boi, Portugal	Level 7		26			15
20200908_EXPL2_Evo2_PR_SA_200spd_DIA_Ancient_unk_FW1_C3_K20-68	20200908_EXPL2_Evo2_PR_SA_100spd_DDA_Ancient_unk_FW1_C3_K20-68	FW1-C3-K20-68	20200908	FW-portugal			K20-68	Early Gravettian	30,400 BP	Vale Boi, Portugal	Level 7		27			17
20200908_EXPL2_Evo2_PR_SA_200spd_DIA_Ancient_unk_FW1_C4_L18-198	20200908_EXPL2_Evo2_PR_SA_100spd_DDA_Ancient_unk_FW1_C4_L18-198	FW1-C4-L18-198	20200908	FW-portugal			L18-198	Early Gravettian	30,400 BP	Vale Boi, Portugal	Level 7		28			6
20200908_EXPL2_Evo2_PR_SA_200spd_DIA_Ancient_unk_FW1_C5_J20-135	20200908_EXPL2_Evo2_PR_SA_100spd_DDA_Ancient_unk_FW1_C5_J20-135	FW1-C5-J20-135	20200908	FW-portugal			J20-135	Early Gravettian	30,400 BP	Vale Boi, Portugal	Level 7		29			2
20200908_EXPL2_Evo2_PR_SA_200spd_DIA_Ancient_unk_FW1_C6_I20-4124	20200908_EXPL2_Evo2_PR_SA_100spd_DDA_Ancient_unk_FW1_C6_I20-4124	FW1-C6-I20-4124	20200908	FW-portugal			I20-4124	Early Gravettian	30,400 BP	Vale Boi, Portugal	Level 7		30			11
20200908_EXPL2_Evo2_PR_SA_200spd_DIA_Ancient_unk_FW1_C7_K20-65	20200908_EXPL2_Evo2_PR_SA_100spd_DDA_Ancient_unk_FW1_C7_K20-65	FW1-C7-K20-65	20200908	FW-portugal			K20-65	Early Gravettian	30,400 BP	Vale Boi, Portugal	Level 7		31			17
20200908_EXPL2_Evo2_PR_SA_200spd_DIA_Ancient_unk_FW1_C8_L18-300	20200908_EXPL2_Evo2_PR_SA_100spd_DDA_Ancient_unk_FW1_C8_L18-300	FW1-C8-L18-300	20200908	FW-portugal			L18-300	Early Gravettian	30,400 BP	Vale Boi, Portugal	Level 7		32			3
20200908_EXPL2_Evo2_PR_SA_200spd_DIA_Ancient_unk_FW1_C9_L18-275	20200908_EXPL2_Evo2_PR_SA_100spd_DDA_Ancient_unk_FW1_C9_L18-275	FW1-C9-L18-275	20200908	FW-portugal			L18-275	Early Gravettian	30,400 BP	Vale Boi, Portugal	Level 7		33			12
20200908_EXPL2_Evo2_PR_SA_200spd_DIA_Ancient_unk_FW1_D1_H19-4366	20200908_EXPL2_Evo2_PR_SA_100spd_DDA_Ancient_unk_FW1_D1_H19-4366	FW1-D1-H19-4366	20200908	FW-portugal			H19-4366	Early Gravettian	30,400 BP	Vale Boi, Portugal	Level 7		37			9
20200908_EXPL2_Evo2_PR_SA_200spd_DIA_Ancient_unk_FW1_D10_I19-3984	20200908_EXPL2_Evo2_PR_SA_100spd_DDA_Ancient_unk_FW1_D10_I19-3984	FW1-D10-I19-3984	20200908	FW-portugal			I19-3984	Early Gravettian	30,400 BP	Vale Boi, Portugal	Level 7		46			34
20200908_EXPL2_Evo2_PR_SA_200spd_DIA_Ancient_unk_FW1_D11_I19-4057	20200908_EXPL2_Evo2_PR_SA_100spd_DDA_Ancient_unk_FW1_D11_I19-4057	FW1-D11-I19-4057	20200908	FW-portugal			I19-4057	Early Gravettian	30,400 BP	Vale Boi, Portugal	Level 7		47			14
20200908_EXPL2_Evo2_PR_SA_200spd_DIA_Ancient_unk_FW1_D12_L18-276	20200908_EXPL2_Evo2_PR_SA_100spd_DDA_Ancient_unk_FW1_D12_L18-276	FW1-D12-L18-276	20200908	FW-portugal			L18-276	Early Gravettian	30,400 BP	Vale Boi, Portugal	Level 7		48			7
20200908_EXPL2_Evo2_PR_SA_200spd_DIA_Ancient_unk_FW1_D2_I19-4155	20200908_EXPL2_Evo2_PR_SA_100spd_DDA_Ancient_unk_FW1_D2_I19-4155	FW1-D2-I19-4155	20200908	FW-portugal			I19-4155	Early Gravettian	30,400 BP	Vale Boi, Portugal	Level 7		38			13
20200908_EXPL2_Evo2_PR_SA_200spd_DIA_Ancient_unk_FW1_D3_I19-4094	20200908_EXPL2_Evo2_PR_SA_100spd_DDA_Ancient_unk_FW1_D3_I19-4094	FW1-D3-I19-4094	20200908	FW-portugal			I19-4094	Early Gravettian	30,400 BP	Vale Boi, Portugal	Level 7		39			22
20200908_EXPL2_Evo2_PR_SA_200spd_DIA_Ancient_unk_FW1_D4_I19-4059	20200908_EXPL2_Evo2_PR_SA_100spd_DDA_Ancient_unk_FW1_D4_I19-4059	FW1-D4-I19-4059	20200908	FW-portugal			I19-4059	Early Gravettian	30,400 BP	Vale Boi, Portugal	Level 7		40			11
20200908_EXPL2_Evo2_PR_SA_200spd_DIA_Ancient_unk_FW1_D5_I19-4185	20200908_EXPL2_Evo2_PR_SA_100spd_DDA_Ancient_unk_FW1_D5_I19-4185	FW1-D5-I19-4185	20200908	FW-portugal			I19-4185	Early Gravettian	30,400 BP	Vale Boi, Portugal	Level 7		41			8
20200908_EXPL2_Evo2_PR_SA_200spd_DIA_Ancient_unk_FW1_D6_J20-134	20200908_EXPL2_Evo2_PR_SA_100spd_DDA_Ancient_unk_FW1_D6_J20-134	FW1-D6-J20-134	20200908	FW-portugal			J20-134	Early Gravettian	30,400 BP	Vale Boi, Portugal	Level 7		42			12
20200908_EXPL2_Evo2_PR_SA_200spd_DIA_Ancient_unk_FW1_D7_H19-4376	20200908_EXPL2_Evo2_PR_SA_100spd_DDA_Ancient_unk_FW1_D7_H19-4376	FW1-D7-H19-4376	20200908	FW-portugal			H19-4376	Early Gravettian	30,400 BP	Vale Boi, Portugal	Level 7		43			6
20200908_EXPL2_Evo2_PR_SA_200spd_DIA_Ancient_unk_FW1_D8_J20-146	20200908_EXPL2_Evo2_PR_SA_100spd_DDA_Ancient_unk_FW1_D8_J20-146	FW1-D8-J20-146	20200908	FW-portugal			J20-146	Early Gravettian	30,400 BP	Vale Boi, Portugal	Level 7		44			10
20200908_EXPL2_Evo2_PR_SA_200spd_DIA_Ancient_unk_FW1_D9_H19-4426	20200908_EXPL2_Evo2_PR_SA_100spd_DDA_Ancient_unk_FW1_D9_H19-4426	FW1-D9-H19-4426	20200908	FW-portugal			H19-4426	Early Gravettian	30,400 BP	Vale Boi, Portugal	Level 7		45			5
20200908_EXPL2_Evo2_PR_SA_200spd_DIA_Ancient_unk_FW1_E1_K20-76	20200908_EXPL2_Evo2_PR_SA_100spd_DDA_Ancient_unk_FW1_E1_K20-76	FW1-E1-K20-76	20200908	FW-portugal			K20-76	Early Gravettian	30,400 BP	Vale Boi, Portugal	Level 7		49			16
20200908_EXPL2_Evo2_PR_SA_200spd_DIA_Ancient_unk_FW1_E10_L18-353	20200908_EXPL2_Evo2_PR_SA_100spd_DDA_Ancient_unk_FW1_E10_L18-353	FW1-E10-L18-353	20200908	FW-portugal			L18-353	Early Gravettian	30,400 BP	Vale Boi, Portugal	Level 7		58			9
20200908_EXPL2_Evo2_PR_SA_200spd_DIA_Ancient_unk_FW1_E11_H19-4365	20200908_EXPL2_Evo2_PR_SA_100spd_DDA_Ancient_unk_FW1_E11_H19-4365	FW1-E11-H19-4365	20200908	FW-portugal			H19-4365	Early Gravettian	30,400 BP	Vale Boi, Portugal	Level 7		59			10
20200908_EXPL2_Evo2_PR_SA_200spd_DIA_Ancient_unk_FW1_E12_J19-393	20200908_EXPL2_Evo2_PR_SA_100spd_DDA_Ancient_unk_FW1_E12_J19-393	FW1-E12-J19-393	20200908	FW-portugal			J19-393	Early Gravettian	31,500 BP	Vale Boi, Portugal	Level 8		60			8
20200908_EXPL2_Evo2_PR_SA_200spd_DIA_Ancient_unk_FW1_E2_I19-4167	20200908_EXPL2_Evo2_PR_SA_100spd_DDA_Ancient_unk_FW1_E2_I19-4167	FW1-E2-I19-4167	20200908	FW-portugal			I19-4167	Early Gravettian	30,400 BP	Vale Boi, Portugal	Level 7		50			9
20200908_EXPL2_Evo2_PR_SA_200spd_DIA_Ancient_unk_FW1_E3_L18-309	20200908_EXPL2_Evo2_PR_SA_100spd_DDA_Ancient_unk_FW1_E3_L18-309	FW1-E3-L18-309	20200908	FW-portugal			L18-309	Early Gravettian	30,400 BP	Vale Boi, Portugal	Level 7		51			4
20200908_EXPL2_Evo2_PR_SA_200spd_DIA_Ancient_unk_FW1_E4_L18-313	20200908_EXPL2_Evo2_PR_SA_100spd_DDA_Ancient_unk_FW1_E4_L18-313	FW1-E4-L18-313	20200908	FW-portugal			L18-313	Early Gravettian	30,400 BP	Vale Boi, Portugal	Level 7		52			9
20200908_EXPL2_Evo2_PR_SA_200spd_DIA_Ancient_unk_FW1_E5_I19-4002	20200908_EXPL2_Evo2_PR_SA_100spd_DDA_Ancient_unk_FW1_E5_I19-4002	FW1-E5-I19-4002	20200908	FW-portugal			I19-4002	Early Gravettian	30,400 BP	Vale Boi, Portugal	Level 7		53			8
20200908_EXPL2_Evo2_PR_SA_200spd_DIA_Ancient_unk_FW1_E6_I19-4130	20200908_EXPL2_Evo2_PR_SA_100spd_DDA_Ancient_unk_FW1_E6_I19-4130	FW1-E6-I19-4130	20200908	FW-portugal			I19-4130	Early Gravettian	30,400 BP	Vale Boi, Portugal	Level 7		54			9
20200908_EXPL2_Evo2_PR_SA_200spd_DIA_Ancient_unk_FW1_E7_J18-1168	20200908_EXPL2_Evo2_PR_SA_100spd_DDA_Ancient_unk_FW1_E7_J18-1168	FW1-E7-J18-1168	20200908	FW-portugal			J18-1168	Early Gravettian	30,400 BP	Vale Boi, Portugal	Level 7		55			3
20200908_EXPL2_Evo2_PR_SA_200spd_DIA_Ancient_unk_FW1_E8_I20-4252	20200908_EXPL2_Evo2_PR_SA_100spd_DDA_Ancient_unk_FW1_E8_I20-4252	FW1-E8-I20-4252	20200908	FW-portugal			I20-4252	Early Gravettian	30,400 BP	Vale Boi, Portugal	Level 7		56			4
20200908_EXPL2_Evo2_PR_SA_200spd_DIA_Ancient_unk_FW1_E9_I19-4161	20200908_EXPL2_Evo2_PR_SA_100spd_DDA_Ancient_unk_FW1_E9_I19-4161	FW1-E9-I19-4161	20200908	FW-portugal			I19-4161	Early Gravettian	30,400 BP	Vale Boi, Portugal	Level 7		57			8
20200908_EXPL2_Evo2_PR_SA_200spd_DIA_Ancient_unk_FW1_F1_I18-4812	20200908_EXPL2_Evo2_PR_SA_100spd_DDA_Ancient_unk_FW1_F1_I18-4812	FW1-F1-I18-4812	20200908	FW-portugal			I18-4812	Early Gravettian	31,500 BP	Vale Boi, Portugal	Level 8		61			5
20200908_EXPL2_Evo2_PR_SA_200spd_DIA_Ancient_unk_FW1_F10_J19-410	20200908_EXPL2_Evo2_PR_SA_100spd_DDA_Ancient_unk_FW1_F10_J19-410	FW1-F10-J19-410	20200908	FW-portugal			J19-410	Early Gravettian	31,500 BP	Vale Boi, Portugal	Level 8		70			12
20200908_EXPL2_Evo2_PR_SA_200spd_DIA_Ancient_unk_FW1_F11_H18-4276	20200908_EXPL2_Evo2_PR_SA_100spd_DDA_Ancient_unk_FW1_F11_H18-4276	FW1-F11-H18-4276	20200908	FW-portugal			H18-4276	Early Gravettian	31,500 BP	Vale Boi, Portugal	Level 8		71			7
20200908_EXPL2_Evo2_PR_SA_200spd_DIA_Ancient_unk_FW1_F12_J18-1193	20200908_EXPL2_Evo2_PR_SA_100spd_DDA_Ancient_unk_FW1_F12_J18-1193	FW1-F12-J18-1193	20200908	FW-portugal			J18-1193	Early Gravettian	31,500 BP	Vale Boi, Portugal	Level 8		72			8
20200908_EXPL2_Evo2_PR_SA_200spd_DIA_Ancient_unk_FW1_F2_I20-4297	20200908_EXPL2_Evo2_PR_SA_100spd_DDA_Ancient_unk_FW1_F2_I20-4297	FW1-F2-I20-4297	20200908	FW-portugal			I20-4297	Early Gravettian	31,500 BP	Vale Boi, Portugal	Level 8		62			17
20200908_EXPL2_Evo2_PR_SA_200spd_DIA_Ancient_unk_FW1_F3_J18-1173	20200908_EXPL2_Evo2_PR_SA_100spd_DDA_Ancient_unk_FW1_F3_J18-1173	FW1-F3-J18-1173	20200908	FW-portugal			J18-1173	Early Gravettian	31,500 BP	Vale Boi, Portugal	Level 8		63			6
20200908_EXPL2_Evo2_PR_SA_200spd_DIA_Ancient_unk_FW1_F4_J18-1271	20200908_EXPL2_Evo2_PR_SA_100spd_DDA_Ancient_unk_FW1_F4_J18-1271	FW1-F4-J18-1271	20200908	FW-portugal			J18-1271	Early Gravettian	31,500 BP	Vale Boi, Portugal	Level 8		64			4
20200908_EXPL2_Evo2_PR_SA_200spd_DIA_Ancient_unk_FW1_F5_J19-403	20200908_EXPL2_Evo2_PR_SA_100spd_DDA_Ancient_unk_FW1_F5_J19-403	FW1-F5-J19-403	20200908	FW-portugal			J19-403	Early Gravettian	31,500 BP	Vale Boi, Portugal	Level 8		65			4
20200908_EXPL2_Evo2_PR_SA_200spd_DIA_Ancient_unk_FW1_F6_J18-1235	20200908_EXPL2_Evo2_PR_SA_100spd_DDA_Ancient_unk_FW1_F6_J18-1235	FW1-F6-J18-1235	20200908	FW-portugal			J18-1235	Early Gravettian	31,500 BP	Vale Boi, Portugal	Level 8		66			8
20200908_EXPL2_Evo2_PR_SA_200spd_DIA_Ancient_unk_FW1_F7_I18-4880	20200908_EXPL2_Evo2_PR_SA_100spd_DDA_Ancient_unk_FW1_F7_I18-4880	FW1-F7-I18-4880	20200908	FW-portugal			I18-4880	Early Gravettian	31,500 BP	Vale Boi, Portugal	Level 8		67			15
20200908_EXPL2_Evo2_PR_SA_200spd_DIA_Ancient_unk_FW1_F8_J18-1205	20200908_EXPL2_Evo2_PR_SA_100spd_DDA_Ancient_unk_FW1_F8_J18-1205	FW1-F8-J18-1205	20200908	FW-portugal			J18-1205	Early Gravettian	31,500 BP	Vale Boi, Portugal	Level 8		68			10
20200908_EXPL2_Evo2_PR_SA_200spd_DIA_Ancient_unk_FW1_F9_J18-1252	20200908_EXPL2_Evo2_PR_SA_100spd_DDA_Ancient_unk_FW1_F9_J18-1252	FW1-F9-J18-1252	20200908	FW-portugal			J18-1252	Early Gravettian	31,500 BP	Vale Boi, Portugal	Level 8		69			9
20200908_EXPL2_Evo2_PR_SA_200spd_DIA_Ancient_unk_FW1_G1_I19-4256	20200908_EXPL2_Evo2_PR_SA_100spd_DDA_Ancient_unk_FW1_G1_I19-4256	FW1-G1-I19-4256	20200908	FW-portugal			I19-4256	Early Gravettian	31,500 BP	Vale Boi, Portugal	Level 8		73			23
20200908_EXPL2_Evo2_PR_SA_200spd_DIA_Ancient_unk_FW1_G10_J20-159	20200908_EXPL2_Evo2_PR_SA_100spd_DDA_Ancient_unk_FW1_G10_J20-159	FW1-G10-J20-159	20200908	FW-portugal			J20-159	Early Gravettian	31,500 BP	Vale Boi, Portugal	Level 8		82			7
20200908_EXPL2_Evo2_PR_SA_200spd_DIA_Ancient_unk_FW1_G11_J18-1187	20200908_EXPL2_Evo2_PR_SA_100spd_DDA_Ancient_unk_FW1_G11_J18-1187	FW1-G11-J18-1187	20200908	FW-portugal			J18-1187	Early Gravettian	31,500 BP	Vale Boi, Portugal	Level 8		83			11
20200908_EXPL2_Evo2_PR_SA_200spd_DIA_Ancient_unk_FW1_G12_ZZ7-151	20200908_EXPL2_Evo2_PR_SA_100spd_DDA_Ancient_unk_FW1_G12_ZZ7-151	FW1-G12-ZZ7-151	20200908	FW-portugal			ZZ7-151.1	Aurignacian	38,000 - 41,000 BP	Lapa do Picareiro, Portugal	Level GG	GG1	84			11
20200908_EXPL2_Evo2_PR_SA_200spd_DIA_Ancient_unk_FW1_G2_J19-405	20200908_EXPL2_Evo2_PR_SA_100spd_DDA_Ancient_unk_FW1_G2_J19-405	FW1-G2-J19-405	20200908	FW-portugal			J19-405	Early Gravettian	31,500 BP	Vale Boi, Portugal	Level 8		74			20
20200908_EXPL2_Evo2_PR_SA_200spd_DIA_Ancient_unk_FW1_G3_I19-4225	20200908_EXPL2_Evo2_PR_SA_100spd_DDA_Ancient_unk_FW1_G3_I19-4225	FW1-G3-I19-4225	20200908	FW-portugal			I19-4225	Early Gravettian	31,500 BP	Vale Boi, Portugal	Level 8		75			8
20200908_EXPL2_Evo2_PR_SA_200spd_DIA_Ancient_unk_FW1_G4_J18-1270	20200908_EXPL2_Evo2_PR_SA_100spd_DDA_Ancient_unk_FW1_G4_J18-1270	FW1-G4-J18-1270	20200908	FW-portugal			J18-1270	Early Gravettian	31,500 BP	Vale Boi, Portugal	Level 8		76			28
20200908_EXPL2_Evo2_PR_SA_200spd_DIA_Ancient_unk_FW1_G5_I19-4252	20200908_EXPL2_Evo2_PR_SA_100spd_DDA_Ancient_unk_FW1_G5_I19-4252	FW1-G5-I19-4252	20200908	FW-portugal			I19-4252	Early Gravettian	31,500 BP	Vale Boi, Portugal	Level 8		77			12
20200908_EXPL2_Evo2_PR_SA_200spd_DIA_Ancient_unk_FW1_G6_I19-4194	20200908_EXPL2_Evo2_PR_SA_100spd_DDA_Ancient_unk_FW1_G6_I19-4194	FW1-G6-I19-4194	20200908	FW-portugal			I19-4194	Early Gravettian	31,500 BP	Vale Boi, Portugal	Level 8		78			4
20200908_EXPL2_Evo2_PR_SA_200spd_DIA_Ancient_unk_FW1_G7_I20-4318	20200908_EXPL2_Evo2_PR_SA_100spd_DDA_Ancient_unk_FW1_G7_I20-4318	FW1-G7-I20-4318	20200908	FW-portugal			I20-4318	Early Gravettian	31,500 BP	Vale Boi, Portugal	Level 8		79			11
20200908_EXPL2_Evo2_PR_SA_200spd_DIA_Ancient_unk_FW1_G8_J19-460	20200908_EXPL2_Evo2_PR_SA_100spd_DDA_Ancient_unk_FW1_G8_J19-460	FW1-G8-J19-460	20200908	FW-portugal			J19-460	Early Gravettian	31,500 BP	Vale Boi, Portugal	Level 8		80			8
20200908_EXPL2_Evo2_PR_SA_200spd_DIA_Ancient_unk_FW1_G9_I19-4241	20200908_EXPL2_Evo2_PR_SA_100spd_DDA_Ancient_unk_FW1_G9_I19-4241	FW1-G9-I19-4241	20200908	FW-portugal			I19-4241	Early Gravettian	31,500 BP	Vale Boi, Portugal	Level 8		81			20
20200908_EXPL2_Evo2_PR_SA_200spd_DIA_Ancient_unk_FW1_H1_ZZ7-151	20200908_EXPL2_Evo2_PR_SA_100spd_DDA_Ancient_unk_FW1_H1_ZZ7-151	FW1-H1-ZZ7-151	20200908	FW-portugal			ZZ7-151.2	Aurignacian	38,000 - 41,000 BP	Lapa do Picareiro, Portugal	Level GG	GG1	85			2
20200908_EXPL2_Evo2_PR_SA_200spd_DIA_Ancient_unk_FW1_H10_ZZ8-768	20200908_EXPL2_Evo2_PR_SA_100spd_DDA_Ancient_unk_FW1_H10_ZZ8-768	FW1-H10-ZZ8-768	20200908	FW-portugal			ZZ8-768.4	Aurignacian	38,000 - 41,000 BP	Lapa do Picareiro, Portugal	Level GG	GG4	94			4
20200908_EXPL2_Evo2_PR_SA_200spd_DIA_Ancient_unk_FW1_H11_ZZ8-768	20200908_EXPL2_Evo2_PR_SA_100spd_DDA_Ancient_unk_FW1_H11_ZZ8-768	FW1-H11-ZZ8-768	20200908	FW-portugal			ZZ8-768.5	Aurignacian	38,000 - 41,000 BP	Lapa do Picareiro, Portugal	Level GG	GG4	95			1
20200908_EXPL2_Evo2_PR_SA_200spd_DIA_Ancient_unk_FW1_H12_ZZ8-768	20200908_EXPL2_Evo2_PR_SA_100spd_DDA_Ancient_unk_FW1_H12_ZZ8-768	FW1-H12-ZZ8-768	20200908	FW-portugal			ZZ8-768.6	Aurignacian	38,000 - 41,000 BP	Lapa do Picareiro, Portugal	Level GG	GG4	96			23
20200908_EXPL2_Evo2_PR_SA_200spd_DIA_Ancient_unk_FW1_H2_ZZ7-151	20200908_EXPL2_Evo2_PR_SA_100spd_DDA_Ancient_unk_FW1_H2_ZZ7-151	FW1-H2-ZZ7-151	20200908	FW-portugal			ZZ7-151.3	Aurignacian	38,000 - 41,000 BP	Lapa do Picareiro, Portugal	Level GG	GG1	86			21
20200908_EXPL2_Evo2_PR_SA_200spd_DIA_Ancient_unk_FW1_H3_ZZ7-151	20200908_EXPL2_Evo2_PR_SA_100spd_DDA_Ancient_unk_FW1_H3_ZZ7-151	FW1-H3-ZZ7-151	20200908	FW-portugal			ZZ7-151.4	Aurignacian	38,000 - 41,000 BP	Lapa do Picareiro, Portugal	Level GG	GG1	87			14
20200908_EXPL2_Evo2_PR_SA_200spd_DIA_Ancient_unk_FW1_H4_ZZ7-151	20200908_EXPL2_Evo2_PR_SA_100spd_DDA_Ancient_unk_FW1_H4_ZZ7-151	FW1-H4-ZZ7-151	20200908	FW-portugal			ZZ7-151.5	Aurignacian	38,000 - 41,000 BP	Lapa do Picareiro, Portugal	Level GG	GG1	88			3
20200908_EXPL2_Evo2_PR_SA_200spd_DIA_Ancient_unk_FW1_H5_ZZ8-765	20200908_EXPL2_Evo2_PR_SA_100spd_DDA_Ancient_unk_FW1_H5_ZZ8-765	FW1-H5-ZZ8-765	20200908	FW-portugal			ZZ8-765.1	Aurignacian	38,000 - 41,000 BP	Lapa do Picareiro, Portugal	Level GG	GG4	89			2
20200908_EXPL2_Evo2_PR_SA_200spd_DIA_Ancient_unk_FW1_H6_ZZ8-765	20200908_EXPL2_Evo2_PR_SA_100spd_DDA_Ancient_unk_FW1_H6_ZZ8-765	FW1-H6-ZZ8-765	20200908	FW-portugal			ZZ8-765.2	Aurignacian	38,000 - 41,000 BP	Lapa do Picareiro, Portugal	Level GG	GG4	90			6
20200908_EXPL2_Evo2_PR_SA_200spd_DIA_Ancient_unk_FW1_H7_ZZ8-768	20200908_EXPL2_Evo2_PR_SA_100spd_DDA_Ancient_unk_FW1_H7_ZZ8-768	FW1-H7-ZZ8-768	20200908	FW-portugal			ZZ8-768.1	Aurignacian	38,000 - 41,000 BP	Lapa do Picareiro, Portugal	Level GG	GG4	91			16
20200908_EXPL2_Evo2_PR_SA_200spd_DIA_Ancient_unk_FW1_H8_ZZ8-768	20200908_EXPL2_Evo2_PR_SA_100spd_DDA_Ancient_unk_FW1_H8_ZZ8-768	FW1-H8-ZZ8-768	20200908	FW-portugal			ZZ8-768.2	Aurignacian	38,000 - 41,000 BP	Lapa do Picareiro, Portugal	Level GG	GG4	92			3
20200908_EXPL2_Evo2_PR_SA_200spd_DIA_Ancient_unk_FW1_H9_ZZ8-768	20200908_EXPL2_Evo2_PR_SA_100spd_DDA_Ancient_unk_FW1_H9_ZZ8-768	FW1-H9-ZZ8-768	20200908	FW-portugal			ZZ8-768.3	Aurignacian	38,000 - 41,000 BP	Lapa do Picareiro, Portugal	Level GG	GG4	93			2
20200908_EXPL2_Evo2_PR_SA_200spd_DIA_Ancient_unk_FW2_A1_A7-724	20200908_EXPL2_Evo2_PR_SA_100spd_DDA_Ancient_unk_FW2_A1_A7-724	FW2-A1-A7-724	20200908	FW-portugal			A7-724.1	Aurignacian	38,000 - 41,000 BP	Lapa do Picareiro, Portugal	Level GG	GG4	97			22
20200908_EXPL2_Evo2_PR_SA_200spd_DIA_Ancient_unk_FW2_A10_A8-1467	20200908_EXPL2_Evo2_PR_SA_100spd_DDA_Ancient_unk_FW2_A10_A8-1467	FW2-A10-A8-1467	20200908	FW-portugal			A8-1467.4	Mousterian	45,000 BP	Lapa do Picareiro, Portugal	Level JJ	JJ2	106			15
20200908_EXPL2_Evo2_PR_SA_200spd_DIA_Ancient_unk_FW2_A11_A8-1467	20200908_EXPL2_Evo2_PR_SA_100spd_DDA_Ancient_unk_FW2_A11_A8-1467	FW2-A11-A8-1467	20200908	FW-portugal			A8-1467.5	Mousterian	45,000 BP	Lapa do Picareiro, Portugal	Level JJ	JJ2	107			12
20200908_EXPL2_Evo2_PR_SA_200spd_DIA_Ancient_unk_FW2_A12_A8-1467	20200908_EXPL2_Evo2_PR_SA_100spd_DDA_Ancient_unk_FW2_A12_A8-1467	FW2-A12-A8-1467	20200908	FW-portugal			A8-1467.6	Mousterian	45,000 BP	Lapa do Picareiro, Portugal	Level JJ	JJ2	108			6
20200908_EXPL2_Evo2_PR_SA_200spd_DIA_Ancient_unk_FW2_A2_A7-724	20200908_EXPL2_Evo2_PR_SA_100spd_DDA_Ancient_unk_FW2_A2_A7-724	FW2-A2-A7-724	20200908	FW-portugal			A7-724.2	Aurignacian	38,000 - 41,000 BP	Lapa do Picareiro, Portugal	Level GG	GG4	98			2
20200908_EXPL2_Evo2_PR_SA_200spd_DIA_Ancient_unk_FW2_A3_A7-724	20200908_EXPL2_Evo2_PR_SA_100spd_DDA_Ancient_unk_FW2_A3_A7-724	FW2-A3-A7-724	20200908	FW-portugal			A7-724.3	Aurignacian	38,000 - 41,000 BP	Lapa do Picareiro, Portugal	Level GG	GG4	99			13
20200908_EXPL2_Evo2_PR_SA_200spd_DIA_Ancient_unk_FW2_A4_A7-724	20200908_EXPL2_Evo2_PR_SA_100spd_DDA_Ancient_unk_FW2_A4_A7-724	FW2-A4-A7-724	20200908	FW-portugal			A7-724.4	Aurignacian	38,000 - 41,000 BP	Lapa do Picareiro, Portugal	Level GG	GG4	100			6
20200908_EXPL2_Evo2_PR_SA_200spd_DIA_Ancient_unk_FW2_A5_D11-597	20200908_EXPL2_Evo2_PR_SA_100spd_DDA_Ancient_unk_FW2_A5_D11-597	FW2-A5-D11-597	20200908	FW-portugal			D11-597.1	Mousterian	45,000 BP	Lapa do Picareiro, Portugal	Level JJ	JJ1	101			15
20200908_EXPL2_Evo2_PR_SA_200spd_DIA_Ancient_unk_FW2_A6_D11-597	20200908_EXPL2_Evo2_PR_SA_100spd_DDA_Ancient_unk_FW2_A6_D11-597	FW2-A6-D11-597	20200908	FW-portugal			D11-597.2	Mousterian	45,000 BP	Lapa do Picareiro, Portugal	Level JJ	JJ1	102			6
20200908_EXPL2_Evo2_PR_SA_200spd_DIA_Ancient_unk_FW2_A7_A8-1467	20200908_EXPL2_Evo2_PR_SA_100spd_DDA_Ancient_unk_FW2_A7_A8-1467	FW2-A7-A8-1467	20200908	FW-portugal			A8-1467.1	Mousterian	45,000 BP	Lapa do Picareiro, Portugal	Level JJ	JJ2	103			4
20200908_EXPL2_Evo2_PR_SA_200spd_DIA_Ancient_unk_FW2_A8_A8-1467	20200908_EXPL2_Evo2_PR_SA_100spd_DDA_Ancient_unk_FW2_A8_A8-1467	FW2-A8-A8-1467	20200908	FW-portugal			A8-1467.2	Mousterian	45,000 BP	Lapa do Picareiro, Portugal	Level JJ	JJ2	104			19
20200908_EXPL2_Evo2_PR_SA_200spd_DIA_Ancient_unk_FW2_A9_A8-1467	20200908_EXPL2_Evo2_PR_SA_100spd_DDA_Ancient_unk_FW2_A9_A8-1467	FW2-A9-A8-1467	20200908	FW-portugal			A8-1467.3	Mousterian	45,000 BP	Lapa do Picareiro, Portugal	Level JJ	JJ2	105			16
20200908_EXPL2_Evo2_PR_SA_200spd_DIA_Ancient_unk_FW2_B1_A8-1467	20200908_EXPL2_Evo2_PR_SA_100spd_DDA_Ancient_unk_FW2_B1_A8-1467	FW2-B1-A8-1467	20200908	FW-portugal			A8-1467.7	Mousterian	45,000 BP	Lapa do Picareiro, Portugal	Level JJ	JJ2	109			12
20200908_EXPL2_Evo2_PR_SA_200spd_DIA_Ancient_unk_FW2_B10_D11-612	20200908_EXPL2_Evo2_PR_SA_100spd_DDA_Ancient_unk_FW2_B10_D11-612	FW2-B10-D11-612	20200908	FW-portugal			D11-612.2	Mousterian	45,000 BP	Lapa do Picareiro, Portugal	Level JJ	JJ3	118			21
20200908_EXPL2_Evo2_PR_SA_200spd_DIA_Ancient_unk_FW2_B11_A9-1228	20200908_EXPL2_Evo2_PR_SA_100spd_DDA_Ancient_unk_FW2_B11_A9-1228	FW2-B11-A9-1228	20200908	FW-portugal			A9-1228.1	Mousterian	45,000 BP	Lapa do Picareiro, Portugal	Level JJ	JJ5	119			14
20200908_EXPL2_Evo2_PR_SA_200spd_DIA_Ancient_unk_FW2_B12_A9-1228	20200908_EXPL2_Evo2_PR_SA_100spd_DDA_Ancient_unk_FW2_B12_A9-1228	FW2-B12-A9-1228	20200908	FW-portugal			A9-1228.2	Mousterian	45,000 BP	Lapa do Picareiro, Portugal	Level JJ	JJ5	120			4
20200908_EXPL2_Evo2_PR_SA_200spd_DIA_Ancient_unk_FW2_B2_A8-1467	20200908_EXPL2_Evo2_PR_SA_100spd_DDA_Ancient_unk_FW2_B2_A8-1467	FW2-B2-A8-1467	20200908	FW-portugal			A8-1467.8	Mousterian	45,000 BP	Lapa do Picareiro, Portugal	Level JJ	JJ2	110			1
20200908_EXPL2_Evo2_PR_SA_200spd_DIA_Ancient_unk_FW2_B3_A8-1467	20200908_EXPL2_Evo2_PR_SA_100spd_DDA_Ancient_unk_FW2_B3_A8-1467	FW2-B3-A8-1467	20200908	FW-portugal			A8-1467.9	Mousterian	45,000 BP	Lapa do Picareiro, Portugal	Level JJ	JJ2	111			11
20200908_EXPL2_Evo2_PR_SA_200spd_DIA_Ancient_unk_FW2_B4_A8-1467	20200908_EXPL2_Evo2_PR_SA_100spd_DDA_Ancient_unk_FW2_B4_A8-1467	FW2-B4-A8-1467	20200908	FW-portugal			A8-1467.10	Mousterian	45,000 BP	Lapa do Picareiro, Portugal	Level JJ	JJ2	112			25
20200908_EXPL2_Evo2_PR_SA_200spd_DIA_Ancient_unk_FW2_B5_A8-1467	20200908_EXPL2_Evo2_PR_SA_100spd_DDA_Ancient_unk_FW2_B5_A8-1467	FW2-B5-A8-1467	20200908	FW-portugal			A8-1467.11	Mousterian	45,000 BP	Lapa do Picareiro, Portugal	Level JJ	JJ2	113			19
20200908_EXPL2_Evo2_PR_SA_200spd_DIA_Ancient_unk_FW2_B6_A8-1467	20200908_EXPL2_Evo2_PR_SA_100spd_DDA_Ancient_unk_FW2_B6_A8-1467	FW2-B6-A8-1467	20200908	FW-portugal			A8-1467.12	Mousterian	45,000 BP	Lapa do Picareiro, Portugal	Level JJ	JJ2	114			8
20200908_EXPL2_Evo2_PR_SA_200spd_DIA_Ancient_unk_FW2_B7_A8-1467	20200908_EXPL2_Evo2_PR_SA_100spd_DDA_Ancient_unk_FW2_B7_A8-1467	FW2-B7-A8-1467	20200908	FW-portugal			A8-1467.13	Mousterian	45,000 BP	Lapa do Picareiro, Portugal	Level JJ	JJ2	115			11
20200908_EXPL2_Evo2_PR_SA_200spd_DIA_Ancient_unk_FW2_B8_A8-1467	20200908_EXPL2_Evo2_PR_SA_100spd_DDA_Ancient_unk_FW2_B8_A8-1467	FW2-B8-A8-1467	20200908	FW-portugal			A8-1467.14	Mousterian	45,000 BP	Lapa do Picareiro, Portugal	Level JJ	JJ2	116			10
20200908_EXPL2_Evo2_PR_SA_200spd_DIA_Ancient_unk_FW2_B9_D11-612	20200908_EXPL2_Evo2_PR_SA_100spd_DDA_Ancient_unk_FW2_B9_D11-612	FW2-B9-D11-612	20200908	FW-portugal			D11-612.1	Mousterian	45,000 BP	Lapa do Picareiro, Portugal	Level JJ	JJ3	117			5
20200908_EXPL2_Evo2_PR_SA_200spd_DIA_Ancient_unk_FW2_C1_A9-1228	20200908_EXPL2_Evo2_PR_SA_100spd_DDA_Ancient_unk_FW2_C1_A9-1228	FW2-C1-A9-1228	20200908	FW-portugal			A9-1228.3	Mousterian	45,000 BP	Lapa do Picareiro, Portugal	Level JJ	JJ5	121			12
20200908_EXPL2_Evo2_PR_SA_200spd_DIA_Ancient_unk_FW2_C10_A8-1506	20200908_EXPL2_Evo2_PR_SA_100spd_DDA_Ancient_unk_FW2_C10_A8-1506	FW2-C10-A8-1506	20200908	FW-portugal			A8-1506.5	Mousterian	45,000 BP	Lapa do Picareiro, Portugal	Level JJ	JJ3	130			5
20200908_EXPL2_Evo2_PR_SA_200spd_DIA_Ancient_unk_FW2_C11_A8-1506	20200908_EXPL2_Evo2_PR_SA_100spd_DDA_Ancient_unk_FW2_C11_A8-1506	FW2-C11-A8-1506	20200908	FW-portugal			A8-1506.6	Mousterian	45,000 BP	Lapa do Picareiro, Portugal	Level JJ	JJ3	131			5
20200908_EXPL2_Evo2_PR_SA_200spd_DIA_Ancient_unk_FW2_C12_A8-1506	20200908_EXPL2_Evo2_PR_SA_100spd_DDA_Ancient_unk_FW2_C12_A8-1506	FW2-C12-A8-1506	20200908	FW-portugal			A8-1506.7	Mousterian	45,000 BP	Lapa do Picareiro, Portugal	Level JJ	JJ3	132			6
20200908_EXPL2_Evo2_PR_SA_200spd_DIA_Ancient_unk_FW2_C2_A9-1228	20200908_EXPL2_Evo2_PR_SA_100spd_DDA_Ancient_unk_FW2_C2_A9-1228	FW2-C2-A9-1228	20200908	FW-portugal			A9-1228.4	Mousterian	45,000 BP	Lapa do Picareiro, Portugal	Level JJ	JJ5	122			15
20200908_EXPL2_Evo2_PR_SA_200spd_DIA_Ancient_unk_FW2_C3_A9-1228	20200908_EXPL2_Evo2_PR_SA_100spd_DDA_Ancient_unk_FW2_C3_A9-1228	FW2-C3-A9-1228	20200908	FW-portugal			A9-1228.7	Mousterian	45,000 BP	Lapa do Picareiro, Portugal	Level JJ	JJ5	123			16
20200908_EXPL2_Evo2_PR_SA_200spd_DIA_Ancient_unk_FW2_C4_A9-1228	20200908_EXPL2_Evo2_PR_SA_100spd_DDA_Ancient_unk_FW2_C4_A9-1228	FW2-C4-A9-1228	20200908	FW-portugal			A9-1228.8	Mousterian	45,000 BP	Lapa do Picareiro, Portugal	Level JJ	JJ5	124			5
20200908_EXPL2_Evo2_PR_SA_200spd_DIA_Ancient_unk_FW2_C5_A9-1228	20200908_EXPL2_Evo2_PR_SA_100spd_DDA_Ancient_unk_FW2_C5_A9-1228	FW2-C5-A9-1228	20200908	FW-portugal			A9-1228.9	Mousterian	45,000 BP	Lapa do Picareiro, Portugal	Level JJ	JJ5	125			9
20200908_EXPL2_Evo2_PR_SA_200spd_DIA_Ancient_unk_FW2_C6_A8-1506	20200908_EXPL2_Evo2_PR_SA_100spd_DDA_Ancient_unk_FW2_C6_A8-1506	FW2-C6-A8-1506	20200908	FW-portugal			A8-1506.1	Mousterian	45,000 BP	Lapa do Picareiro, Portugal	Level JJ	JJ3	126			7
20200908_EXPL2_Evo2_PR_SA_200spd_DIA_Ancient_unk_FW2_C7_A8-1506	20200908_EXPL2_Evo2_PR_SA_100spd_DDA_Ancient_unk_FW2_C7_A8-1506	FW2-C7-A8-1506	20200908	FW-portugal			A8-1506.2	Mousterian	45,000 BP	Lapa do Picareiro, Portugal	Level JJ	JJ3	127			13
20200908_EXPL2_Evo2_PR_SA_200spd_DIA_Ancient_unk_FW2_C8_A8-1506	20200908_EXPL2_Evo2_PR_SA_100spd_DDA_Ancient_unk_FW2_C8_A8-1506	FW2-C8-A8-1506	20200908	FW-portugal			A8-1506.3	Mousterian	45,000 BP	Lapa do Picareiro, Portugal	Level JJ	JJ3	128			6
20200908_EXPL2_Evo2_PR_SA_200spd_DIA_Ancient_unk_FW2_C9_A8-1506	20200908_EXPL2_Evo2_PR_SA_100spd_DDA_Ancient_unk_FW2_C9_A8-1506	FW2-C9-A8-1506	20200908	FW-portugal			A8-1506.4	Mousterian	45,000 BP	Lapa do Picareiro, Portugal	Level JJ	JJ3	129			5
20200908_EXPL2_Evo2_PR_SA_200spd_DIA_Ancient_unk_FW2_D1_A8-1506	20200908_EXPL2_Evo2_PR_SA_100spd_DDA_Ancient_unk_FW2_D1_A8-1506	FW2-D1-A8-1506	20200908	FW-portugal			A8-1506.8	Mousterian	45,000 BP	Lapa do Picareiro, Portugal	Level JJ	JJ3	133			25
20200908_EXPL2_Evo2_PR_SA_200spd_DIA_Ancient_unk_FW2_D10_A9-1241	20200908_EXPL2_Evo2_PR_SA_100spd_DDA_Ancient_unk_FW2_D10_A9-1241	FW2-D10-A9-1241	20200908	FW-portugal			A9-1241.6	Mousterian	45,000 BP	Lapa do Picareiro, Portugal	Level JJ	JJ6	142			7
20200908_EXPL2_Evo2_PR_SA_200spd_DIA_Ancient_unk_FW2_D11_A9-1246	20200908_EXPL2_Evo2_PR_SA_100spd_DDA_Ancient_unk_FW2_D11_A9-1246	FW2-D11-A9-1246	20200908	FW-portugal			A9-1246.1	Mousterian	45,000 BP	Lapa do Picareiro, Portugal	Level JJ	JJ6	143			7
20200908_EXPL2_Evo2_PR_SA_200spd_DIA_Ancient_unk_FW2_D12_A9-1246	20200908_EXPL2_Evo2_PR_SA_100spd_DDA_Ancient_unk_FW2_D12_A9-1246	FW2-D12-A9-1246	20200908	FW-portugal			A9-1246.2	Mousterian	45,000 BP	Lapa do Picareiro, Portugal	Level JJ	JJ6	144			1
20200908_EXPL2_Evo2_PR_SA_200spd_DIA_Ancient_unk_FW2_D2_A8-1506	20200908_EXPL2_Evo2_PR_SA_100spd_DDA_Ancient_unk_FW2_D2_A8-1506	FW2-D2-A8-1506	20200908	FW-portugal			A8-1506.9	Mousterian	45,000 BP	Lapa do Picareiro, Portugal	Level JJ	JJ3	134			23
20200908_EXPL2_Evo2_PR_SA_200spd_DIA_Ancient_unk_FW2_D3_A8-1506	20200908_EXPL2_Evo2_PR_SA_100spd_DDA_Ancient_unk_FW2_D3_A8-1506	FW2-D3-A8-1506	20200908	FW-portugal			A8-1506.10	Mousterian	45,000 BP	Lapa do Picareiro, Portugal	Level JJ	JJ3	135			37
20200908_EXPL2_Evo2_PR_SA_200spd_DIA_Ancient_unk_FW2_D4_A8-1506	20200908_EXPL2_Evo2_PR_SA_100spd_DDA_Ancient_unk_FW2_D4_A8-1506	FW2-D4-A8-1506	20200908	FW-portugal			A8-1506.11	Mousterian	45,000 BP	Lapa do Picareiro, Portugal	Level JJ	JJ3	136			14
20200908_EXPL2_Evo2_PR_SA_200spd_DIA_Ancient_unk_FW2_D5_A9-1241	20200908_EXPL2_Evo2_PR_SA_100spd_DDA_Ancient_unk_FW2_D5_A9-1241	FW2-D5-A9-1241	20200908	FW-portugal			A9-1241.1	Mousterian	45,000 BP	Lapa do Picareiro, Portugal	Level JJ	JJ6	137			16
20200908_EXPL2_Evo2_PR_SA_200spd_DIA_Ancient_unk_FW2_D6_A9-1241	20200908_EXPL2_Evo2_PR_SA_100spd_DDA_Ancient_unk_FW2_D6_A9-1241	FW2-D6-A9-1241	20200908	FW-portugal			A9-1241.2	Mousterian	45,000 BP	Lapa do Picareiro, Portugal	Level JJ	JJ6	138			7
20200908_EXPL2_Evo2_PR_SA_200spd_DIA_Ancient_unk_FW2_D7_A9-1241	20200908_EXPL2_Evo2_PR_SA_100spd_DDA_Ancient_unk_FW2_D7_A9-1241	FW2-D7-A9-1241	20200908	FW-portugal			A9-1241.3	Mousterian	45,000 BP	Lapa do Picareiro, Portugal	Level JJ	JJ6	139			7
20200908_EXPL2_Evo2_PR_SA_200spd_DIA_Ancient_unk_FW2_D8_A9-1241	20200908_EXPL2_Evo2_PR_SA_100spd_DDA_Ancient_unk_FW2_D8_A9-1241	FW2-D8-A9-1241	20200908	FW-portugal			A9-1241.4	Mousterian	45,000 BP	Lapa do Picareiro, Portugal	Level JJ	JJ6	140			5
20200908_EXPL2_Evo2_PR_SA_200spd_DIA_Ancient_unk_FW2_D9_A9-1241	20200908_EXPL2_Evo2_PR_SA_100spd_DDA_Ancient_unk_FW2_D9_A9-1241	FW2-D9-A9-1241	20200908	FW-portugal			A9-1241.5	Mousterian	45,000 BP	Lapa do Picareiro, Portugal	Level JJ	JJ6	141			6
20200908_EXPL2_Evo2_PR_SA_200spd_DIA_Ancient_unk_FW2_E1_A9-1246	20200908_EXPL2_Evo2_PR_SA_100spd_DDA_Ancient_unk_FW2_E1_A9-1246	FW2-E1-A9-1246	20200908	FW-portugal			A9-1246.3	Mousterian	45,000 BP	Lapa do Picareiro, Portugal	Level JJ	JJ6	145			10
20200908_EXPL2_Evo2_PR_SA_200spd_DIA_Ancient_unk_FW2_E10_A9-1249	20200908_EXPL2_Evo2_PR_SA_100spd_DDA_Ancient_unk_FW2_E10_A9-1249	FW2-E10-A9-1249	20200908	FW-portugal			A9-1249.5	Mousterian	45,000 BP	Lapa do Picareiro, Portugal	Level JJ	JJ7	154			4
20200908_EXPL2_Evo2_PR_SA_200spd_DIA_Ancient_unk_FW2_E11_A9-1249	20200908_EXPL2_Evo2_PR_SA_100spd_DDA_Ancient_unk_FW2_E11_A9-1249	FW2-E11-A9-1249	20200908	FW-portugal			A9-1249.6	Mousterian	45,000 BP	Lapa do Picareiro, Portugal	Level JJ	JJ7	155			7
20200908_EXPL2_Evo2_PR_SA_200spd_DIA_Ancient_unk_FW2_E12_A9-1249	20200908_EXPL2_Evo2_PR_SA_100spd_DDA_Ancient_unk_FW2_E12_A9-1249	FW2-E12-A9-1249	20200908	FW-portugal			A9-1249.7	Mousterian	45,000 BP	Lapa do Picareiro, Portugal	Level JJ	JJ7	156			17
20200908_EXPL2_Evo2_PR_SA_200spd_DIA_Ancient_unk_FW2_E2_A9-1246	20200908_EXPL2_Evo2_PR_SA_100spd_DDA_Ancient_unk_FW2_E2_A9-1246	FW2-E2-A9-1246	20200908	FW-portugal			A9-1246.4	Mousterian	45,000 BP	Lapa do Picareiro, Portugal	Level JJ	JJ6	146			13
20200908_EXPL2_Evo2_PR_SA_200spd_DIA_Ancient_unk_FW2_E3_A8-1519	20200908_EXPL2_Evo2_PR_SA_100spd_DDA_Ancient_unk_FW2_E3_A8-1519	FW2-E3-A8-1519	20200908	FW-portugal			A8-1519.1	Mousterian	45,000 BP	Lapa do Picareiro, Portugal	Level JJ	JJ4	147			30
20200908_EXPL2_Evo2_PR_SA_200spd_DIA_Ancient_unk_FW2_E4_A8-1519	20200908_EXPL2_Evo2_PR_SA_100spd_DDA_Ancient_unk_FW2_E4_A8-1519	FW2-E4-A8-1519	20200908	FW-portugal			A8-1519.2	Mousterian	45,000 BP	Lapa do Picareiro, Portugal	Level JJ	JJ4	148			24
20200908_EXPL2_Evo2_PR_SA_200spd_DIA_Ancient_unk_FW2_E5_A8-1519	20200908_EXPL2_Evo2_PR_SA_100spd_DDA_Ancient_unk_FW2_E5_A8-1519	FW2-E5-A8-1519	20200908	FW-portugal			A8-1519.3	Mousterian	45,000 BP	Lapa do Picareiro, Portugal	Level JJ	JJ4	149			15
20200908_EXPL2_Evo2_PR_SA_200spd_DIA_Ancient_unk_FW2_E6_A9-1249	20200908_EXPL2_Evo2_PR_SA_100spd_DDA_Ancient_unk_FW2_E6_A9-1249	FW2-E6-A9-1249	20200908	FW-portugal			A9-1249.1	Mousterian	45,000 BP	Lapa do Picareiro, Portugal	Level JJ	JJ7	150			12
20200908_EXPL2_Evo2_PR_SA_200spd_DIA_Ancient_unk_FW2_E7_A9-1249	20200908_EXPL2_Evo2_PR_SA_100spd_DDA_Ancient_unk_FW2_E7_A9-1249	FW2-E7-A9-1249	20200908	FW-portugal			A9-1249.2	Mousterian	45,000 BP	Lapa do Picareiro, Portugal	Level JJ	JJ7	151			4
20200908_EXPL2_Evo2_PR_SA_200spd_DIA_Ancient_unk_FW2_E8_A9-1249	20200908_EXPL2_Evo2_PR_SA_100spd_DDA_Ancient_unk_FW2_E8_A9-1249	FW2-E8-A9-1249	20200908	FW-portugal			A9-1249.3	Mousterian	45,000 BP	Lapa do Picareiro, Portugal	Level JJ	JJ7	152			13
20200908_EXPL2_Evo2_PR_SA_200spd_DIA_Ancient_unk_FW2_E9_A9-1249	20200908_EXPL2_Evo2_PR_SA_100spd_DDA_Ancient_unk_FW2_E9_A9-1249	FW2-E9-A9-1249	20200908	FW-portugal			A9-1249.4	Mousterian	45,000 BP	Lapa do Picareiro, Portugal	Level JJ	JJ7	153			7
20200908_EXPL2_Evo2_PR_SA_200spd_DIA_Ancient_unk_FW2_F1_A8-1523	20200908_EXPL2_Evo2_PR_SA_100spd_DDA_Ancient_unk_FW2_F1_A8-1523	FW2-F1-A8-1523	20200908	FW-portugal			A8-1523.1	Mousterian	45,000 BP	Lapa do Picareiro, Portugal	Level JJ	JJ5	157			7
20200908_EXPL2_Evo2_PR_SA_200spd_DIA_Ancient_unk_FW2_F10_A9-1780	20200908_EXPL2_Evo2_PR_SA_100spd_DDA_Ancient_unk_FW2_F10_A9-1780	FW2-F10-A9-1780	20200908	FW-portugal			A9-1780.2	Mousterian	45,000 BP	Lapa do Picareiro, Portugal	Level JJ	JJ4	166			8
20200908_EXPL2_Evo2_PR_SA_200spd_DIA_Ancient_unk_FW2_F11_A9-1815	20200908_EXPL2_Evo2_PR_SA_100spd_DDA_Ancient_unk_FW2_F11_A9-1815	FW2-F11-A9-1815	20200908	FW-portugal			A9-1815.1	Mousterian	45,000 BP	Lapa do Picareiro, Portugal	Level JJ	JJ5	167			12
20200908_EXPL2_Evo2_PR_SA_200spd_DIA_Ancient_unk_FW2_F12_A9-1815	20200908_EXPL2_Evo2_PR_SA_100spd_DDA_Ancient_unk_FW2_F12_A9-1815	FW2-F12-A9-1815	20200908	FW-portugal			A9-1815.2	Mousterian	45,000 BP	Lapa do Picareiro, Portugal	Level JJ	JJ5	168			1
20200908_EXPL2_Evo2_PR_SA_200spd_DIA_Ancient_unk_FW2_F2_A8-1523	20200908_EXPL2_Evo2_PR_SA_100spd_DDA_Ancient_unk_FW2_F2_A8-1523	FW2-F2-A8-1523	20200908	FW-portugal			A8-1523.2	Mousterian	45,000 BP	Lapa do Picareiro, Portugal	Level JJ	JJ5	158			10
20200908_EXPL2_Evo2_PR_SA_200spd_DIA_Ancient_unk_FW2_F3_A8-1523	20200908_EXPL2_Evo2_PR_SA_100spd_DDA_Ancient_unk_FW2_F3_A8-1523	FW2-F3-A8-1523	20200908	FW-portugal			A8-1523.3	Mousterian	45,000 BP	Lapa do Picareiro, Portugal	Level JJ	JJ5	159			9
20200908_EXPL2_Evo2_PR_SA_200spd_DIA_Ancient_unk_FW2_F4_A8-1523	20200908_EXPL2_Evo2_PR_SA_100spd_DDA_Ancient_unk_FW2_F4_A8-1523	FW2-F4-A8-1523	20200908	FW-portugal			A8-1523.4	Mousterian	45,000 BP	Lapa do Picareiro, Portugal	Level JJ	JJ5	160			8
20200908_EXPL2_Evo2_PR_SA_200spd_DIA_Ancient_unk_FW2_F5_A8-1523	20200908_EXPL2_Evo2_PR_SA_100spd_DDA_Ancient_unk_FW2_F5_A8-1523	FW2-F5-A8-1523	20200908	FW-portugal			A8-1523.5	Mousterian	45,000 BP	Lapa do Picareiro, Portugal	Level JJ	JJ5	161			2
20200908_EXPL2_Evo2_PR_SA_200spd_DIA_Ancient_unk_FW2_F6_A9-1760	20200908_EXPL2_Evo2_PR_SA_100spd_DDA_Ancient_unk_FW2_F6_A9-1760	FW2-F6-A9-1760	20200908	FW-portugal			A9-1760.1	Mousterian	45,000 BP	Lapa do Picareiro, Portugal	Level JJ	JJ3	162			1
20200908_EXPL2_Evo2_PR_SA_200spd_DIA_Ancient_unk_FW2_F7_A9-1760	20200908_EXPL2_Evo2_PR_SA_100spd_DDA_Ancient_unk_FW2_F7_A9-1760	FW2-F7-A9-1760	20200908	FW-portugal			A9-1760.2	Mousterian	45,000 BP	Lapa do Picareiro, Portugal	Level JJ	JJ3	163			8
20200908_EXPL2_Evo2_PR_SA_200spd_DIA_Ancient_unk_FW2_F8_A9-1760	20200908_EXPL2_Evo2_PR_SA_100spd_DDA_Ancient_unk_FW2_F8_A9-1760	FW2-F8-A9-1760	20200908	FW-portugal			A9-1760.3	Mousterian	45,000 BP	Lapa do Picareiro, Portugal	Level JJ	JJ3	164			3
20200908_EXPL2_Evo2_PR_SA_200spd_DIA_Ancient_unk_FW2_F9_A9-1780	20200908_EXPL2_Evo2_PR_SA_100spd_DDA_Ancient_unk_FW2_F9_A9-1780	FW2-F9-A9-1780	20200908	FW-portugal			A9-1780.1	Mousterian	45,000 BP	Lapa do Picareiro, Portugal	Level JJ	JJ4	165			19
20200908_EXPL2_Evo2_PR_SA_200spd_DIA_Ancient_unk_FW2_G1_A9-1815	20200908_EXPL2_Evo2_PR_SA_100spd_DDA_Ancient_unk_FW2_G1_A9-1815	FW2-G1-A9-1815	20200908	FW-portugal			A9-1815.3	Mousterian	45,000 BP	Lapa do Picareiro, Portugal	Level JJ	JJ5	169			4
20200908_EXPL2_Evo2_PR_SA_200spd_DIA_Ancient_unk_FW2_G10_A8-1566	20200908_EXPL2_Evo2_PR_SA_100spd_DDA_Ancient_unk_FW2_G10_A8-1566	FW2-G10-A8-1566	20200908	FW-portugal			A8-1566.6	Mousterian	45,000 BP	Lapa do Picareiro, Portugal	Level JJ	JJ9	178			11
20200908_EXPL2_Evo2_PR_SA_200spd_DIA_Ancient_unk_FW2_G11_GdC-1	20200908_EXPL2_Evo2_PR_SA_100spd_DDA_Ancient_unk_FW2_G11_GdC-1	FW2-G11-GdC-1	20200908	FW-portugal			GdC-1.1	Middle Paleolithic	50,000 - 60,000 BP	Gruta da Companheira, Portugal	Galeria 1 - 1.1A Balde (Fauna) 22-03-2016		179			4
20200908_EXPL2_Evo2_PR_SA_200spd_DIA_Ancient_unk_FW2_G12_GdC-2	20200908_EXPL2_Evo2_PR_SA_100spd_DDA_Ancient_unk_FW2_G12_GdC-2	FW2-G12-GdC-2	20200908	FW-portugal			GdC-2.2	Middle Paleolithic	50,000 - 60,000 BP	Gruta da Companheira, Portugal	Galeria 1 - 1.1A Balde (Fauna) 22-03-2016		180			1
20200908_EXPL2_Evo2_PR_SA_200spd_DIA_Ancient_unk_FW2_G2_A9-1815	20200908_EXPL2_Evo2_PR_SA_100spd_DDA_Ancient_unk_FW2_G2_A9-1815	FW2-G2-A9-1815	20200908	FW-portugal			A9-1815.4	Mousterian	45,000 BP	Lapa do Picareiro, Portugal	Level JJ	JJ5	170			1
20200908_EXPL2_Evo2_PR_SA_200spd_DIA_Ancient_unk_FW2_G3_A9-1815	20200908_EXPL2_Evo2_PR_SA_100spd_DDA_Ancient_unk_FW2_G3_A9-1815	FW2-G3-A9-1815	20200908	FW-portugal			A9-1815.5	Mousterian	45,000 BP	Lapa do Picareiro, Portugal	Level JJ	JJ5	171			4
20200908_EXPL2_Evo2_PR_SA_200spd_DIA_Ancient_unk_FW2_G4_A9-1815	20200908_EXPL2_Evo2_PR_SA_100spd_DDA_Ancient_unk_FW2_G4_A9-1815	FW2-G4-A9-1815	20200908	FW-portugal			A9-1815.6	Mousterian	45,000 BP	Lapa do Picareiro, Portugal	Level JJ	JJ5	172			7
20200908_EXPL2_Evo2_PR_SA_200spd_DIA_Ancient_unk_FW2_G5_A8-1566	20200908_EXPL2_Evo2_PR_SA_100spd_DDA_Ancient_unk_FW2_G5_A8-1566	FW2-G5-A8-1566	20200908	FW-portugal			A8-1566.1	Mousterian	45,000 BP	Lapa do Picareiro, Portugal	Level JJ	JJ9	173			5
20200908_EXPL2_Evo2_PR_SA_200spd_DIA_Ancient_unk_FW2_G6_A8-1566	20200908_EXPL2_Evo2_PR_SA_100spd_DDA_Ancient_unk_FW2_G6_A8-1566	FW2-G6-A8-1566	20200908	FW-portugal			A8-1566.2	Mousterian	45,000 BP	Lapa do Picareiro, Portugal	Level JJ	JJ9	174			23
20200908_EXPL2_Evo2_PR_SA_200spd_DIA_Ancient_unk_FW2_G7_A8-1566	20200908_EXPL2_Evo2_PR_SA_100spd_DDA_Ancient_unk_FW2_G7_A8-1566	FW2-G7-A8-1566	20200908	FW-portugal			A8-1566.3	Mousterian	45,000 BP	Lapa do Picareiro, Portugal	Level JJ	JJ9	175			17
20200908_EXPL2_Evo2_PR_SA_200spd_DIA_Ancient_unk_FW2_G8_A8-1566	20200908_EXPL2_Evo2_PR_SA_100spd_DDA_Ancient_unk_FW2_G8_A8-1566	FW2-G8-A8-1566	20200908	FW-portugal			A8-1566.4	Mousterian	45,000 BP	Lapa do Picareiro, Portugal	Level JJ	JJ9	176			11
20200908_EXPL2_Evo2_PR_SA_200spd_DIA_Ancient_unk_FW2_G9_A8-1566	20200908_EXPL2_Evo2_PR_SA_100spd_DDA_Ancient_unk_FW2_G9_A8-1566	FW2-G9-A8-1566	20200908	FW-portugal			A8-1566.5	Mousterian	45,000 BP	Lapa do Picareiro, Portugal	Level JJ	JJ9	177			16
20200908_EXPL2_Evo2_PR_SA_200spd_DIA_Ancient_unk_FW2_H1_GdC-3	20200908_EXPL2_Evo2_PR_SA_100spd_DDA_Ancient_unk_FW2_H1_GdC-3	FW2-H1-GdC-3	20200908	FW-portugal			GdC-3.3	Middle Paleolithic	50,000 - 60,000 BP	Gruta da Companheira, Portugal	Galeria 1 - 1.1A Balde (Fauna) 22-03-2016		181			45
20200908_EXPL2_Evo2_PR_SA_200spd_DIA_Ancient_unk_FW2_H10_GdC-12	20200908_EXPL2_Evo2_PR_SA_100spd_DDA_Ancient_unk_FW2_H10_GdC-12	FW2-H10-GdC-12	20200908	FW-portugal			GdC-12.6	Middle Paleolithic	50,000 - 60,000 BP	Gruta da Companheira, Portugal	Galeria 2.6		190			7
20200908_EXPL2_Evo2_PR_SA_200spd_DIA_Ancient_unk_FW2_H11_GdC-13	20200908_EXPL2_Evo2_PR_SA_100spd_DDA_Ancient_unk_FW2_H11_GdC-13	FW2-H11-GdC-13	20200908	FW-portugal			GdC-13.7	Middle Paleolithic	50,000 - 60,000 BP	Gruta da Companheira, Portugal	Galeria 2.6		191			9
20200908_EXPL2_Evo2_PR_SA_200spd_DIA_Ancient_unk_FW2_H12_J18-999	20200908_EXPL2_Evo2_PR_SA_100spd_DDA_Ancient_unk_FW2_H12_J18-999	FW2-H12-J18-999	20200908	FW-portugal			J18-999	Aurignacian	29,300 BP	Vale Boi, Portugal	Level 6		213			7
20200908_EXPL2_Evo2_PR_SA_200spd_DIA_Ancient_unk_FW2_H2_GdC-4	20200908_EXPL2_Evo2_PR_SA_100spd_DDA_Ancient_unk_FW2_H2_GdC-4	FW2-H2-GdC-4	20200908	FW-portugal			GdC-4.4	Middle Paleolithic	50,000 - 60,000 BP	Gruta da Companheira, Portugal	Galeria 1 - 1.1A Balde (Fauna) 22-03-2016		182			3
20200908_EXPL2_Evo2_PR_SA_200spd_DIA_Ancient_unk_FW2_H3_GdC-5	20200908_EXPL2_Evo2_PR_SA_100spd_DDA_Ancient_unk_FW2_H3_GdC-5	FW2-H3-GdC-5	20200908	FW-portugal			GdC-5.1	Middle Paleolithic	50,000 - 60,000 BP	Gruta da Companheira, Portugal	Galeria 2.5		183			16
20200908_EXPL2_Evo2_PR_SA_200spd_DIA_Ancient_unk_FW2_H4_GdC-6	20200908_EXPL2_Evo2_PR_SA_100spd_DDA_Ancient_unk_FW2_H4_GdC-6	FW2-H4-GdC-6	20200908	FW-portugal			GdC-6.2	Middle Paleolithic	50,000 - 60,000 BP	Gruta da Companheira, Portugal	Galeria 2.5		184			4
20200908_EXPL2_Evo2_PR_SA_200spd_DIA_Ancient_unk_FW2_H5_GdC-7	20200908_EXPL2_Evo2_PR_SA_100spd_DDA_Ancient_unk_FW2_H5_GdC-7	FW2-H5-GdC-7	20200908	FW-portugal			GdC-7.1	Middle Paleolithic	50,000 - 60,000 BP	Gruta da Companheira, Portugal	Galeria 2.6		185			14
20200908_EXPL2_Evo2_PR_SA_200spd_DIA_Ancient_unk_FW2_H6_GdC-8	20200908_EXPL2_Evo2_PR_SA_100spd_DDA_Ancient_unk_FW2_H6_GdC-8	FW2-H6-GdC-8	20200908	FW-portugal			GdC-8.2	Middle Paleolithic	50,000 - 60,000 BP	Gruta da Companheira, Portugal	Galeria 2.6		186			20
20200908_EXPL2_Evo2_PR_SA_200spd_DIA_Ancient_unk_FW2_H7_GdC-9	20200908_EXPL2_Evo2_PR_SA_100spd_DDA_Ancient_unk_FW2_H7_GdC-9	FW2-H7-GdC-9	20200908	FW-portugal			GdC-9.3	Middle Paleolithic	50,000 - 60,000 BP	Gruta da Companheira, Portugal	Galeria 2.6		187			23
20200908_EXPL2_Evo2_PR_SA_200spd_DIA_Ancient_unk_FW2_H8_GdC-10	20200908_EXPL2_Evo2_PR_SA_100spd_DDA_Ancient_unk_FW2_H8_GdC-10	FW2-H8-GdC-10	20200908	FW-portugal			GdC-10.4	Middle Paleolithic	50,000 - 60,000 BP	Gruta da Companheira, Portugal	Galeria 2.6		188			26
20200908_EXPL2_Evo2_PR_SA_200spd_DIA_Ancient_unk_FW2_H9_GdC-11	20200908_EXPL2_Evo2_PR_SA_100spd_DDA_Ancient_unk_FW2_H9_GdC-11	FW2-H9-GdC-11	20200908	FW-portugal			GdC-11.5	Middle Paleolithic	50,000 - 60,000 BP	Gruta da Companheira, Portugal	Galeria 2.6		189			13
20200908_EXPL2_Evo2_PR_SA_200spd_DIA_Ancient_unk_FW3_A1_GdC-14	20200908_EXPL2_Evo2_PR_SA_100spd_DDA_Ancient_unk_FW3_A1_GdC-14	FW3-A1-GdC-14	20200908	FW-portugal			GdC-14.1	Middle Paleolithic	50,000 - 60,000 BP	Gruta da Companheira, Portugal	Gal 2 - Nível 3 22-03-2016		192			20
20200908_EXPL2_Evo2_PR_SA_200spd_DIA_Ancient_unk_FW3_A10_GdC-23	20200908_EXPL2_Evo2_PR_SA_100spd_DDA_Ancient_unk_FW3_A10_GdC-23	FW3-A10-GdC-23	20200908	FW-portugal			GdC-23.1	Middle Paleolithic	50,000 - 60,000 BP	Gruta da Companheira, Portugal	Galeria 2.9		201			36
20200908_EXPL2_Evo2_PR_SA_200spd_DIA_Ancient_unk_FW3_A11_GdC-24	20200908_EXPL2_Evo2_PR_SA_100spd_DDA_Ancient_unk_FW3_A11_GdC-24	FW3-A11-GdC-24	20200908	FW-portugal			GdC-24.2	Middle Paleolithic	50,000 - 60,000 BP	Gruta da Companheira, Portugal	Galeria 2.9		202			13
20200908_EXPL2_Evo2_PR_SA_200spd_DIA_Ancient_unk_FW3_A12_GdC-25	20200908_EXPL2_Evo2_PR_SA_100spd_DDA_Ancient_unk_FW3_A12_GdC-25	FW3-A12-GdC-25	20200908	FW-portugal			GdC-25.3	Middle Paleolithic	50,000 - 60,000 BP	Gruta da Companheira, Portugal	Galeria 2.9		203			10
20200908_EXPL2_Evo2_PR_SA_200spd_DIA_Ancient_unk_FW3_A2_GdC-15	20200908_EXPL2_Evo2_PR_SA_100spd_DDA_Ancient_unk_FW3_A2_GdC-15	FW3-A2-GdC-15	20200908	FW-portugal			GdC-15.2	Middle Paleolithic	50,000 - 60,000 BP	Gruta da Companheira, Portugal	Gal 2 - Nível 3 22-03-2016		193			32
20200908_EXPL2_Evo2_PR_SA_200spd_DIA_Ancient_unk_FW3_A3_GdC-16	20200908_EXPL2_Evo2_PR_SA_100spd_DDA_Ancient_unk_FW3_A3_GdC-16	FW3-A3-GdC-16	20200908	FW-portugal			GdC-16.3	Middle Paleolithic	50,000 - 60,000 BP	Gruta da Companheira, Portugal	Gal 2 - Nível 3 22-03-2016		194			21
20200908_EXPL2_Evo2_PR_SA_200spd_DIA_Ancient_unk_FW3_A4_GdC-17	20200908_EXPL2_Evo2_PR_SA_100spd_DDA_Ancient_unk_FW3_A4_GdC-17	FW3-A4-GdC-17	20200908	FW-portugal			GdC-17.1	Middle Paleolithic	50,000 - 60,000 BP	Gruta da Companheira, Portugal	Gal 2/3 - Deobs. 22-03-2016 - 02		195			28
20200908_EXPL2_Evo2_PR_SA_200spd_DIA_Ancient_unk_FW3_A5_GdC-18	20200908_EXPL2_Evo2_PR_SA_100spd_DDA_Ancient_unk_FW3_A5_GdC-18	FW3-A5-GdC-18	20200908	FW-portugal			GdC-18.1	Middle Paleolithic	50,000 - 60,000 BP	Gruta da Companheira, Portugal	Galeria 1.5		196			10
20200908_EXPL2_Evo2_PR_SA_200spd_DIA_Ancient_unk_FW3_A6_GdC-19	20200908_EXPL2_Evo2_PR_SA_100spd_DDA_Ancient_unk_FW3_A6_GdC-19	FW3-A6-GdC-19	20200908	FW-portugal			GdC-19.2	Middle Paleolithic	50,000 - 60,000 BP	Gruta da Companheira, Portugal	Galeria 1.5		197			12
20200908_EXPL2_Evo2_PR_SA_200spd_DIA_Ancient_unk_FW3_A7_GdC-20	20200908_EXPL2_Evo2_PR_SA_100spd_DDA_Ancient_unk_FW3_A7_GdC-20	FW3-A7-GdC-20	20200908	FW-portugal			GdC-20.3	Middle Paleolithic	50,000 - 60,000 BP	Gruta da Companheira, Portugal	Galeria 1.5		198			33
20200908_EXPL2_Evo2_PR_SA_200spd_DIA_Ancient_unk_FW3_A8_GdC-21	20200908_EXPL2_Evo2_PR_SA_100spd_DDA_Ancient_unk_FW3_A8_GdC-21	FW3-A8-GdC-21	20200908	FW-portugal			GdC-21.4	Middle Paleolithic	50,000 - 60,000 BP	Gruta da Companheira, Portugal	Galeria 1.5		199			9
20200908_EXPL2_Evo2_PR_SA_200spd_DIA_Ancient_unk_FW3_A9_GdC-22	20200908_EXPL2_Evo2_PR_SA_100spd_DDA_Ancient_unk_FW3_A9_GdC-22	FW3-A9-GdC-22	20200908	FW-portugal			GdC-22.5	Middle Paleolithic	50,000 - 60,000 BP	Gruta da Companheira, Portugal	Galeria 1.5		200			23
20200908_EXPL2_Evo2_PR_SA_200spd_DIA_Ancient_unk_FW3_B1_GdC-26	20200908_EXPL2_Evo2_PR_SA_100spd_DDA_Ancient_unk_FW3_B1_GdC-26	FW3-B1-GdC-26	20200908	FW-portugal			GdC-26.4	Middle Paleolithic	50,000 - 60,000 BP	Gruta da Companheira, Portugal	Galeria 2.9		204			23
20200908_EXPL2_Evo2_PR_SA_200spd_DIA_Ancient_unk_FW3_B10_Labblnk-1	20200908_EXPL2_Evo2_PR_SA_100spd_DDA_Ancient_unk_FW3_B10_Labblnk-1	Blank-1	20200908	FW-portugal			Labblnk-1						214
20200908_EXPL2_Evo2_PR_SA_200spd_DIA_Ancient_unk_FW3_B10_Labblnk-2	20200908_EXPL2_Evo2_PR_SA_100spd_DDA_Ancient_unk_FW3_B10_Labblnk-2	Blank-2	20200908	FW-portugal			Labblnk-2						215
20200908_EXPL2_Evo2_PR_SA_200spd_DIA_Ancient_unk_FW3_B10_Labblnk-3	20200908_EXPL2_Evo2_PR_SA_100spd_DDA_Ancient_unk_FW3_B10_Labblnk-3	Blank-3	20200908	FW-portugal			Labblnk-3						216
20200908_EXPL2_Evo2_PR_SA_200spd_DIA_Ancient_unk_FW3_B2_GdC-27	20200908_EXPL2_Evo2_PR_SA_100spd_DDA_Ancient_unk_FW3_B2_GdC-27	FW3-B2-GdC-27	20200908	FW-portugal			GdC-27.5	Middle Paleolithic	50,000 - 60,000 BP	Gruta da Companheira, Portugal	Galeria 2.9		205			5
20200908_EXPL2_Evo2_PR_SA_200spd_DIA_Ancient_unk_FW3_B3_GdC-28	20200908_EXPL2_Evo2_PR_SA_100spd_DDA_Ancient_unk_FW3_B3_GdC-28	FW3-B3-GdC-28	20200908	FW-portugal			GdC-28.1	Middle Paleolithic	50,000 - 60,000 BP	Gruta da Companheira, Portugal	Galeria 2.7		206			26
20200908_EXPL2_Evo2_PR_SA_200spd_DIA_Ancient_unk_FW3_B4_GdC-29	20200908_EXPL2_Evo2_PR_SA_100spd_DDA_Ancient_unk_FW3_B4_GdC-29	FW3-B4-GdC-29	20200908	FW-portugal			GdC-29.2	Middle Paleolithic	50,000 - 60,000 BP	Gruta da Companheira, Portugal	Galeria 2.7		207			24
20200908_EXPL2_Evo2_PR_SA_200spd_DIA_Ancient_unk_FW3_B5_GdC-30	20200908_EXPL2_Evo2_PR_SA_100spd_DDA_Ancient_unk_FW3_B5_GdC-30	FW3-B5-GdC-30	20200908	FW-portugal			GdC-30.1	Middle Paleolithic	50,000 - 60,000 BP	Gruta da Companheira, Portugal	Galeria 2.8		208			39
20200908_EXPL2_Evo2_PR_SA_200spd_DIA_Ancient_unk_FW3_B6_GdC-31	20200908_EXPL2_Evo2_PR_SA_100spd_DDA_Ancient_unk_FW3_B6_GdC-31	FW3-B6-GdC-31	20200908	FW-portugal			GdC-31.2	Middle Paleolithic	50,000 - 60,000 BP	Gruta da Companheira, Portugal	Galeria 2.8		209			13
20200908_EXPL2_Evo2_PR_SA_200spd_DIA_Ancient_unk_FW3_B7_GdC-32	20200908_EXPL2_Evo2_PR_SA_100spd_DDA_Ancient_unk_FW3_B7_GdC-32	FW3-B7-GdC-32	20200908	FW-portugal			GdC-32.1	Middle Paleolithic	50,000 - 60,000 BP	Gruta da Companheira, Portugal	Galeria 1.6		210			9
20200908_EXPL2_Evo2_PR_SA_200spd_DIA_Ancient_unk_FW3_B8_GdC-33	20200908_EXPL2_Evo2_PR_SA_100spd_DDA_Ancient_unk_FW3_B8_GdC-33	FW3-B8-GdC-33	20200908	FW-portugal			GdC-33.1	Middle Paleolithic	50,000 - 60,000 BP	Gruta da Companheira, Portugal	Galeria 2.4		211			7
20200908_EXPL2_Evo2_PR_SA_200spd_DIA_Ancient_unk_FW3_B9_GdC-34	20200908_EXPL2_Evo2_PR_SA_100spd_DDA_Ancient_unk_FW3_B9_GdC-34	FW3-B9-GdC-34	20200908	FW-portugal			GdC-34.2	Middle Paleolithic	50,000 - 60,000 BP	Gruta da Companheira, Portugal	Galeria 2.4		212			11
20200908_EXPL2_Evo2_PR_SA_200spd_DIA_Ancient_unk_Inj-blnk-1	20200908_EXPL2_Evo2_PR_SA_100spd_DDA_Ancient_unk_Inj-blnk-1	Blank-4	20200908	FW-portugal
20200908_EXPL2_Evo2_PR_SA_200spd_DIA_Ancient_unk_Inj-blnk-2	20200908_EXPL2_Evo2_PR_SA_100spd_DDA_Ancient_unk_Inj-blnk-2	Blank-5	20200908	FW-portugal
20200908_EXPL2_Evo2_PR_SA_200spd_DIA_Ancient_unk_Inj-blnk-3	20200908_EXPL2_Evo2_PR_SA_100spd_DDA_Ancient_unk_Inj-blnk-3	Blank-6	20200908	FW-portugal

## Sheet: Method optimization
Raw file	Sample	Experiment	Enzyme mode	Condition
20200314_EXPL1_Evo3_PR_SA_60spd_DDA_Ancient_1pot_Ovis_01	medieval sheep	DDA-GradientOpt	Semispecific	60spd_top12_Prot_5e4_01
20200314_EXPL1_Evo3_PR_SA_60spd_DDA_Ancient_2step_Ovis_01	medieval sheep	DDA-GradientOpt	Semispecific	60spd_top12_Prot_5e4_02
20200316_EXPL1_Evo3_PR_SA_30spd_DDA_Ancient_Ovis_01	medieval sheep	DDA-GradientOpt	Semispecific	30spd_top12_Prot_5e4_02
20200316_EXPL1_Evo3_PR_SA_100spd_DDA_Ancient_Ovis_top5-Prot-5e4_02	medieval sheep	DDA-GradientOpt	Semispecific	100spd_top5_Prot_5e4_01
20200316_EXPL1_Evo3_PR_SA_100spd_DDA_Ancient_Ovis_top5-Prot-5e4_03	medieval sheep	DDA-GradientOpt	Semispecific	100spd_top5_Prot_5e4_02
20200316_EXPL1_Evo3_PR_SA_100spd_DDA_Ancient_Ovis_top8-Pep-2e5_02	medieval sheep	DDA-GradientOpt	Semispecific	100spd_top8_Pep_2e5_01
20200316_EXPL1_Evo3_PR_SA_100spd_DDA_Ancient_Ovis_top8-Pep-2e5_03	medieval sheep	DDA-GradientOpt	Semispecific	100spd_top8_Pep_2e5_02
20200316_EXPL1_Evo3_PR_SA_100spd_DDA_Ancient_Ovis_top8-Pep-5e4_02	medieval sheep	DDA-GradientOpt	Semispecific	100spd_top8_Pep_5e4_01
20200316_EXPL1_Evo3_PR_SA_100spd_DDA_Ancient_Ovis_top8-Pep-5e4_03	medieval sheep	DDA-GradientOpt	Semispecific	100spd_top8_Pep_5e4_02
20200316_EXPL1_Evo3_PR_SA_100spd_DDA_Ancient_Ovis_top8-Prot-5e4_02	medieval sheep	DDA-GradientOpt	Semispecific	100spd_top8_Prot_5e4_01
20200316_EXPL1_Evo3_PR_SA_100spd_DDA_Ancient_Ovis_top8-Prot-5e4_03	medieval sheep	DDA-GradientOpt	Semispecific	100spd_top8_Prot_5e4_02
20200316_EXPL1_Evo3_PR_SA_100spd_DDA_Ancient_Ovis_top12-Prot-5e4_02	medieval sheep	DDA-GradientOpt	Semispecific	100spd_top12_Prot_5e4_01
20200316_EXPL1_Evo3_PR_SA_100spd_DDA_Ancient_Ovis_top12-Prot-5e4_03	medieval sheep	DDA-GradientOpt	Semispecific	100spd_top12_Prot_5e4_02
20200316_EXPL1_Evo3_PR_SA_100spd_DDA_Ancient_Ovis_top16-Prot-5e4_02	medieval sheep	DDA-GradientOpt	Semispecific	100spd_top16_Prot_5e4_01
20200316_EXPL1_Evo3_PR_SA_100spd_DDA_Ancient_Ovis_top16-Prot-5e4_03	medieval sheep	DDA-GradientOpt	Semispecific	100spd_top16_Prot_5e4_02
20200316_EXPL1_Evo3_PR_SA_200spd_DDA_Ancient_Ovis_top5-Prot-5e4_01	medieval sheep	DDA-GradientOpt	Semispecific	200spd_top5_Prot_5e4_01
20200316_EXPL1_Evo3_PR_SA_200spd_DDA_Ancient_Ovis_top8-Pep-2e5_01	medieval sheep	DDA-GradientOpt	Semispecific	200spd_top8_Pep_5e4_01
20200316_EXPL1_Evo3_PR_SA_200spd_DDA_Ancient_Ovis_top8-Pep-5e4_01	medieval sheep	DDA-GradientOpt	Semispecific	200spd_top8_Pep_2e5_01
20200316_EXPL1_Evo3_PR_SA_200spd_DDA_Ancient_Ovis_top8-Prot-5e4_01	medieval sheep	DDA-GradientOpt	Semispecific	200spd_top8_Prot_5e4_01
20200316_EXPL1_Evo3_PR_SA_200spd_DDA_Ancient_Ovis_top12-Prot-5e4_01	medieval sheep	DDA-GradientOpt	Semispecific	200spd_top12_Prot_5e4_01
20200316_EXPL1_Evo3_PR_SA_200spd_DDA_Ancient_Ovis_top16-Prot-5e4_01	medieval sheep	DDA-GradientOpt	Semispecific	200spd_top16_Prot_5e4_01
20200215_EXPL2_Evo2_IH_SA_200spd_DDA_Ancient_Ovis_100ACN_1	medieval sheep	DeminTime_ExtractionTime_BeadRatio_DeminReagent	Specific	100ACN_1
20200215_EXPL2_Evo2_IH_SA_200spd_DDA_Ancient_Ovis_100ACN_2	medieval sheep	DeminTime_ExtractionTime_BeadRatio_DeminReagent	Specific	100ACN_2
20200215_EXPL2_Evo2_IH_SA_200spd_DDA_Ancient_Ovis_100ACN_3	medieval sheep	DeminTime_ExtractionTime_BeadRatio_DeminReagent	Specific	100ACN_3
20200215_EXPL2_Evo2_IH_SA_200spd_DDA_Ancient_Ovis_1dayDem_1	medieval sheep	DeminTime_ExtractionTime_BeadRatio_DeminReagent	Specific	1dayDem_1
20200215_EXPL2_Evo2_IH_SA_200spd_DDA_Ancient_Ovis_1dayDem_2	medieval sheep	DeminTime_ExtractionTime_BeadRatio_DeminReagent	Specific	1dayDem_2
20200215_EXPL2_Evo2_IH_SA_200spd_DDA_Ancient_Ovis_1dayDem_3	medieval sheep	DeminTime_ExtractionTime_BeadRatio_DeminReagent	Specific	1dayDem_3
20200215_EXPL2_Evo2_IH_SA_200spd_DDA_Ancient_Ovis_1PotEDTAandACN_1	medieval sheep	DeminTime_ExtractionTime_BeadRatio_DeminReagent	Specific	1PotEDTAandACN_1
20200215_EXPL2_Evo2_IH_SA_200spd_DDA_Ancient_Ovis_1PotEDTAandACN_2	medieval sheep	DeminTime_ExtractionTime_BeadRatio_DeminReagent	Specific	1PotEDTAandACN_2
20200215_EXPL2_Evo2_IH_SA_200spd_DDA_Ancient_Ovis_1PotEDTAandACN_3	medieval sheep	DeminTime_ExtractionTime_BeadRatio_DeminReagent	Specific	1PotEDTAandACN_3
20200215_EXPL2_Evo2_IH_SA_200spd_DDA_Ancient_Ovis_1PotStandardProtocol_1	medieval sheep	DeminTime_ExtractionTime_BeadRatio_DeminReagent	Specific	1PotStandardProtocol_1
20200215_EXPL2_Evo2_IH_SA_200spd_DDA_Ancient_Ovis_1PotStandardProtocol_2	medieval sheep	DeminTime_ExtractionTime_BeadRatio_DeminReagent	Specific	1PotStandardProtocol_2
20200215_EXPL2_Evo2_IH_SA_200spd_DDA_Ancient_Ovis_1PotStandardProtocol_3	medieval sheep	DeminTime_ExtractionTime_BeadRatio_DeminReagent	Specific	1PotStandardProtocol_3
20200215_EXPL2_Evo2_IH_SA_200spd_DDA_Ancient_Ovis_1to1Beads_1	medieval sheep	DeminTime_ExtractionTime_BeadRatio_DeminReagent	Specific	1to1Beads_1
20200215_EXPL2_Evo2_IH_SA_200spd_DDA_Ancient_Ovis_1to1Beads_2	medieval sheep	DeminTime_ExtractionTime_BeadRatio_DeminReagent	Specific	1to1Beads_2
20200215_EXPL2_Evo2_IH_SA_200spd_DDA_Ancient_Ovis_1to1Beads_3	medieval sheep	DeminTime_ExtractionTime_BeadRatio_DeminReagent	Specific	1to1Beads_3
20200215_EXPL2_Evo2_IH_SA_200spd_DDA_Ancient_Ovis_2dayDem_1	medieval sheep	DeminTime_ExtractionTime_BeadRatio_DeminReagent	Specific	2dayDem_1
20200215_EXPL2_Evo2_IH_SA_200spd_DDA_Ancient_Ovis_2dayDem_2	medieval sheep	DeminTime_ExtractionTime_BeadRatio_DeminReagent	Specific	2dayDem_2
20200215_EXPL2_Evo2_IH_SA_200spd_DDA_Ancient_Ovis_2dayDem_3	medieval sheep	DeminTime_ExtractionTime_BeadRatio_DeminReagent	Specific	2dayDem_3
20200215_EXPL2_Evo2_IH_SA_200spd_DDA_Ancient_Ovis_2h60C_1	medieval sheep	DeminTime_ExtractionTime_BeadRatio_DeminReagent	Specific	2h60C_1
20200215_EXPL2_Evo2_IH_SA_200spd_DDA_Ancient_Ovis_2h60C_2	medieval sheep	DeminTime_ExtractionTime_BeadRatio_DeminReagent	Specific	2h60C_2
20200215_EXPL2_Evo2_IH_SA_200spd_DDA_Ancient_Ovis_2h60C_3	medieval sheep	DeminTime_ExtractionTime_BeadRatio_DeminReagent	Specific	2h60C_3
20200215_EXPL2_Evo2_IH_SA_200spd_DDA_Ancient_Ovis_3dayDem_2	medieval sheep	DeminTime_ExtractionTime_BeadRatio_DeminReagent	Specific	3dayDem_2
20200215_EXPL2_Evo2_IH_SA_200spd_DDA_Ancient_Ovis_3dayDem_3	medieval sheep	DeminTime_ExtractionTime_BeadRatio_DeminReagent	Specific	3dayDem_3
20200215_EXPL2_Evo2_IH_SA_200spd_DDA_Ancient_Ovis_AmineSulfonBeadMix_1	medieval sheep	DeminTime_ExtractionTime_BeadRatio_DeminReagent	Specific	AmineSulfonBeadMix_1
20200215_EXPL2_Evo2_IH_SA_200spd_DDA_Ancient_Ovis_AmineSulfonBeadMix_2	medieval sheep	DeminTime_ExtractionTime_BeadRatio_DeminReagent	Specific	AmineSulfonBeadMix_2
20200215_EXPL2_Evo2_IH_SA_200spd_DDA_Ancient_Ovis_AmineSulfonBeadMix_3	medieval sheep	DeminTime_ExtractionTime_BeadRatio_DeminReagent	Specific	AmineSulfonBeadMix_3
20200215_EXPL2_Evo2_IH_SA_200spd_DDA_Ancient_Ovis_Blank_1	medieval sheep	DeminTime_ExtractionTime_BeadRatio_DeminReagent	Specific	Blank_1
20200215_EXPL2_Evo2_IH_SA_200spd_DDA_Ancient_Ovis_Blank_2	medieval sheep	DeminTime_ExtractionTime_BeadRatio_DeminReagent	Specific	Blank_2
20200215_EXPL2_Evo2_IH_SA_200spd_DDA_Ancient_Ovis_DoubleDigest_1	medieval sheep	DeminTime_ExtractionTime_BeadRatio_DeminReagent	Specific	DoubleDigest_1
20200215_EXPL2_Evo2_IH_SA_200spd_DDA_Ancient_Ovis_DoubleDigest_2	medieval sheep	DeminTime_ExtractionTime_BeadRatio_DeminReagent	Specific	DoubleDigest_2
20200215_EXPL2_Evo2_IH_SA_200spd_DDA_Ancient_Ovis_DoubleDigest_3	medieval sheep	DeminTime_ExtractionTime_BeadRatio_DeminReagent	Specific	DoubleDigest_3
20200215_EXPL2_Evo2_IH_SA_200spd_DDA_Ancient_Ovis_RobotDigest_1	medieval sheep	DeminTime_ExtractionTime_BeadRatio_DeminReagent	Specific	RobotDigest_1
20200215_EXPL2_Evo2_IH_SA_200spd_DDA_Ancient_Ovis_RobotDigest_2	medieval sheep	DeminTime_ExtractionTime_BeadRatio_DeminReagent	Specific	RobotDigest_2
20200215_EXPL2_Evo2_IH_SA_200spd_DDA_Ancient_Ovis_RobotDigest_3	medieval sheep	DeminTime_ExtractionTime_BeadRatio_DeminReagent	Specific	RobotDigest_3
20200312_EXPL1_Evo3_PR_SA_200spd_DDA_Ancient_HpH12_OvisAries_FrcOpt_12FracConcat_01	medieval sheep	LibraryAcquisitionOpt	Semispecific	5min_12frcOpt_Concat
20200312_EXPL1_Evo3_PR_SA_200spd_DDA_Ancient_HpH12_OvisAries_FrcOpt_12FracConcat_02	medieval sheep	LibraryAcquisitionOpt	Semispecific	5min_12frcOpt_Concat
20200312_EXPL1_Evo3_PR_SA_200spd_DDA_Ancient_HpH12_OvisAries_FrcOpt_12FracConcat_03	medieval sheep	LibraryAcquisitionOpt	Semispecific	5min_12frcOpt_Concat
20200312_EXPL1_Evo3_PR_SA_200spd_DDA_Ancient_HpH12_OvisAries_FrcOpt_12FracConcat_04	medieval sheep	LibraryAcquisitionOpt	Semispecific	5min_12frcOpt_Concat
20200312_EXPL1_Evo3_PR_SA_200spd_DDA_Ancient_HpH12_OvisAries_FrcOpt_12FracConcat_05	medieval sheep	LibraryAcquisitionOpt	Semispecific	5min_12frcOpt_Concat
20200312_EXPL1_Evo3_PR_SA_200spd_DDA_Ancient_HpH12_OvisAries_FrcOpt_12FracConcat_06	medieval sheep	LibraryAcquisitionOpt	Semispecific	5min_12frcOpt_Concat
20200312_EXPL1_Evo3_PR_SA_200spd_DDA_Ancient_HpH12_OvisAries_FrcOpt_12FracConcat_07	medieval sheep	LibraryAcquisitionOpt	Semispecific	5min_12frcOpt_Concat
20200312_EXPL1_Evo3_PR_SA_200spd_DDA_Ancient_HpH12_OvisAries_FrcOpt_12FracConcat_08	medieval sheep	LibraryAcquisitionOpt	Semispecific	5min_12frcOpt_Concat
20200312_EXPL1_Evo3_PR_SA_200spd_DDA_Ancient_HpH12_OvisAries_FrcOpt_12FracConcat_09	medieval sheep	LibraryAcquisitionOpt	Semispecific	5min_12frcOpt_Concat
20200312_EXPL1_Evo3_PR_SA_200spd_DDA_Ancient_HpH12_OvisAries_FrcOpt_12FracConcat_10	medieval sheep	LibraryAcquisitionOpt	Semispecific	5min_12frcOpt_Concat
20200312_EXPL1_Evo3_PR_SA_200spd_DDA_Ancient_HpH12_OvisAries_FrcOpt_12FracConcat_11	medieval sheep	LibraryAcquisitionOpt	Semispecific	5min_12frcOpt_Concat
20200312_EXPL1_Evo3_PR_SA_200spd_DDA_Ancient_HpH12_OvisAries_FrcOpt_12FracConcat_12	medieval sheep	LibraryAcquisitionOpt	Semispecific	5min_12frcOpt_Concat
20200312_EXPL1_Evo3_PR_SA_200spd_DDA_Ancient_HpH12_OvisAries_FrcOpt_12FracNONconcat_01	medieval sheep	LibraryAcquisitionOpt	Semispecific	5min_12frcOpt_NonConcat
20200312_EXPL1_Evo3_PR_SA_200spd_DDA_Ancient_HpH12_OvisAries_FrcOpt_12FracNONconcat_02	medieval sheep	LibraryAcquisitionOpt	Semispecific	5min_12frcOpt_NonConcat
20200312_EXPL1_Evo3_PR_SA_200spd_DDA_Ancient_HpH12_OvisAries_FrcOpt_12FracNONconcat_03	medieval sheep	LibraryAcquisitionOpt	Semispecific	5min_12frcOpt_NonConcat
20200312_EXPL1_Evo3_PR_SA_200spd_DDA_Ancient_HpH12_OvisAries_FrcOpt_12FracNONconcat_04	medieval sheep	LibraryAcquisitionOpt	Semispecific	5min_12frcOpt_NonConcat
20200312_EXPL1_Evo3_PR_SA_200spd_DDA_Ancient_HpH12_OvisAries_FrcOpt_12FracNONconcat_05	medieval sheep	LibraryAcquisitionOpt	Semispecific	5min_12frcOpt_NonConcat
20200312_EXPL1_Evo3_PR_SA_200spd_DDA_Ancient_HpH12_OvisAries_FrcOpt_12FracNONconcat_06	medieval sheep	LibraryAcquisitionOpt	Semispecific	5min_12frcOpt_NonConcat
20200312_EXPL1_Evo3_PR_SA_200spd_DDA_Ancient_HpH12_OvisAries_FrcOpt_12FracNONconcat_07	medieval sheep	LibraryAcquisitionOpt	Semispecific	5min_12frcOpt_NonConcat
20200312_EXPL1_Evo3_PR_SA_200spd_DDA_Ancient_HpH12_OvisAries_FrcOpt_12FracNONconcat_08	medieval sheep	LibraryAcquisitionOpt	Semispecific	5min_12frcOpt_NonConcat
20200312_EXPL1_Evo3_PR_SA_200spd_DDA_Ancient_HpH12_OvisAries_FrcOpt_12FracNONconcat_09	medieval sheep	LibraryAcquisitionOpt	Semispecific	5min_12frcOpt_NonConcat
20200312_EXPL1_Evo3_PR_SA_200spd_DDA_Ancient_HpH12_OvisAries_FrcOpt_12FracNONconcat_10	medieval sheep	LibraryAcquisitionOpt	Semispecific	5min_12frcOpt_NonConcat
20200312_EXPL1_Evo3_PR_SA_200spd_DDA_Ancient_HpH12_OvisAries_FrcOpt_12FracNONconcat_11	medieval sheep	LibraryAcquisitionOpt	Semispecific	5min_12frcOpt_NonConcat
20200312_EXPL1_Evo3_PR_SA_200spd_DDA_Ancient_HpH12_OvisAries_FrcOpt_12FracNONconcat_12	medieval sheep	LibraryAcquisitionOpt	Semispecific	5min_12frcOpt_NonConcat
20200121_EXPL2_Evo1_PR_SA_21min_DDA_15k_Ancient_HpH12frc_Ovis_Ovis3_fr01	medieval sheep	LibraryAcquisitionOpt	Semispecific	20min_12frc_NonConcat
20200121_EXPL2_Evo1_PR_SA_21min_DDA_15k_Ancient_HpH12frc_Ovis_Ovis3_fr02	medieval sheep	LibraryAcquisitionOpt	Semispecific	20min_12frc_NonConcat
20200121_EXPL2_Evo1_PR_SA_21min_DDA_15k_Ancient_HpH12frc_Ovis_Ovis3_fr03	medieval sheep	LibraryAcquisitionOpt	Semispecific	20min_12frc_NonConcat
20200121_EXPL2_Evo1_PR_SA_21min_DDA_15k_Ancient_HpH12frc_Ovis_Ovis3_fr04	medieval sheep	LibraryAcquisitionOpt	Semispecific	20min_12frc_NonConcat
20200121_EXPL2_Evo1_PR_SA_21min_DDA_15k_Ancient_HpH12frc_Ovis_Ovis3_fr05	medieval sheep	LibraryAcquisitionOpt	Semispecific	20min_12frc_NonConcat
20200121_EXPL2_Evo1_PR_SA_21min_DDA_15k_Ancient_HpH12frc_Ovis_Ovis3_fr06	medieval sheep	LibraryAcquisitionOpt	Semispecific	20min_12frc_NonConcat
20200121_EXPL2_Evo1_PR_SA_21min_DDA_15k_Ancient_HpH12frc_Ovis_Ovis3_fr07	medieval sheep	LibraryAcquisitionOpt	Semispecific	20min_12frc_NonConcat
20200121_EXPL2_Evo1_PR_SA_21min_DDA_15k_Ancient_HpH12frc_Ovis_Ovis3_fr08	medieval sheep	LibraryAcquisitionOpt	Semispecific	20min_12frc_NonConcat
20200121_EXPL2_Evo1_PR_SA_21min_DDA_15k_Ancient_HpH12frc_Ovis_Ovis3_fr09	medieval sheep	LibraryAcquisitionOpt	Semispecific	20min_12frc_NonConcat
20200121_EXPL2_Evo1_PR_SA_21min_DDA_15k_Ancient_HpH12frc_Ovis_Ovis3_fr10	medieval sheep	LibraryAcquisitionOpt	Semispecific	20min_12frc_NonConcat
20200121_EXPL2_Evo1_PR_SA_21min_DDA_15k_Ancient_HpH12frc_Ovis_Ovis3_fr11	medieval sheep	LibraryAcquisitionOpt	Semispecific	20min_12frc_NonConcat
20200121_EXPL2_Evo1_PR_SA_21min_DDA_15k_Ancient_HpH12frc_Ovis_Ovis3_fr12	medieval sheep	LibraryAcquisitionOpt	Semispecific	20min_12frc_NonConcat
20200124_EXPL1_Evo1_PR_SA_5-6min_DDA_15k_Ancient_HpH12frc_Ovis_Ovis3_fr01	medieval sheep	LibraryAcquisitionOpt	Semispecific	5min_12frc_NonConcat
20200124_EXPL1_Evo1_PR_SA_5-6min_DDA_15k_Ancient_HpH12frc_Ovis_Ovis3_fr02	medieval sheep	LibraryAcquisitionOpt	Semispecific	5min_12frc_NonConcat
20200124_EXPL1_Evo1_PR_SA_5-6min_DDA_15k_Ancient_HpH12frc_Ovis_Ovis3_fr03	medieval sheep	LibraryAcquisitionOpt	Semispecific	5min_12frc_NonConcat
20200124_EXPL1_Evo1_PR_SA_5-6min_DDA_15k_Ancient_HpH12frc_Ovis_Ovis3_fr04	medieval sheep	LibraryAcquisitionOpt	Semispecific	5min_12frc_NonConcat
20200124_EXPL1_Evo1_PR_SA_5-6min_DDA_15k_Ancient_HpH12frc_Ovis_Ovis3_fr05	medieval sheep	LibraryAcquisitionOpt	Semispecific	5min_12frc_NonConcat
20200124_EXPL1_Evo1_PR_SA_5-6min_DDA_15k_Ancient_HpH12frc_Ovis_Ovis3_fr06	medieval sheep	LibraryAcquisitionOpt	Semispecific	5min_12frc_NonConcat
20200124_EXPL1_Evo1_PR_SA_5-6min_DDA_15k_Ancient_HpH12frc_Ovis_Ovis3_fr07	medieval sheep	LibraryAcquisitionOpt	Semispecific	5min_12frc_NonConcat
20200124_EXPL1_Evo1_PR_SA_5-6min_DDA_15k_Ancient_HpH12frc_Ovis_Ovis3_fr08	medieval sheep	LibraryAcquisitionOpt	Semispecific	5min_12frc_NonConcat
20200124_EXPL1_Evo1_PR_SA_5-6min_DDA_15k_Ancient_HpH12frc_Ovis_Ovis3_fr09	medieval sheep	LibraryAcquisitionOpt	Semispecific	5min_12frc_NonConcat
20200124_EXPL1_Evo1_PR_SA_5-6min_DDA_15k_Ancient_HpH12frc_Ovis_Ovis3_fr10	medieval sheep	LibraryAcquisitionOpt	Semispecific	5min_12frc_NonConcat
20200124_EXPL1_Evo1_PR_SA_5-6min_DDA_15k_Ancient_HpH12frc_Ovis_Ovis3_fr11	medieval sheep	LibraryAcquisitionOpt	Semispecific	5min_12frc_NonConcat
20200124_EXPL1_Evo1_PR_SA_5-6min_DDA_15k_Ancient_HpH12frc_Ovis_Ovis3_fr12	medieval sheep	LibraryAcquisitionOpt	Semispecific	5min_12frc_NonConcat
20200312_EXPL1_Evo3_PR_SA_200spd_DDA_Ancient_OvisAries_FrcOpt_24FracConcat_01	medieval sheep	LibraryAcquisitionOpt	Semispecific	5min_24frc_Concat
20200312_EXPL1_Evo3_PR_SA_200spd_DDA_Ancient_OvisAries_FrcOpt_24FracConcat_02	medieval sheep	LibraryAcquisitionOpt	Semispecific	5min_24frc_Concat
20200312_EXPL1_Evo3_PR_SA_200spd_DDA_Ancient_OvisAries_FrcOpt_24FracConcat_03	medieval sheep	LibraryAcquisitionOpt	Semispecific	5min_24frc_Concat
20200312_EXPL1_Evo3_PR_SA_200spd_DDA_Ancient_OvisAries_FrcOpt_24FracConcat_04	medieval sheep	LibraryAcquisitionOpt	Semispecific	5min_24frc_Concat
20200312_EXPL1_Evo3_PR_SA_200spd_DDA_Ancient_OvisAries_FrcOpt_24FracConcat_05	medieval sheep	LibraryAcquisitionOpt	Semispecific	5min_24frc_Concat
20200312_EXPL1_Evo3_PR_SA_200spd_DDA_Ancient_OvisAries_FrcOpt_24FracConcat_06	medieval sheep	LibraryAcquisitionOpt	Semispecific	5min_24frc_Concat
20200312_EXPL1_Evo3_PR_SA_200spd_DDA_Ancient_OvisAries_FrcOpt_24FracConcat_07	medieval sheep	LibraryAcquisitionOpt	Semispecific	5min_24frc_Concat
20200312_EXPL1_Evo3_PR_SA_200spd_DDA_Ancient_OvisAries_FrcOpt_24FracConcat_08	medieval sheep	LibraryAcquisitionOpt	Semispecific	5min_24frc_Concat
20200312_EXPL1_Evo3_PR_SA_200spd_DDA_Ancient_OvisAries_FrcOpt_24FracConcat_09	medieval sheep	LibraryAcquisitionOpt	Semispecific	5min_24frc_Concat
20200312_EXPL1_Evo3_PR_SA_200spd_DDA_Ancient_OvisAries_FrcOpt_24FracConcat_10	medieval sheep	LibraryAcquisitionOpt	Semispecific	5min_24frc_Concat
20200312_EXPL1_Evo3_PR_SA_200spd_DDA_Ancient_OvisAries_FrcOpt_24FracConcat_11	medieval sheep	LibraryAcquisitionOpt	Semispecific	5min_24frc_Concat
20200312_EXPL1_Evo3_PR_SA_200spd_DDA_Ancient_OvisAries_FrcOpt_24FracConcat_12	medieval sheep	LibraryAcquisitionOpt	Semispecific	5min_24frc_Concat
20200312_EXPL1_Evo3_PR_SA_200spd_DDA_Ancient_OvisAries_FrcOpt_24FracConcat_13	medieval sheep	LibraryAcquisitionOpt	Semispecific	5min_24frc_Concat
20200312_EXPL1_Evo3_PR_SA_200spd_DDA_Ancient_OvisAries_FrcOpt_24FracConcat_14	medieval sheep	LibraryAcquisitionOpt	Semispecific	5min_24frc_Concat
20200312_EXPL1_Evo3_PR_SA_200spd_DDA_Ancient_OvisAries_FrcOpt_24FracConcat_15	medieval sheep	LibraryAcquisitionOpt	Semispecific	5min_24frc_Concat
20200312_EXPL1_Evo3_PR_SA_200spd_DDA_Ancient_OvisAries_FrcOpt_24FracConcat_16	medieval sheep	LibraryAcquisitionOpt	Semispecific	5min_24frc_Concat
20200312_EXPL1_Evo3_PR_SA_200spd_DDA_Ancient_OvisAries_FrcOpt_24FracConcat_17	medieval sheep	LibraryAcquisitionOpt	Semispecific	5min_24frc_Concat
20200312_EXPL1_Evo3_PR_SA_200spd_DDA_Ancient_OvisAries_FrcOpt_24FracConcat_18	medieval sheep	LibraryAcquisitionOpt	Semispecific	5min_24frc_Concat
20200312_EXPL1_Evo3_PR_SA_200spd_DDA_Ancient_OvisAries_FrcOpt_24FracConcat_19	medieval sheep	LibraryAcquisitionOpt	Semispecific	5min_24frc_Concat
20200312_EXPL1_Evo3_PR_SA_200spd_DDA_Ancient_OvisAries_FrcOpt_24FracConcat_20	medieval sheep	LibraryAcquisitionOpt	Semispecific	5min_24frc_Concat
20200312_EXPL1_Evo3_PR_SA_200spd_DDA_Ancient_OvisAries_FrcOpt_24FracConcat_21	medieval sheep	LibraryAcquisitionOpt	Semispecific	5min_24frc_Concat
20200312_EXPL1_Evo3_PR_SA_200spd_DDA_Ancient_OvisAries_FrcOpt_24FracConcat_22	medieval sheep	LibraryAcquisitionOpt	Semispecific	5min_24frc_Concat
20200312_EXPL1_Evo3_PR_SA_200spd_DDA_Ancient_OvisAries_FrcOpt_24FracConcat_23	medieval sheep	LibraryAcquisitionOpt	Semispecific	5min_24frc_Concat
20200312_EXPL1_Evo3_PR_SA_200spd_DDA_Ancient_OvisAries_FrcOpt_24FracConcat_24	medieval sheep	LibraryAcquisitionOpt	Semispecific	5min_24frc_Concat
20200312_EXPL1_Evo3_PR_SA_200spd_DDA_Ancient_OvisAries_FrcOpt_24FracNONoncat_01	medieval sheep	LibraryAcquisitionOpt	Semispecific	5min_24frc_NonConcat
20200312_EXPL1_Evo3_PR_SA_200spd_DDA_Ancient_OvisAries_FrcOpt_24FracNONoncat_02	medieval sheep	LibraryAcquisitionOpt	Semispecific	5min_24frc_NonConcat
20200312_EXPL1_Evo3_PR_SA_200spd_DDA_Ancient_OvisAries_FrcOpt_24FracNONoncat_03	medieval sheep	LibraryAcquisitionOpt	Semispecific	5min_24frc_NonConcat
20200312_EXPL1_Evo3_PR_SA_200spd_DDA_Ancient_OvisAries_FrcOpt_24FracNONoncat_04	medieval sheep	LibraryAcquisitionOpt	Semispecific	5min_24frc_NonConcat
20200312_EXPL1_Evo3_PR_SA_200spd_DDA_Ancient_OvisAries_FrcOpt_24FracNONoncat_05	medieval sheep	LibraryAcquisitionOpt	Semispecific	5min_24frc_NonConcat
20200312_EXPL1_Evo3_PR_SA_200spd_DDA_Ancient_OvisAries_FrcOpt_24FracNONoncat_06	medieval sheep	LibraryAcquisitionOpt	Semispecific	5min_24frc_NonConcat
20200312_EXPL1_Evo3_PR_SA_200spd_DDA_Ancient_OvisAries_FrcOpt_24FracNONoncat_07	medieval sheep	LibraryAcquisitionOpt	Semispecific	5min_24frc_NonConcat
20200312_EXPL1_Evo3_PR_SA_200spd_DDA_Ancient_OvisAries_FrcOpt_24FracNONoncat_08	medieval sheep	LibraryAcquisitionOpt	Semispecific	5min_24frc_NonConcat
20200312_EXPL1_Evo3_PR_SA_200spd_DDA_Ancient_OvisAries_FrcOpt_24FracNONoncat_09	medieval sheep	LibraryAcquisitionOpt	Semispecific	5min_24frc_NonConcat
20200312_EXPL1_Evo3_PR_SA_200spd_DDA_Ancient_OvisAries_FrcOpt_24FracNONoncat_10	medieval sheep	LibraryAcquisitionOpt	Semispecific	5min_24frc_NonConcat
20200312_EXPL1_Evo3_PR_SA_200spd_DDA_Ancient_OvisAries_FrcOpt_24FracNONoncat_11	medieval sheep	LibraryAcquisitionOpt	Semispecific	5min_24frc_NonConcat
20200312_EXPL1_Evo3_PR_SA_200spd_DDA_Ancient_OvisAries_FrcOpt_24FracNONoncat_12	medieval sheep	LibraryAcquisitionOpt	Semispecific	5min_24frc_NonConcat
20200312_EXPL1_Evo3_PR_SA_200spd_DDA_Ancient_OvisAries_FrcOpt_24FracNONoncat_13	medieval sheep	LibraryAcquisitionOpt	Semispecific	5min_24frc_NonConcat
20200312_EXPL1_Evo3_PR_SA_200spd_DDA_Ancient_OvisAries_FrcOpt_24FracNONoncat_14	medieval sheep	LibraryAcquisitionOpt	Semispecific	5min_24frc_NonConcat
20200312_EXPL1_Evo3_PR_SA_200spd_DDA_Ancient_OvisAries_FrcOpt_24FracNONoncat_15	medieval sheep	LibraryAcquisitionOpt	Semispecific	5min_24frc_NonConcat
20200312_EXPL1_Evo3_PR_SA_200spd_DDA_Ancient_OvisAries_FrcOpt_24FracNONoncat_16	medieval sheep	LibraryAcquisitionOpt	Semispecific	5min_24frc_NonConcat
20200312_EXPL1_Evo3_PR_SA_200spd_DDA_Ancient_OvisAries_FrcOpt_24FracNONoncat_17	medieval sheep	LibraryAcquisitionOpt	Semispecific	5min_24frc_NonConcat
20200312_EXPL1_Evo3_PR_SA_200spd_DDA_Ancient_OvisAries_FrcOpt_24FracNONoncat_18	medieval sheep	LibraryAcquisitionOpt	Semispecific	5min_24frc_NonConcat
20200312_EXPL1_Evo3_PR_SA_200spd_DDA_Ancient_OvisAries_FrcOpt_24FracNONoncat_19	medieval sheep	LibraryAcquisitionOpt	Semispecific	5min_24frc_NonConcat
20200312_EXPL1_Evo3_PR_SA_200spd_DDA_Ancient_OvisAries_FrcOpt_24FracNONoncat_20	medieval sheep	LibraryAcquisitionOpt	Semispecific	5min_24frc_NonConcat
20200312_EXPL1_Evo3_PR_SA_200spd_DDA_Ancient_OvisAries_FrcOpt_24FracNONoncat_21	medieval sheep	LibraryAcquisitionOpt	Semispecific	5min_24frc_NonConcat
20200312_EXPL1_Evo3_PR_SA_200spd_DDA_Ancient_OvisAries_FrcOpt_24FracNONoncat_22	medieval sheep	LibraryAcquisitionOpt	Semispecific	5min_24frc_NonConcat
20200312_EXPL1_Evo3_PR_SA_200spd_DDA_Ancient_OvisAries_FrcOpt_24FracNONoncat_23	medieval sheep	LibraryAcquisitionOpt	Semispecific	5min_24frc_NonConcat
20200312_EXPL1_Evo3_PR_SA_200spd_DDA_Ancient_OvisAries_FrcOpt_24FracNONoncat_24	medieval sheep	LibraryAcquisitionOpt	Semispecific	5min_24frc_NonConcat
20200714_EXPL6_EvoPRI_IH_SA_60spd_DDA_Ancient_Mammoth_Insolution_01	pleistocene mammoth	MethodComparison	Semispecific	InSolution_1
20200714_EXPL6_EvoPRI_IH_SA_60spd_DDA_Ancient_Mammoth_Insolution_02	pleistocene mammoth	MethodComparison	Semispecific	InSolution_2
20200714_EXPL6_EvoPRI_IH_SA_60spd_DDA_Ancient_Mammoth_Insolution_03	pleistocene mammoth	MethodComparison	Semispecific	InSolution_3
20200714_EXPL6_EvoPRI_IH_SA_60spd_DDA_Ancient_Mammoth_STrap_01	pleistocene mammoth	MethodComparison	Semispecific	Strap_1
20200714_EXPL6_EvoPRI_IH_SA_60spd_DDA_Ancient_Mammoth_STrap_02	pleistocene mammoth	MethodComparison	Semispecific	Strap_2
20200714_EXPL6_EvoPRI_IH_SA_60spd_DDA_Ancient_Mammoth_STrap_03	pleistocene mammoth	MethodComparison	Semispecific	Strap_3
20200611_EXPL8_Evo4_IH_SA_60spd_DDA_Ancient_Mammoth_GASP_01	pleistocene mammoth	MethodComparison	Semispecific	GASP_1
20200611_EXPL8_Evo4_IH_SA_60spd_DDA_Ancient_Mammoth_GASP_02	pleistocene mammoth	MethodComparison	Semispecific	GASP_2
20200611_EXPL8_Evo4_IH_SA_60spd_DDA_Ancient_Mammoth_GASP_03	pleistocene mammoth	MethodComparison	Semispecific	GASP_3
20200714_EXPL6_EvoPRI_IH_SA_60spd_DDA_Ancient_Mammoth_1PotRobotExtr_01	pleistocene mammoth	MethodComparison	Semispecific	1PotRob_1
20200714_EXPL6_EvoPRI_IH_SA_60spd_DDA_Ancient_Mammoth_1PotRobotExtr_02	pleistocene mammoth	MethodComparison	Semispecific	1PotRob_2
20200714_EXPL6_EvoPRI_IH_SA_60spd_DDA_Ancient_Mammoth_1PotRobotExtr_03	pleistocene mammoth	MethodComparison	Semispecific	1PotRob_3
20200714_EXPL6_EvoPRI_IH_SA_60spd_DDA_Ancient_Mammoth_1PotStdProtocol_01	pleistocene mammoth	MethodComparison	Semispecific	1PotMan_1
20200714_EXPL6_EvoPRI_IH_SA_60spd_DDA_Ancient_Mammoth_1PotStdProtocol_02	pleistocene mammoth	MethodComparison	Semispecific	1PotMan_2
20200714_EXPL6_EvoPRI_IH_SA_60spd_DDA_Ancient_Mammoth_1PotStdProtocol_03	pleistocene mammoth	MethodComparison	Semispecific	1PotMan_3
20200714_EXPL6_EvoPRI_IH_SA_60spd_DDA_Ancient_Mammoth_FASP_01	pleistocene mammoth	MethodComparison	Semispecific	FASP_1
20200714_EXPL6_EvoPRI_IH_SA_60spd_DDA_Ancient_Mammoth_FASP_02	pleistocene mammoth	MethodComparison	Semispecific	FASP_2
20200714_EXPL6_EvoPRI_IH_SA_60spd_DDA_Ancient_Mammoth_FASP_03	pleistocene mammoth	MethodComparison	Semispecific	FASP_3
20200125_EXPL1_Evo1_PR_SA_21min_DDA_15k_Ancient_1Pot_GoatChip_FA_NP40_Heat_Robot_NoTCEP_1	medieval sheep	PAC-SolventConcentration_ReductionAlkylation	Specific	NoTCEP_1
20200125_EXPL1_Evo1_PR_SA_21min_DDA_15k_Ancient_1Pot_GoatChip_FA_NP40_Heat_Robot_NoTCEP_2	medieval sheep	PAC-SolventConcentration_ReductionAlkylation	Specific	NoTCEP_2
20200125_EXPL1_Evo1_PR_SA_21min_DDA_15k_Ancient_1Pot_GoatChip_FA_NP40_Heat_Robot_NoTCEP_3	medieval sheep	PAC-SolventConcentration_ReductionAlkylation	Specific	NoTCEP_3
20200125_EXPL1_Evo1_PR_SA_21min_DDA_15k_Ancient_1Pot_GoatChip_FA_NP40_Heat_Robot_TCEP_1	medieval sheep	PAC-SolventConcentration_ReductionAlkylation	Specific	TCEP_1
20200125_EXPL1_Evo1_PR_SA_21min_DDA_15k_Ancient_1Pot_GoatChip_FA_NP40_Heat_Robot_TCEP_2	medieval sheep	PAC-SolventConcentration_ReductionAlkylation	Specific	TCEP_2
20200125_EXPL1_Evo1_PR_SA_21min_DDA_15k_Ancient_1Pot_GoatChip_FA_NP40_Heat_Robot_TCEP_3	medieval sheep	PAC-SolventConcentration_ReductionAlkylation	Specific	TCEP_3
20200229_EXPL2_Evo2_IH_SA_200spd_DIA_Ancient_unknown_Ovis_08	medieval sheep	DIA-MethodOpt	Semispecific	Sheep_8
20200229_EXPL2_Evo2_IH_SA_200spd_DIA_Ancient_unknown_Ovis_01	medieval sheep	DIA-MethodOpt	Semispecific	Sheep_1
20200229_EXPL2_Evo2_IH_SA_200spd_DIA_Ancient_unknown_Ovis_06	medieval sheep	DIA-MethodOpt	Semispecific	Sheep_6
20200229_EXPL2_Evo2_IH_SA_200spd_DIA_Ancient_unknown_Ovis_03	medieval sheep	DIA-MethodOpt	Semispecific	Sheep_3
20200229_EXPL2_Evo2_IH_SA_200spd_DIA_Ancient_unknown_Ovis_07	medieval sheep	DIA-MethodOpt	Semispecific	Sheep_7
20200229_EXPL2_Evo2_IH_SA_200spd_DIA_Ancient_unknown_Ovis_04	medieval sheep	DIA-MethodOpt	Semispecific	Sheep_4
20200229_EXPL2_Evo2_IH_SA_200spd_DIA_Ancient_unknown_Ovis_05	medieval sheep	DIA-MethodOpt	Semispecific	Sheep_5
20200229_EXPL2_Evo2_IH_SA_200spd_DIA_Ancient_unknown_Ovis_02	medieval sheep	DIA-MethodOpt	Semispecific	Sheep_2
20200225_EXPL2_Evo2_IH_SA_11min_DIA_Ancient_Ovis_30k_25wds_440-980_03	medieval sheep	DIA-MethodOpt	Semispecific	30k_25wds_440-980_03
20200225_EXPL2_Evo2_IH_SA_11min_DIA_Ancient_Ovis_30k_25wds_440-980_01	medieval sheep	DIA-MethodOpt	Semispecific	30k_25wds_440-980_01
20200225_EXPL2_Evo2_IH_SA_11min_DIA_Ancient_Ovis_30k_20wds_440-980_02	medieval sheep	DIA-MethodOpt	Semispecific	30k_20wds_440-980_02
20200225_EXPL2_Evo2_IH_SA_11min_DIA_Ancient_Ovis_30k_20wds_440-980_01	medieval sheep	DIA-MethodOpt	Semispecific	30k_20wds_440-980_01
20200225_EXPL2_Evo2_IH_SA_11min_DIA_Ancient_Ovis_30k_20wds_440-980_03	medieval sheep	DIA-MethodOpt	Semispecific	30k_20wds_440-980_03
20200225_EXPL2_Evo2_IH_SA_11min_DIA_Ancient_Ovis_30k_15wds_440-980_02	medieval sheep	DIA-MethodOpt	Semispecific	30k_15wds_440-980_02
20200225_EXPL2_Evo2_IH_SA_11min_DIA_Ancient_Ovis_30k_15wds_440-980_01	medieval sheep	DIA-MethodOpt	Semispecific	30k_15wds_440-980_01
20200225_EXPL2_Evo2_IH_SA_11min_DIA_Ancient_Ovis_30k_25wds_440-980_02	medieval sheep	DIA-MethodOpt	Semispecific	30k_25wds_440-980_02
20200225_EXPL2_Evo2_IH_SA_11min_DIA_Ancient_Ovis_30k_15wds_440-980_03	medieval sheep	DIA-MethodOpt	Semispecific	30k_15wds_440-980_03
20200225_EXPL2_Evo2_IH_SA_11min_DIA_Ancient_Ovis_30k_25wds_350-980_03	medieval sheep	DIA-MethodOpt	Semispecific	30k_25wds_350-980_03
20200225_EXPL2_Evo2_IH_SA_11min_DIA_Ancient_Ovis_30k_25wds_350-980_01	medieval sheep	DIA-MethodOpt	Semispecific	30k_25wds_350-980_01
20200225_EXPL2_Evo2_IH_SA_11min_DIA_Ancient_Ovis_30k_15wds_350-980_03	medieval sheep	DIA-MethodOpt	Semispecific	30k_15wds_350-980_03
20200225_EXPL2_Evo2_IH_SA_11min_DIA_Ancient_Ovis_30k_15wds_350-980_01	medieval sheep	DIA-MethodOpt	Semispecific	30k_15wds_350-980_01
20200225_EXPL2_Evo2_IH_SA_11min_DIA_Ancient_Ovis_30k_20wds_350-980_01	medieval sheep	DIA-MethodOpt	Semispecific	30k_20wds_350-980_01
20200225_EXPL2_Evo2_IH_SA_11min_DIA_Ancient_Ovis_30k_25wds_350-980_02	medieval sheep	DIA-MethodOpt	Semispecific	30k_25wds_350-980_02
20200225_EXPL2_Evo2_IH_SA_11min_DIA_Ancient_Ovis_30k_20wds_350-980_03	medieval sheep	DIA-MethodOpt	Semispecific	30k_20wds_350-980_03
20200225_EXPL2_Evo2_IH_SA_11min_DIA_Ancient_Ovis_30k_20wds_350-980_02	medieval sheep	DIA-MethodOpt	Semispecific	30k_20wds_350-980_02
20200225_EXPL2_Evo2_IH_SA_5min_DIA_Ancient_Ovis_30k_10wds_350-980_03	medieval sheep	DIA-MethodOpt	Semispecific	30k_10wds_350-980_03
20200225_EXPL2_Evo2_IH_SA_5min_DIA_Ancient_Ovis_30k_20wds_350-980_01	medieval sheep	DIA-MethodOpt	Semispecific	30k_20wds_350-980_01
20200225_EXPL2_Evo2_IH_SA_5min_DIA_Ancient_Ovis_30k_15wds_350-980_02	medieval sheep	DIA-MethodOpt	Semispecific	30k_15wds_350-980_02
20200225_EXPL2_Evo2_IH_SA_11min_DIA_Ancient_Ovis_30k_15wds_350-980_02	medieval sheep	DIA-MethodOpt	Semispecific	30k_15wds_350-980_02
20200225_EXPL2_Evo2_IH_SA_5min_DIA_Ancient_Ovis_30k_20wds_350-980_03	medieval sheep	DIA-MethodOpt	Semispecific	30k_20wds_350-980_03
20200225_EXPL2_Evo2_IH_SA_5min_DIA_Ancient_Ovis_30k_20wds_350-980_02	medieval sheep	DIA-MethodOpt	Semispecific	30k_20wds_350-980_02
20200225_EXPL2_Evo2_IH_SA_5min_DIA_Ancient_Ovis_30k_15wds_350-980_01	medieval sheep	DIA-MethodOpt	Semispecific	30k_15wds_350-980_01
20200225_EXPL2_Evo2_IH_SA_5min_DIA_Ancient_Ovis_30k_20wds_440-980_02	medieval sheep	DIA-MethodOpt	Semispecific	30k_20wds_440-980_02
20200225_EXPL2_Evo2_IH_SA_5min_DIA_Ancient_Ovis_30k_15wds_440-980_03	medieval sheep	DIA-MethodOpt	Semispecific	30k_15wds_440-980_03
20200225_EXPL2_Evo2_IH_SA_5min_DIA_Ancient_Ovis_30k_10wds_350-980_02	medieval sheep	DIA-MethodOpt	Semispecific	30k_10wds_350-980_02
20200225_EXPL2_Evo2_IH_SA_5min_DIA_Ancient_Ovis_30k_15wds_350-980_03	medieval sheep	DIA-MethodOpt	Semispecific	30k_15wds_350-980_03
20200225_EXPL2_Evo2_IH_SA_5min_DIA_Ancient_Ovis_30k_10wds_350-980_01	medieval sheep	DIA-MethodOpt	Semispecific	30k_10wds_350-980_01
20200225_EXPL2_Evo2_IH_SA_5min_DIA_Ancient_Ovis_30k_20wds_440-980_03	medieval sheep	DIA-MethodOpt	Semispecific	30k_20wds_440-980_03
20200225_EXPL2_Evo2_IH_SA_5min_DIA_Ancient_Ovis_30k_20wds_440-980_01	medieval sheep	DIA-MethodOpt	Semispecific	30k_20wds_440-980_01
20200225_EXPL2_Evo2_IH_SA_5min_DIA_Ancient_Ovis_30k_10wds_440-980_01	medieval sheep	DIA-MethodOpt	Semispecific	30k_10wds_440-980_01
20200225_EXPL2_Evo2_IH_SA_5min_DIA_Ancient_Ovis_30k_15wds_440-980_02	medieval sheep	DIA-MethodOpt	Semispecific	30k_15wds_440-980_02
20200225_EXPL2_Evo2_IH_SA_5min_DIA_Ancient_Ovis_30k_15wds_440-980_01	medieval sheep	DIA-MethodOpt	Semispecific	30k_15wds_440-980_01
20200225_EXPL2_Evo2_IH_SA_5min_DIA_Ancient_Ovis_30k_10wds_440-980_03	medieval sheep	DIA-MethodOpt	Semispecific	30k_10wds_440-980_03
20200225_EXPL2_Evo2_IH_SA_5min_DIA_Ancient_Ovis_30k_10wds_440-980_02	medieval sheep	DIA-MethodOpt	Semispecific	30k_10wds_440-980_02
20200225_EXPL2_Evo2_IH_SA_11min_DIA_Ancient_Ovis_30k_15wds_350-980_02	medieval sheep	DIA-MethodOpt	Semispecific	30k_15wds_350-980_02

## Sheet: Libraries
Raw file	Sample	Experiment	Enzyme mode	Folder
20200509_EXPL8_Evo3_PR_SA_200spd_DDA_Ancient_HpH12_BosTaurus_5minLib_01	medieval cow	DIA-Libraries-5min	semispecific	DDA libraries 5min
20200509_EXPL8_Evo3_PR_SA_200spd_DDA_Ancient_HpH12_BosTaurus_5minLib_02	medieval cow	DIA-Libraries-5min	semispecific	DDA libraries 5min
20200509_EXPL8_Evo3_PR_SA_200spd_DDA_Ancient_HpH12_BosTaurus_5minLib_03	medieval cow	DIA-Libraries-5min	semispecific	DDA libraries 5min
20200509_EXPL8_Evo3_PR_SA_200spd_DDA_Ancient_HpH12_BosTaurus_5minLib_04	medieval cow	DIA-Libraries-5min	semispecific	DDA libraries 5min
20200509_EXPL8_Evo3_PR_SA_200spd_DDA_Ancient_HpH12_BosTaurus_5minLib_05	medieval cow	DIA-Libraries-5min	semispecific	DDA libraries 5min
20200509_EXPL8_Evo3_PR_SA_200spd_DDA_Ancient_HpH12_BosTaurus_5minLib_06	medieval cow	DIA-Libraries-5min	semispecific	DDA libraries 5min
20200509_EXPL8_Evo3_PR_SA_200spd_DDA_Ancient_HpH12_BosTaurus_5minLib_07	medieval cow	DIA-Libraries-5min	semispecific	DDA libraries 5min
20200509_EXPL8_Evo3_PR_SA_200spd_DDA_Ancient_HpH12_BosTaurus_5minLib_08	medieval cow	DIA-Libraries-5min	semispecific	DDA libraries 5min
20200509_EXPL8_Evo3_PR_SA_200spd_DDA_Ancient_HpH12_BosTaurus_5minLib_09	medieval cow	DIA-Libraries-5min	semispecific	DDA libraries 5min
20200509_EXPL8_Evo3_PR_SA_200spd_DDA_Ancient_HpH12_BosTaurus_5minLib_10	medieval cow	DIA-Libraries-5min	semispecific	DDA libraries 5min
20200509_EXPL8_Evo3_PR_SA_200spd_DDA_Ancient_HpH12_BosTaurus_5minLib_11	medieval cow	DIA-Libraries-5min	semispecific	DDA libraries 5min
20200509_EXPL8_Evo3_PR_SA_200spd_DDA_Ancient_HpH12_BosTaurus_5minLib_12	medieval cow	DIA-Libraries-5min	semispecific	DDA libraries 5min
20200509_EXPL8_Evo3_PR_SA_200spd_DDA_Ancient_HpH12_EquusCaballus_5minLib_01	medieval horse	DIA-Libraries-5min	semispecific	DDA libraries 5min
20200509_EXPL8_Evo3_PR_SA_200spd_DDA_Ancient_HpH12_EquusCaballus_5minLib_02	medieval horse	DIA-Libraries-5min	semispecific	DDA libraries 5min
20200509_EXPL8_Evo3_PR_SA_200spd_DDA_Ancient_HpH12_EquusCaballus_5minLib_03	medieval horse	DIA-Libraries-5min	semispecific	DDA libraries 5min
20200509_EXPL8_Evo3_PR_SA_200spd_DDA_Ancient_HpH12_EquusCaballus_5minLib_04	medieval horse	DIA-Libraries-5min	semispecific	DDA libraries 5min
20200509_EXPL8_Evo3_PR_SA_200spd_DDA_Ancient_HpH12_EquusCaballus_5minLib_05	medieval horse	DIA-Libraries-5min	semispecific	DDA libraries 5min
20200509_EXPL8_Evo3_PR_SA_200spd_DDA_Ancient_HpH12_EquusCaballus_5minLib_06	medieval horse	DIA-Libraries-5min	semispecific	DDA libraries 5min
20200509_EXPL8_Evo3_PR_SA_200spd_DDA_Ancient_HpH12_EquusCaballus_5minLib_07	medieval horse	DIA-Libraries-5min	semispecific	DDA libraries 5min
20200509_EXPL8_Evo3_PR_SA_200spd_DDA_Ancient_HpH12_EquusCaballus_5minLib_08	medieval horse	DIA-Libraries-5min	semispecific	DDA libraries 5min
20200509_EXPL8_Evo3_PR_SA_200spd_DDA_Ancient_HpH12_EquusCaballus_5minLib_09	medieval horse	DIA-Libraries-5min	semispecific	DDA libraries 5min
20200509_EXPL8_Evo3_PR_SA_200spd_DDA_Ancient_HpH12_EquusCaballus_5minLib_10	medieval horse	DIA-Libraries-5min	semispecific	DDA libraries 5min
20200509_EXPL8_Evo3_PR_SA_200spd_DDA_Ancient_HpH12_EquusCaballus_5minLib_11	medieval horse	DIA-Libraries-5min	semispecific	DDA libraries 5min
20200509_EXPL8_Evo3_PR_SA_200spd_DDA_Ancient_HpH12_EquusCaballus_5minLib_12	medieval horse	DIA-Libraries-5min	semispecific	DDA libraries 5min
20200509_EXPL8_Evo3_PR_SA_200spd_DDA_Ancient_HpH12_OvisAries_5minLib_01	medieval sheep	DIA-Libraries-5min	semispecific	DDA libraries 5min
20200509_EXPL8_Evo3_PR_SA_200spd_DDA_Ancient_HpH12_OvisAries_5minLib_02	medieval sheep	DIA-Libraries-5min	semispecific	DDA libraries 5min
20200509_EXPL8_Evo3_PR_SA_200spd_DDA_Ancient_HpH12_OvisAries_5minLib_03	medieval sheep	DIA-Libraries-5min	semispecific	DDA libraries 5min
20200509_EXPL8_Evo3_PR_SA_200spd_DDA_Ancient_HpH12_OvisAries_5minLib_04	medieval sheep	DIA-Libraries-5min	semispecific	DDA libraries 5min
20200509_EXPL8_Evo3_PR_SA_200spd_DDA_Ancient_HpH12_OvisAries_5minLib_05	medieval sheep	DIA-Libraries-5min	semispecific	DDA libraries 5min
20200509_EXPL8_Evo3_PR_SA_200spd_DDA_Ancient_HpH12_OvisAries_5minLib_06	medieval sheep	DIA-Libraries-5min	semispecific	DDA libraries 5min
20200509_EXPL8_Evo3_PR_SA_200spd_DDA_Ancient_HpH12_OvisAries_5minLib_07	medieval sheep	DIA-Libraries-5min	semispecific	DDA libraries 5min
20200509_EXPL8_Evo3_PR_SA_200spd_DDA_Ancient_HpH12_OvisAries_5minLib_08	medieval sheep	DIA-Libraries-5min	semispecific	DDA libraries 5min
20200509_EXPL8_Evo3_PR_SA_200spd_DDA_Ancient_HpH12_OvisAries_5minLib_09	medieval sheep	DIA-Libraries-5min	semispecific	DDA libraries 5min
20200509_EXPL8_Evo3_PR_SA_200spd_DDA_Ancient_HpH12_OvisAries_5minLib_10	medieval sheep	DIA-Libraries-5min	semispecific	DDA libraries 5min
20200509_EXPL8_Evo3_PR_SA_200spd_DDA_Ancient_HpH12_OvisAries_5minLib_11	medieval sheep	DIA-Libraries-5min	semispecific	DDA libraries 5min
20200509_EXPL8_Evo3_PR_SA_200spd_DDA_Ancient_HpH12_OvisAries_5minLib_12	medieval sheep	DIA-Libraries-5min	semispecific	DDA libraries 5min
20200509_EXPL8_Evo3_PR_SA_200spd_DDA_Ancient_HpH12_Phosidae_5minLib_01	medieval seal	DIA-Libraries-5min	semispecific	DDA libraries 5min
20200509_EXPL8_Evo3_PR_SA_200spd_DDA_Ancient_HpH12_Phosidae_5minLib_02	medieval seal	DIA-Libraries-5min	semispecific	DDA libraries 5min
20200509_EXPL8_Evo3_PR_SA_200spd_DDA_Ancient_HpH12_Phosidae_5minLib_03	medieval seal	DIA-Libraries-5min	semispecific	DDA libraries 5min
20200509_EXPL8_Evo3_PR_SA_200spd_DDA_Ancient_HpH12_Phosidae_5minLib_04	medieval seal	DIA-Libraries-5min	semispecific	DDA libraries 5min
20200509_EXPL8_Evo3_PR_SA_200spd_DDA_Ancient_HpH12_Phosidae_5minLib_05	medieval seal	DIA-Libraries-5min	semispecific	DDA libraries 5min
20200509_EXPL8_Evo3_PR_SA_200spd_DDA_Ancient_HpH12_Phosidae_5minLib_06	medieval seal	DIA-Libraries-5min	semispecific	DDA libraries 5min
20200509_EXPL8_Evo3_PR_SA_200spd_DDA_Ancient_HpH12_Phosidae_5minLib_07	medieval seal	DIA-Libraries-5min	semispecific	DDA libraries 5min
20200509_EXPL8_Evo3_PR_SA_200spd_DDA_Ancient_HpH12_Phosidae_5minLib_08	medieval seal	DIA-Libraries-5min	semispecific	DDA libraries 5min
20200509_EXPL8_Evo3_PR_SA_200spd_DDA_Ancient_HpH12_Phosidae_5minLib_09	medieval seal	DIA-Libraries-5min	semispecific	DDA libraries 5min
20200509_EXPL8_Evo3_PR_SA_200spd_DDA_Ancient_HpH12_Phosidae_5minLib_10	medieval seal	DIA-Libraries-5min	semispecific	DDA libraries 5min
20200509_EXPL8_Evo3_PR_SA_200spd_DDA_Ancient_HpH12_Phosidae_5minLib_11	medieval seal	DIA-Libraries-5min	semispecific	DDA libraries 5min
20200509_EXPL8_Evo3_PR_SA_200spd_DDA_Ancient_HpH12_Phosidae_5minLib_12	medieval seal	DIA-Libraries-5min	semispecific	DDA libraries 5min
20200509_EXPL8_Evo3_PR_SA_200spd_DDA_Ancient_HpH12_SusScrofa_5minLib_01	medieval pig	DIA-Libraries-5min	semispecific	DDA libraries 5min
20200509_EXPL8_Evo3_PR_SA_200spd_DDA_Ancient_HpH12_SusScrofa_5minLib_02	medieval pig	DIA-Libraries-5min	semispecific	DDA libraries 5min
20200509_EXPL8_Evo3_PR_SA_200spd_DDA_Ancient_HpH12_SusScrofa_5minLib_03	medieval pig	DIA-Libraries-5min	semispecific	DDA libraries 5min
20200509_EXPL8_Evo3_PR_SA_200spd_DDA_Ancient_HpH12_SusScrofa_5minLib_04	medieval pig	DIA-Libraries-5min	semispecific	DDA libraries 5min
20200509_EXPL8_Evo3_PR_SA_200spd_DDA_Ancient_HpH12_SusScrofa_5minLib_05	medieval pig	DIA-Libraries-5min	semispecific	DDA libraries 5min
20200509_EXPL8_Evo3_PR_SA_200spd_DDA_Ancient_HpH12_SusScrofa_5minLib_06	medieval pig	DIA-Libraries-5min	semispecific	DDA libraries 5min
20200509_EXPL8_Evo3_PR_SA_200spd_DDA_Ancient_HpH12_SusScrofa_5minLib_07	medieval pig	DIA-Libraries-5min	semispecific	DDA libraries 5min
20200509_EXPL8_Evo3_PR_SA_200spd_DDA_Ancient_HpH12_SusScrofa_5minLib_08	medieval pig	DIA-Libraries-5min	semispecific	DDA libraries 5min
20200509_EXPL8_Evo3_PR_SA_200spd_DDA_Ancient_HpH12_SusScrofa_5minLib_09	medieval pig	DIA-Libraries-5min	semispecific	DDA libraries 5min
20200509_EXPL8_Evo3_PR_SA_200spd_DDA_Ancient_HpH12_SusScrofa_5minLib_10	medieval pig	DIA-Libraries-5min	semispecific	DDA libraries 5min
20200509_EXPL8_Evo3_PR_SA_200spd_DDA_Ancient_HpH12_SusScrofa_5minLib_11	medieval pig	DIA-Libraries-5min	semispecific	DDA libraries 5min
20200509_EXPL8_Evo3_PR_SA_200spd_DDA_Ancient_HpH12_SusScrofa_5minLib_12	medieval pig	DIA-Libraries-5min	semispecific	DDA libraries 5min
20200621_QE5_Evo2_PR_SA_200spd_DDA_Ancient_HpH12_HomoSapiens_5minLib_01	medieval human	DIA-Libraries-5min	semispecific	DDA libraries 5min
20200621_QE5_Evo2_PR_SA_200spd_DDA_Ancient_HpH12_HomoSapiens_5minLib_02	medieval human	DIA-Libraries-5min	semispecific	DDA libraries 5min
20200621_QE5_Evo2_PR_SA_200spd_DDA_Ancient_HpH12_HomoSapiens_5minLib_03	medieval human	DIA-Libraries-5min	semispecific	DDA libraries 5min
20200621_QE5_Evo2_PR_SA_200spd_DDA_Ancient_HpH12_HomoSapiens_5minLib_04	medieval human	DIA-Libraries-5min	semispecific	DDA libraries 5min
20200621_QE5_Evo2_PR_SA_200spd_DDA_Ancient_HpH12_HomoSapiens_5minLib_05	medieval human	DIA-Libraries-5min	semispecific	DDA libraries 5min
20200621_QE5_Evo2_PR_SA_200spd_DDA_Ancient_HpH12_HomoSapiens_5minLib_06	medieval human	DIA-Libraries-5min	semispecific	DDA libraries 5min
20200621_QE5_Evo2_PR_SA_200spd_DDA_Ancient_HpH12_HomoSapiens_5minLib_07	medieval human	DIA-Libraries-5min	semispecific	DDA libraries 5min
20200621_QE5_Evo2_PR_SA_200spd_DDA_Ancient_HpH12_HomoSapiens_5minLib_08	medieval human	DIA-Libraries-5min	semispecific	DDA libraries 5min
20200621_QE5_Evo2_PR_SA_200spd_DDA_Ancient_HpH12_HomoSapiens_5minLib_09	medieval human	DIA-Libraries-5min	semispecific	DDA libraries 5min
20200621_QE5_Evo2_PR_SA_200spd_DDA_Ancient_HpH12_HomoSapiens_5minLib_10	medieval human	DIA-Libraries-5min	semispecific	DDA libraries 5min
20200621_QE5_Evo2_PR_SA_200spd_DDA_Ancient_HpH12_HomoSapiens_5minLib_11	medieval human	DIA-Libraries-5min	semispecific	DDA libraries 5min
20200621_QE5_Evo2_PR_SA_200spd_DDA_Ancient_HpH12_HomoSapiens_5minLib_12	medieval human	DIA-Libraries-5min	semispecific	DDA libraries 5min
20200710_EXPL2_Evo2_PR_SA_200spd_DDA_Ancient_HpH12_KnownBone_Bos-primigenius_P30_01	Iron Age aurochs	DIA-Libraries-5min	semispecific	DDA libraries 5min
20200710_EXPL2_Evo2_PR_SA_200spd_DDA_Ancient_HpH12_KnownBone_Bos-primigenius_P30_02	Iron Age aurochs	DIA-Libraries-5min	semispecific	DDA libraries 5min
20200710_EXPL2_Evo2_PR_SA_200spd_DDA_Ancient_HpH12_KnownBone_Bos-primigenius_P30_03	Iron Age aurochs	DIA-Libraries-5min	semispecific	DDA libraries 5min
20200710_EXPL2_Evo2_PR_SA_200spd_DDA_Ancient_HpH12_KnownBone_Bos-primigenius_P30_04	Iron Age aurochs	DIA-Libraries-5min	semispecific	DDA libraries 5min
20200710_EXPL2_Evo2_PR_SA_200spd_DDA_Ancient_HpH12_KnownBone_Bos-primigenius_P30_05	Iron Age aurochs	DIA-Libraries-5min	semispecific	DDA libraries 5min
20200710_EXPL2_Evo2_PR_SA_200spd_DDA_Ancient_HpH12_KnownBone_Bos-primigenius_P30_06	Iron Age aurochs	DIA-Libraries-5min	semispecific	DDA libraries 5min
20200710_EXPL2_Evo2_PR_SA_200spd_DDA_Ancient_HpH12_KnownBone_Bos-primigenius_P30_07	Iron Age aurochs	DIA-Libraries-5min	semispecific	DDA libraries 5min
20200710_EXPL2_Evo2_PR_SA_200spd_DDA_Ancient_HpH12_KnownBone_Bos-primigenius_P30_08	Iron Age aurochs	DIA-Libraries-5min	semispecific	DDA libraries 5min
20200710_EXPL2_Evo2_PR_SA_200spd_DDA_Ancient_HpH12_KnownBone_Bos-primigenius_P30_09	Iron Age aurochs	DIA-Libraries-5min	semispecific	DDA libraries 5min
20200710_EXPL2_Evo2_PR_SA_200spd_DDA_Ancient_HpH12_KnownBone_Bos-primigenius_P30_10	Iron Age aurochs	DIA-Libraries-5min	semispecific	DDA libraries 5min
20200710_EXPL2_Evo2_PR_SA_200spd_DDA_Ancient_HpH12_KnownBone_Bos-primigenius_P30_11	Iron Age aurochs	DIA-Libraries-5min	semispecific	DDA libraries 5min
20200710_EXPL2_Evo2_PR_SA_200spd_DDA_Ancient_HpH12_KnownBone_Bos-primigenius_P30_12	Iron Age aurochs	DIA-Libraries-5min	semispecific	DDA libraries 5min
20200710_EXPL2_Evo2_PR_SA_200spd_DDA_Ancient_HpH12_KnownBone_Capra-hircus_P32_01	medieval goat	DIA-Libraries-5min	semispecific	DDA libraries 5min
20200710_EXPL2_Evo2_PR_SA_200spd_DDA_Ancient_HpH12_KnownBone_Capra-hircus_P32_02	medieval goat	DIA-Libraries-5min	semispecific	DDA libraries 5min
20200710_EXPL2_Evo2_PR_SA_200spd_DDA_Ancient_HpH12_KnownBone_Capra-hircus_P32_03	medieval goat	DIA-Libraries-5min	semispecific	DDA libraries 5min
20200710_EXPL2_Evo2_PR_SA_200spd_DDA_Ancient_HpH12_KnownBone_Capra-hircus_P32_04	medieval goat	DIA-Libraries-5min	semispecific	DDA libraries 5min
20200710_EXPL2_Evo2_PR_SA_200spd_DDA_Ancient_HpH12_KnownBone_Capra-hircus_P32_05	medieval goat	DIA-Libraries-5min	semispecific	DDA libraries 5min
20200710_EXPL2_Evo2_PR_SA_200spd_DDA_Ancient_HpH12_KnownBone_Capra-hircus_P32_06	medieval goat	DIA-Libraries-5min	semispecific	DDA libraries 5min
20200710_EXPL2_Evo2_PR_SA_200spd_DDA_Ancient_HpH12_KnownBone_Capra-hircus_P32_07	medieval goat	DIA-Libraries-5min	semispecific	DDA libraries 5min
20200710_EXPL2_Evo2_PR_SA_200spd_DDA_Ancient_HpH12_KnownBone_Capra-hircus_P32_08	medieval goat	DIA-Libraries-5min	semispecific	DDA libraries 5min
20200710_EXPL2_Evo2_PR_SA_200spd_DDA_Ancient_HpH12_KnownBone_Capra-hircus_P32_09	medieval goat	DIA-Libraries-5min	semispecific	DDA libraries 5min
20200710_EXPL2_Evo2_PR_SA_200spd_DDA_Ancient_HpH12_KnownBone_Capra-hircus_P32_10	medieval goat	DIA-Libraries-5min	semispecific	DDA libraries 5min
20200710_EXPL2_Evo2_PR_SA_200spd_DDA_Ancient_HpH12_KnownBone_Capra-hircus_P32_11	medieval goat	DIA-Libraries-5min	semispecific	DDA libraries 5min
20200710_EXPL2_Evo2_PR_SA_200spd_DDA_Ancient_HpH12_KnownBone_Capra-hircus_P32_12	medieval goat	DIA-Libraries-5min	semispecific	DDA libraries 5min
20200710_EXPL2_Evo2_PR_SA_200spd_DDA_Ancient_HpH12_KnownBone_Equus-Asi-X-Cab_P35_01	medieval mule	DIA-Libraries-5min	semispecific	DDA libraries 5min
20200710_EXPL2_Evo2_PR_SA_200spd_DDA_Ancient_HpH12_KnownBone_Equus-Asi-X-Cab_P35_02	medieval mule	DIA-Libraries-5min	semispecific	DDA libraries 5min
20200710_EXPL2_Evo2_PR_SA_200spd_DDA_Ancient_HpH12_KnownBone_Equus-Asi-X-Cab_P35_03	medieval mule	DIA-Libraries-5min	semispecific	DDA libraries 5min
20200710_EXPL2_Evo2_PR_SA_200spd_DDA_Ancient_HpH12_KnownBone_Equus-Asi-X-Cab_P35_04	medieval mule	DIA-Libraries-5min	semispecific	DDA libraries 5min
20200710_EXPL2_Evo2_PR_SA_200spd_DDA_Ancient_HpH12_KnownBone_Equus-Asi-X-Cab_P35_05	medieval mule	DIA-Libraries-5min	semispecific	DDA libraries 5min
20200710_EXPL2_Evo2_PR_SA_200spd_DDA_Ancient_HpH12_KnownBone_Equus-Asi-X-Cab_P35_06	medieval mule	DIA-Libraries-5min	semispecific	DDA libraries 5min
20200710_EXPL2_Evo2_PR_SA_200spd_DDA_Ancient_HpH12_KnownBone_Equus-Asi-X-Cab_P35_07	medieval mule	DIA-Libraries-5min	semispecific	DDA libraries 5min
20200710_EXPL2_Evo2_PR_SA_200spd_DDA_Ancient_HpH12_KnownBone_Equus-Asi-X-Cab_P35_08	medieval mule	DIA-Libraries-5min	semispecific	DDA libraries 5min
20200710_EXPL2_Evo2_PR_SA_200spd_DDA_Ancient_HpH12_KnownBone_Equus-Asi-X-Cab_P35_09	medieval mule	DIA-Libraries-5min	semispecific	DDA libraries 5min
20200710_EXPL2_Evo2_PR_SA_200spd_DDA_Ancient_HpH12_KnownBone_Equus-Asi-X-Cab_P35_10	medieval mule	DIA-Libraries-5min	semispecific	DDA libraries 5min
20200710_EXPL2_Evo2_PR_SA_200spd_DDA_Ancient_HpH12_KnownBone_Equus-Asi-X-Cab_P35_11	medieval mule	DIA-Libraries-5min	semispecific	DDA libraries 5min
20200710_EXPL2_Evo2_PR_SA_200spd_DDA_Ancient_HpH12_KnownBone_Equus-Asi-X-Cab_P35_12	medieval mule	DIA-Libraries-5min	semispecific	DDA libraries 5min
20200710_EXPL2_Evo2_PR_SA_200spd_DDA_Ancient_HpH12_KnownBone_Equus-asinus_P23_01	medieval donkey	DIA-Libraries-5min	semispecific	DDA libraries 5min
20200710_EXPL2_Evo2_PR_SA_200spd_DDA_Ancient_HpH12_KnownBone_Equus-asinus_P23_02	medieval donkey	DIA-Libraries-5min	semispecific	DDA libraries 5min
20200710_EXPL2_Evo2_PR_SA_200spd_DDA_Ancient_HpH12_KnownBone_Equus-asinus_P23_03	medieval donkey	DIA-Libraries-5min	semispecific	DDA libraries 5min
20200710_EXPL2_Evo2_PR_SA_200spd_DDA_Ancient_HpH12_KnownBone_Equus-asinus_P23_04	medieval donkey	DIA-Libraries-5min	semispecific	DDA libraries 5min
20200710_EXPL2_Evo2_PR_SA_200spd_DDA_Ancient_HpH12_KnownBone_Equus-asinus_P23_05	medieval donkey	DIA-Libraries-5min	semispecific	DDA libraries 5min
20200710_EXPL2_Evo2_PR_SA_200spd_DDA_Ancient_HpH12_KnownBone_Equus-asinus_P23_06	medieval donkey	DIA-Libraries-5min	semispecific	DDA libraries 5min
20200710_EXPL2_Evo2_PR_SA_200spd_DDA_Ancient_HpH12_KnownBone_Equus-asinus_P23_07	medieval donkey	DIA-Libraries-5min	semispecific	DDA libraries 5min
20200710_EXPL2_Evo2_PR_SA_200spd_DDA_Ancient_HpH12_KnownBone_Equus-asinus_P23_08	medieval donkey	DIA-Libraries-5min	semispecific	DDA libraries 5min
20200710_EXPL2_Evo2_PR_SA_200spd_DDA_Ancient_HpH12_KnownBone_Equus-asinus_P23_09	medieval donkey	DIA-Libraries-5min	semispecific	DDA libraries 5min
20200710_EXPL2_Evo2_PR_SA_200spd_DDA_Ancient_HpH12_KnownBone_Equus-asinus_P23_10	medieval donkey	DIA-Libraries-5min	semispecific	DDA libraries 5min
20200710_EXPL2_Evo2_PR_SA_200spd_DDA_Ancient_HpH12_KnownBone_Equus-asinus_P23_11	medieval donkey	DIA-Libraries-5min	semispecific	DDA libraries 5min
20200710_EXPL2_Evo2_PR_SA_200spd_DDA_Ancient_HpH12_KnownBone_Equus-asinus_P23_12	medieval donkey	DIA-Libraries-5min	semispecific	DDA libraries 5min
20200710_EXPL2_Evo2_PR_SA_200spd_DDA_Ancient_HpH12_KnownBone_Equus-przewalskii_P25_01	medieval Przewalskii horse	DIA-Libraries-5min	semispecific	DDA libraries 5min
20200710_EXPL2_Evo2_PR_SA_200spd_DDA_Ancient_HpH12_KnownBone_Equus-przewalskii_P25_02	medieval Przewalskii horse	DIA-Libraries-5min	semispecific	DDA libraries 5min
20200710_EXPL2_Evo2_PR_SA_200spd_DDA_Ancient_HpH12_KnownBone_Equus-przewalskii_P25_03	medieval Przewalskii horse	DIA-Libraries-5min	semispecific	DDA libraries 5min
20200710_EXPL2_Evo2_PR_SA_200spd_DDA_Ancient_HpH12_KnownBone_Equus-przewalskii_P25_04	medieval Przewalskii horse	DIA-Libraries-5min	semispecific	DDA libraries 5min
20200710_EXPL2_Evo2_PR_SA_200spd_DDA_Ancient_HpH12_KnownBone_Equus-przewalskii_P25_05	medieval Przewalskii horse	DIA-Libraries-5min	semispecific	DDA libraries 5min
20200710_EXPL2_Evo2_PR_SA_200spd_DDA_Ancient_HpH12_KnownBone_Equus-przewalskii_P25_06	medieval Przewalskii horse	DIA-Libraries-5min	semispecific	DDA libraries 5min
20200710_EXPL2_Evo2_PR_SA_200spd_DDA_Ancient_HpH12_KnownBone_Equus-przewalskii_P25_07	medieval Przewalskii horse	DIA-Libraries-5min	semispecific	DDA libraries 5min
20200710_EXPL2_Evo2_PR_SA_200spd_DDA_Ancient_HpH12_KnownBone_Equus-przewalskii_P25_08	medieval Przewalskii horse	DIA-Libraries-5min	semispecific	DDA libraries 5min
20200710_EXPL2_Evo2_PR_SA_200spd_DDA_Ancient_HpH12_KnownBone_Equus-przewalskii_P25_09	medieval Przewalskii horse	DIA-Libraries-5min	semispecific	DDA libraries 5min
20200710_EXPL2_Evo2_PR_SA_200spd_DDA_Ancient_HpH12_KnownBone_Equus-przewalskii_P25_10	medieval Przewalskii horse	DIA-Libraries-5min	semispecific	DDA libraries 5min
20200710_EXPL2_Evo2_PR_SA_200spd_DDA_Ancient_HpH12_KnownBone_Equus-przewalskii_P25_11	medieval Przewalskii horse	DIA-Libraries-5min	semispecific	DDA libraries 5min
20200710_EXPL2_Evo2_PR_SA_200spd_DDA_Ancient_HpH12_KnownBone_Equus-przewalskii_P25_12	medieval Przewalskii horse	DIA-Libraries-5min	semispecific	DDA libraries 5min
20200711_EXPL2_Evo2_PR_SA_200spd_DIA_Ancient_HpH12_unknown_BiBo_01	medieval European bison	DIA-Libraries-5min	semispecific	DDA libraries 5min
20200711_EXPL2_Evo2_PR_SA_200spd_DIA_Ancient_HpH12_unknown_BiBo_02	medieval European bison	DIA-Libraries-5min	semispecific	DDA libraries 5min
20200711_EXPL2_Evo2_PR_SA_200spd_DIA_Ancient_HpH12_unknown_BiBo_03	medieval European bison	DIA-Libraries-5min	semispecific	DDA libraries 5min
20200711_EXPL2_Evo2_PR_SA_200spd_DIA_Ancient_HpH12_unknown_BiBo_04	medieval European bison	DIA-Libraries-5min	semispecific	DDA libraries 5min
20200711_EXPL2_Evo2_PR_SA_200spd_DIA_Ancient_HpH12_unknown_BiBo_05	medieval European bison	DIA-Libraries-5min	semispecific	DDA libraries 5min
20200711_EXPL2_Evo2_PR_SA_200spd_DIA_Ancient_HpH12_unknown_BiBo_06	medieval European bison	DIA-Libraries-5min	semispecific	DDA libraries 5min
20200711_EXPL2_Evo2_PR_SA_200spd_DIA_Ancient_HpH12_unknown_BiBo_07	medieval European bison	DIA-Libraries-5min	semispecific	DDA libraries 5min
20200711_EXPL2_Evo2_PR_SA_200spd_DIA_Ancient_HpH12_unknown_BiBo_08	medieval European bison	DIA-Libraries-5min	semispecific	DDA libraries 5min
20200711_EXPL2_Evo2_PR_SA_200spd_DIA_Ancient_HpH12_unknown_BiBo_09	medieval European bison	DIA-Libraries-5min	semispecific	DDA libraries 5min
20200711_EXPL2_Evo2_PR_SA_200spd_DIA_Ancient_HpH12_unknown_BiBo_10	medieval European bison	DIA-Libraries-5min	semispecific	DDA libraries 5min
20200711_EXPL2_Evo2_PR_SA_200spd_DIA_Ancient_HpH12_unknown_BiBo_11	medieval European bison	DIA-Libraries-5min	semispecific	DDA libraries 5min
20200711_EXPL2_Evo2_PR_SA_200spd_DIA_Ancient_HpH12_unknown_BiBo_12	medieval European bison	DIA-Libraries-5min	semispecific	DDA libraries 5min
20200711_EXPL2_Evo2_PR_SA_200spd_DIA_Ancient_HpH12_unknown_Chimp1_01	modern chimpanzee	DIA-Libraries-5min	semispecific	DDA libraries 5min
20200711_EXPL2_Evo2_PR_SA_200spd_DIA_Ancient_HpH12_unknown_Chimp1_02	modern chimpanzee	DIA-Libraries-5min	semispecific	DDA libraries 5min
20200711_EXPL2_Evo2_PR_SA_200spd_DIA_Ancient_HpH12_unknown_Chimp1_03	modern chimpanzee	DIA-Libraries-5min	semispecific	DDA libraries 5min
20200711_EXPL2_Evo2_PR_SA_200spd_DIA_Ancient_HpH12_unknown_Chimp1_04	modern chimpanzee	DIA-Libraries-5min	semispecific	DDA libraries 5min
20200711_EXPL2_Evo2_PR_SA_200spd_DIA_Ancient_HpH12_unknown_Chimp1_05	modern chimpanzee	DIA-Libraries-5min	semispecific	DDA libraries 5min
20200711_EXPL2_Evo2_PR_SA_200spd_DIA_Ancient_HpH12_unknown_Chimp1_06	modern chimpanzee	DIA-Libraries-5min	semispecific	DDA libraries 5min
20200711_EXPL2_Evo2_PR_SA_200spd_DIA_Ancient_HpH12_unknown_Chimp1_07	modern chimpanzee	DIA-Libraries-5min	semispecific	DDA libraries 5min
20200711_EXPL2_Evo2_PR_SA_200spd_DIA_Ancient_HpH12_unknown_Chimp1_08	modern chimpanzee	DIA-Libraries-5min	semispecific	DDA libraries 5min
20200711_EXPL2_Evo2_PR_SA_200spd_DIA_Ancient_HpH12_unknown_Chimp1_09	modern chimpanzee	DIA-Libraries-5min	semispecific	DDA libraries 5min
20200711_EXPL2_Evo2_PR_SA_200spd_DIA_Ancient_HpH12_unknown_Chimp1_10	modern chimpanzee	DIA-Libraries-5min	semispecific	DDA libraries 5min
20200711_EXPL2_Evo2_PR_SA_200spd_DIA_Ancient_HpH12_unknown_Chimp1_11	modern chimpanzee	DIA-Libraries-5min	semispecific	DDA libraries 5min
20200711_EXPL2_Evo2_PR_SA_200spd_DIA_Ancient_HpH12_unknown_Chimp1_12	modern chimpanzee	DIA-Libraries-5min	semispecific	DDA libraries 5min
20200711_EXPL2_Evo2_PR_SA_200spd_DIA_Ancient_HpH12_unknown_Gorilla1_01	modern gorilla	DIA-Libraries-5min	semispecific	DDA libraries 5min
20200711_EXPL2_Evo2_PR_SA_200spd_DIA_Ancient_HpH12_unknown_Gorilla1_02	modern gorilla	DIA-Libraries-5min	semispecific	DDA libraries 5min
20200711_EXPL2_Evo2_PR_SA_200spd_DIA_Ancient_HpH12_unknown_Gorilla1_03	modern gorilla	DIA-Libraries-5min	semispecific	DDA libraries 5min
20200711_EXPL2_Evo2_PR_SA_200spd_DIA_Ancient_HpH12_unknown_Gorilla1_04	modern gorilla	DIA-Libraries-5min	semispecific	DDA libraries 5min
20200711_EXPL2_Evo2_PR_SA_200spd_DIA_Ancient_HpH12_unknown_Gorilla1_05	modern gorilla	DIA-Libraries-5min	semispecific	DDA libraries 5min
20200711_EXPL2_Evo2_PR_SA_200spd_DIA_Ancient_HpH12_unknown_Gorilla1_06	modern gorilla	DIA-Libraries-5min	semispecific	DDA libraries 5min
20200711_EXPL2_Evo2_PR_SA_200spd_DIA_Ancient_HpH12_unknown_Gorilla1_07	modern gorilla	DIA-Libraries-5min	semispecific	DDA libraries 5min
20200711_EXPL2_Evo2_PR_SA_200spd_DIA_Ancient_HpH12_unknown_Gorilla1_08	modern gorilla	DIA-Libraries-5min	semispecific	DDA libraries 5min
20200711_EXPL2_Evo2_PR_SA_200spd_DIA_Ancient_HpH12_unknown_Gorilla1_09	modern gorilla	DIA-Libraries-5min	semispecific	DDA libraries 5min
20200711_EXPL2_Evo2_PR_SA_200spd_DIA_Ancient_HpH12_unknown_Gorilla1_10	modern gorilla	DIA-Libraries-5min	semispecific	DDA libraries 5min
20200711_EXPL2_Evo2_PR_SA_200spd_DIA_Ancient_HpH12_unknown_Gorilla1_11	modern gorilla	DIA-Libraries-5min	semispecific	DDA libraries 5min
20200711_EXPL2_Evo2_PR_SA_200spd_DIA_Ancient_HpH12_unknown_Gorilla1_12	modern gorilla	DIA-Libraries-5min	semispecific	DDA libraries 5min
20200711_EXPL2_Evo2_PR_SA_200spd_DIA_Ancient_HpH12_unknown_Orangutan2_01	modern orangutan	DIA-Libraries-5min	semispecific	DDA libraries 5min
20200711_EXPL2_Evo2_PR_SA_200spd_DIA_Ancient_HpH12_unknown_Orangutan2_02	modern orangutan	DIA-Libraries-5min	semispecific	DDA libraries 5min
20200711_EXPL2_Evo2_PR_SA_200spd_DIA_Ancient_HpH12_unknown_Orangutan2_03	modern orangutan	DIA-Libraries-5min	semispecific	DDA libraries 5min
20200711_EXPL2_Evo2_PR_SA_200spd_DIA_Ancient_HpH12_unknown_Orangutan2_04	modern orangutan	DIA-Libraries-5min	semispecific	DDA libraries 5min
20200711_EXPL2_Evo2_PR_SA_200spd_DIA_Ancient_HpH12_unknown_Orangutan2_05	modern orangutan	DIA-Libraries-5min	semispecific	DDA libraries 5min
20200711_EXPL2_Evo2_PR_SA_200spd_DIA_Ancient_HpH12_unknown_Orangutan2_06	modern orangutan	DIA-Libraries-5min	semispecific	DDA libraries 5min
20200711_EXPL2_Evo2_PR_SA_200spd_DIA_Ancient_HpH12_unknown_Orangutan2_07	modern orangutan	DIA-Libraries-5min	semispecific	DDA libraries 5min
20200711_EXPL2_Evo2_PR_SA_200spd_DIA_Ancient_HpH12_unknown_Orangutan2_08	modern orangutan	DIA-Libraries-5min	semispecific	DDA libraries 5min
20200711_EXPL2_Evo2_PR_SA_200spd_DIA_Ancient_HpH12_unknown_Orangutan2_09	modern orangutan	DIA-Libraries-5min	semispecific	DDA libraries 5min
20200711_EXPL2_Evo2_PR_SA_200spd_DIA_Ancient_HpH12_unknown_Orangutan2_10	modern orangutan	DIA-Libraries-5min	semispecific	DDA libraries 5min
20200711_EXPL2_Evo2_PR_SA_200spd_DIA_Ancient_HpH12_unknown_Orangutan2_11	modern orangutan	DIA-Libraries-5min	semispecific	DDA libraries 5min
20200711_EXPL2_Evo2_PR_SA_200spd_DIA_Ancient_HpH12_unknown_Orangutan2_12	modern orangutan	DIA-Libraries-5min	semispecific	DDA libraries 5min

## Sheet: SPIN vs MALDI
Orbitrap_Position	Sample#	MALDI_Position	MALDI_File	MALDI_Replicate	Orbitrap_File	Sample	Set	Species
A1	1	A1	20210607_HX19_0_A1_1.txt	Spot1	20210605_EXPL2_Evo3_SA_ID01_01.raw	Iron age Sus	Salpetermosen	Sus Scrofa
A1	1	A4	20210607_HX19_0_A4_1.txt	Spot2	20210605_EXPL2_Evo3_SA_ID01_01.raw	Iron age Sus	Salpetermosen	Sus Scrofa
A1	1	A7	20210607_HX19_0_A7_1.txt	Spot3	20210605_EXPL2_Evo3_SA_ID01_01.raw	Iron age Sus	Salpetermosen	Sus Scrofa
A3	3	A3	20210607_HX19_0_A3_1.txt	Spot1	20210605_EXPL2_Evo3_SA_ID03_01.raw	Reference-UncommonDomestics_Bison-bonasus-P29	Less common domestics	Bison bonasus
A3	3	A6	20210607_HX19_0_A6_1.txt	Spot2	20210605_EXPL2_Evo3_SA_ID03_01.raw	Reference-UncommonDomestics_Bison-bonasus-P29	Less common domestics	Bison bonasus
A3	3	A9	20210607_HX19_0_A9_1.txt	Spot3	20210605_EXPL2_Evo3_SA_ID03_01.raw	Reference-UncommonDomestics_Bison-bonasus-P29	Less common domestics	Bison bonasus
A4	4	B1	20210607_HX19_0_B1_1.txt	Spot1	20210605_EXPL2_Evo3_SA_ID04_01.raw	Reference-Domestics_Sus-07	Common domestics	Sus scrofa
A4	4	B4	20210607_HX19_0_B4_1.txt	Spot2	20210605_EXPL2_Evo3_SA_ID04_01.raw	Reference-Domestics_Sus-07	Common domestics	Sus scrofa
A4	4	B7	20210607_HX19_0_B7_1.txt	Spot3	20210605_EXPL2_Evo3_SA_ID04_01.raw	Reference-Domestics_Sus-07	Common domestics	Sus scrofa
A5	5	B3	20210607_HX19_0_B3_1.txt	Spot1	20210605_EXPL2_Evo3_SA_ID05_01.raw	11	Salpetermosen	Ovis aries/Capra hircus?
A5	5	B6	20210607_HX19_0_B6_1.txt	Spot2	20210605_EXPL2_Evo3_SA_ID05_01.raw	11	Salpetermosen	Ovis aries/Capra hircus?
A5	5	B9	20210607_HX19_0_B9_1.txt	Spot3	20210605_EXPL2_Evo3_SA_ID05_01.raw	11	Salpetermosen	Ovis aries/Capra hircus?
A6	6	C1	20210607_HX19_0_C1_1.txt	Spot1	20210605_EXPL2_Evo3_SA_ID06_01.raw	Reference-Domestics_Sus-04	Common domestics	Sus scrofa
A6	6	C4	20210607_HX19_0_C4_1.txt	Spot2	20210605_EXPL2_Evo3_SA_ID06_01.raw	Reference-Domestics_Sus-04	Common domestics	Sus scrofa
A6	6	C7	20210607_HX19_0_C7_1.txt	Spot3	20210605_EXPL2_Evo3_SA_ID06_01.raw	Reference-Domestics_Sus-04	Common domestics	Sus scrofa
A7	7	C2	20210607_HX19_0_C2_1.txt	Spot1	20210605_EXPL2_Evo3_SA_ID07_01.raw	Reference-UncommonDomestics_Bos-primigenius-P31	Less common domestics	Bos primigenius
A7	7	C5	20210607_HX19_0_C5_1.txt	Spot2	20210605_EXPL2_Evo3_SA_ID07_01.raw	Reference-UncommonDomestics_Bos-primigenius-P31	Less common domestics	Bos primigenius
A7	7	C8	20210607_HX19_0_C8_1.txt	Spot3	20210605_EXPL2_Evo3_SA_ID07_01.raw	Reference-UncommonDomestics_Bos-primigenius-P31	Less common domestics	Bos primigenius
A8	8	C3	20210607_HX19_0_C3_1.txt	Spot1	20210605_EXPL2_Evo3_SA_ID08_01.raw	Reference-Primates_Gorilla-gorilla-Gor2	Great apes	Gorilla gorilla
A8	8	C6	20210607_HX19_0_C6_1.txt	Spot2	20210605_EXPL2_Evo3_SA_ID08_01.raw	Reference-Primates_Gorilla-gorilla-Gor2	Great apes	Gorilla gorilla
A8	8	C9	20210607_HX19_0_C9_1.txt	Spot3	20210605_EXPL2_Evo3_SA_ID08_01.raw	Reference-Primates_Gorilla-gorilla-Gor2	Great apes	Gorilla gorilla
A9	9	A10	20210607_HX19_0_A10_1.txt	Spot1	20210605_EXPL2_Evo3_SA_ID09_01.raw	FW-portugal_FW2-E5-A8-1519	Portugal	Capra hircus?
A9	9	A13	20210607_HX19_0_A13_1.txt	Spot2	20210605_EXPL2_Evo3_SA_ID09_01.raw	FW-portugal_FW2-E5-A8-1519	Portugal	Capra hircus?
A9	9	A16	20210607_HX19_0_A16_1.txt	Spot3	20210605_EXPL2_Evo3_SA_ID09_01.raw	FW-portugal_FW2-E5-A8-1519	Portugal	Capra hircus?
A10	10	A11	20210607_HX19_0_A11_1.txt	Spot1	20210605_EXPL2_Evo3_SA_ID10_01.raw	Reference-Domestics_Ovis-08	Common domestics	Ovis aries
A10	10	A14	20210607_HX19_0_A14_1.txt	Spot2	20210605_EXPL2_Evo3_SA_ID10_01.raw	Reference-Domestics_Ovis-08	Common domestics	Ovis aries
A10	10	A17	20210607_HX19_0_A17_1.txt	Spot3	20210605_EXPL2_Evo3_SA_ID10_01.raw	Reference-Domestics_Ovis-08	Common domestics	Ovis aries
A11	11	A12	20210607_HX19_0_A12_1.txt	Spot1	20210605_EXPL2_Evo3_SA_ID11_01.raw	FW-portugal_FW3-B8-GdC-33	Portugal	n.d.
A11	11	A15	20210607_HX19_0_A15_1.txt	Spot2	20210605_EXPL2_Evo3_SA_ID11_01.raw	FW-portugal_FW3-B8-GdC-33	Portugal	n.d.
A11	11	A18	20210607_HX19_0_A18_1.txt	Spot3	20210605_EXPL2_Evo3_SA_ID11_01.raw	FW-portugal_FW3-B8-GdC-33	Portugal	n.d.
A12	12	B10	20210607_HX19_0_B10_1.txt	Spot1	20210605_EXPL2_Evo3_SA_ID12_01.raw	FW-portugal_FW1-H3-ZZ7-151	Portugal	Equus caballus?
A12	12	B13	20210607_HX19_0_B13_1.txt	Spot2	20210605_EXPL2_Evo3_SA_ID12_01.raw	FW-portugal_FW1-H3-ZZ7-151	Portugal	Equus caballus?
A12	12	B16	20210607_HX19_0_B16_1.txt	Spot3	20210605_EXPL2_Evo3_SA_ID12_01.raw	FW-portugal_FW1-H3-ZZ7-151	Portugal	Equus caballus?
B1	13	B12	20210607_HX19_0_B12_1.txt	Spot1	20210605_EXPL2_Evo3_SA_ID13_01.raw	FW-portugal_FW2-B5-A8-1467	Portugal	Ovis aries/Capra hircus?
B1	13	B15	20210607_HX19_0_B15_1.txt	Spot2	20210605_EXPL2_Evo3_SA_ID13_01.raw	FW-portugal_FW2-B5-A8-1467	Portugal	Ovis aries/Capra hircus?
B1	13	B18	20210607_HX19_0_B18_1.txt	Spot3	20210605_EXPL2_Evo3_SA_ID13_01.raw	FW-portugal_FW2-B5-A8-1467	Portugal	Ovis aries/Capra hircus?
B2	14	C10	20210607_HX19_0_C10_1.txt	Spot1	20210605_EXPL2_Evo3_SA_ID14_01.raw	FW-portugal_FW2-G11-GdC-1	Portugal	Odocoileus virginianus?
B2	14	C13	20210607_HX19_0_C13_1.txt	Spot2	20210605_EXPL2_Evo3_SA_ID14_01.raw	FW-portugal_FW2-G11-GdC-1	Portugal	Odocoileus virginianus?
B2	14	C16	20210607_HX19_0_C16_1.txt	Spot3	20210605_EXPL2_Evo3_SA_ID14_01.raw	FW-portugal_FW2-G11-GdC-1	Portugal	Odocoileus virginianus?
B3	15	C11	20210607_HX19_0_C11_1.txt	Spot1	20210605_EXPL2_Evo3_SA_ID15_01.raw	Reference-Domestics_Sus-06	Common domestics	Sus scrofa
B3	15	C14	20210607_HX19_0_C14_1.txt	Spot2	20210605_EXPL2_Evo3_SA_ID15_01.raw	Reference-Domestics_Sus-06	Common domestics	Sus scrofa
B3	15	C17	20210607_HX19_0_C17_1.txt	Spot3	20210605_EXPL2_Evo3_SA_ID15_01.raw	Reference-Domestics_Sus-06	Common domestics	Sus scrofa
B4	16	C12	20210607_HX19_0_C12_1.txt	Spot1	20210605_EXPL2_Evo3_SA_ID16_01.raw	Reference-Domestics_Bos-05	Common domestics	Bos taurus
B4	16	C15	20210607_HX19_0_C15_1.txt	Spot2	20210605_EXPL2_Evo3_SA_ID16_01.raw	Reference-Domestics_Bos-05	Common domestics	Bos taurus
B4	16	C18	20210607_HX19_0_C18_1.txt	Spot3	20210605_EXPL2_Evo3_SA_ID16_01.raw	Reference-Domestics_Bos-05	Common domestics	Bos taurus
B5	17	A19	20210607_HX19_0_A19_1.txt	Spot1	20210605_EXPL2_Evo3_SA_ID17_01.raw	FW-portugal_FW3-B3-GdC-28	Portugal	Great ape?
B5	17	A22	20210607_HX19_0_A22_1.txt	Spot2	20210605_EXPL2_Evo3_SA_ID17_01.raw	FW-portugal_FW3-B3-GdC-28	Portugal	Great ape?
B5	17	D1	20210607_HX19_0_D1_1.txt	Spot3	20210605_EXPL2_Evo3_SA_ID17_01.raw	FW-portugal_FW3-B3-GdC-28	Portugal	Great ape?
B7	19	A21	20210607_HX19_0_A21_1.txt	Spot1	20210605_EXPL2_Evo3_SA_ID19_01.raw	Reference-UncommonDomestics_Bison-bonasus-P28	Less common domestics	Bison bonasus
B7	19	A24	20210607_HX19_0_A24_1.txt	Spot2	20210605_EXPL2_Evo3_SA_ID19_01.raw	Reference-UncommonDomestics_Bison-bonasus-P28	Less common domestics	Bison bonasus
B7	19	D3	20210607_HX19_0_D3_1.txt	Spot3	20210605_EXPL2_Evo3_SA_ID19_01.raw	Reference-UncommonDomestics_Bison-bonasus-P28	Less common domestics	Bison bonasus
B8	20	B19	20210607_HX19_0_B19_1.txt	Spot1	20210605_EXPL2_Evo3_SA_ID20_01.raw	7900	Salpetermosen	Ovis aries?
B8	20	B22	20210607_HX19_0_B22_1.txt	Spot2	20210605_EXPL2_Evo3_SA_ID20_01.raw	7900	Salpetermosen	Ovis aries?
B8	20	E1	20210607_HX19_0_E1_1.txt	Spot3	20210605_EXPL2_Evo3_SA_ID20_01.raw	7900	Salpetermosen	Ovis aries?
B9	21	B21	20210607_HX19_0_B21_1.txt	Spot1	20210605_EXPL2_Evo3_SA_ID21_01.raw	FW-portugal_FW1-H12-ZZ8-768	Portugal	Odocoileus virginianus?
B9	21	B24	20210607_HX19_0_B24_1.txt	Spot2	20210605_EXPL2_Evo3_SA_ID21_01.raw	FW-portugal_FW1-H12-ZZ8-768	Portugal	Odocoileus virginianus?
B9	21	E3	20210607_HX19_0_E3_1.txt	Spot3	20210605_EXPL2_Evo3_SA_ID21_01.raw	FW-portugal_FW1-H12-ZZ8-768	Portugal	Odocoileus virginianus?
B10	22	C19	20210607_HX19_0_C19_1.txt	Spot1	20210605_EXPL2_Evo3_SA_ID22_01.raw	Reference-Domestics_Equus-01	Common domestics	Equus caballus
B10	22	C22	20210607_HX19_0_C22_1.txt	Spot2	20210605_EXPL2_Evo3_SA_ID22_01.raw	Reference-Domestics_Equus-01	Common domestics	Equus caballus
B10	22	F1	20210607_HX19_0_F1_1.txt	Spot3	20210605_EXPL2_Evo3_SA_ID22_01.raw	Reference-Domestics_Equus-01	Common domestics	Equus caballus
B11	23	C20	20210607_HX19_0_C20_1.txt	Spot1	20210605_EXPL2_Evo3_SA_ID23_01.raw	FW-portugal_FW3-B5-GdC-30	Portugal	n.d.
B11	23	C23	20210607_HX19_0_C23_1.txt	Spot2	20210605_EXPL2_Evo3_SA_ID23_01.raw	FW-portugal_FW3-B5-GdC-30	Portugal	n.d.
B11	23	F2	20210607_HX19_0_F2_1.txt	Spot3	20210605_EXPL2_Evo3_SA_ID23_01.raw	FW-portugal_FW3-B5-GdC-30	Portugal	n.d.
B12	24	C21	20210607_HX19_0_C21_1.txt	Spot1	20210605_EXPL2_Evo3_SA_ID24_01.raw	FW-portugal_FW1-D5-I19-4185	Portugal	Odocoileus virginianus?
B12	24	C24	20210607_HX19_0_C24_1.txt	Spot2	20210605_EXPL2_Evo3_SA_ID24_01.raw	FW-portugal_FW1-D5-I19-4185	Portugal	Odocoileus virginianus?
B12	24	F3	20210607_HX19_0_F3_1.txt	Spot3	20210605_EXPL2_Evo3_SA_ID24_01.raw	FW-portugal_FW1-D5-I19-4185	Portugal	Odocoileus virginianus?
C1	25	D4	20210607_HX19_0_D4_1.txt	Spot1	20210605_EXPL2_Evo3_SA_ID25_01.raw	7752	Salpetermosen	Ovis aries/Capra hircus?
C1	25	D7	20210607_HX19_0_D7_1.txt	Spot2	20210605_EXPL2_Evo3_SA_ID25_01.raw	7752	Salpetermosen	Ovis aries/Capra hircus?
C1	25	D10	20210607_HX19_0_D10_1.txt	Spot3	20210605_EXPL2_Evo3_SA_ID25_01.raw	7752	Salpetermosen	Ovis aries/Capra hircus?
C2	26	D5	20210607_HX19_0_D5_1.txt	Spot1	20210605_EXPL2_Evo3_SA_ID26_01.raw	5912	Salpetermosen	Sus scrofa?
C2	26	D8	20210607_HX19_0_D8_1.txt	Spot2	20210605_EXPL2_Evo3_SA_ID26_01.raw	5912	Salpetermosen	Sus scrofa?
C2	26	D11	20210607_HX19_0_D11_1.txt	Spot3	20210605_EXPL2_Evo3_SA_ID26_01.raw	5912	Salpetermosen	Sus scrofa?
C3	27	D6	20210607_HX19_0_D6_1.txt	Spot1	20210605_EXPL2_Evo3_SA_ID27_01.raw	Reference-UncommonDomestics_Equus-asinus-P24	Less common domestics	Equus asinus
C3	27	D9	20210607_HX19_0_D9_1.txt	Spot2	20210605_EXPL2_Evo3_SA_ID27_01.raw	Reference-UncommonDomestics_Equus-asinus-P24	Less common domestics	Equus asinus
C3	27	D12	20210607_HX19_0_D12_1.txt	Spot3	20210605_EXPL2_Evo3_SA_ID27_01.raw	Reference-UncommonDomestics_Equus-asinus-P24	Less common domestics	Equus asinus
C4	28	E4	20210607_HX19_0_E4_1.txt	Spot1	20210605_EXPL2_Evo3_SA_ID28_01.raw	Reference-Domestics_Ovis-04	Common domestics	Ovis aries
C4	28	E7	20210607_HX19_0_E7_1.txt	Spot2	20210605_EXPL2_Evo3_SA_ID28_01.raw	Reference-Domestics_Ovis-04	Common domestics	Ovis aries
C4	28	E10	20210607_HX19_0_E10_1.txt	Spot3	20210605_EXPL2_Evo3_SA_ID28_01.raw	Reference-Domestics_Ovis-04	Common domestics	Ovis aries
C5	29	E6	20210607_HX19_0_E6_1.txt	Spot1	20210605_EXPL2_Evo3_SA_ID29_01.raw	8050	Salpetermosen	Ovis aries?
C5	29	E9	20210607_HX19_0_E9_1.txt	Spot2	20210605_EXPL2_Evo3_SA_ID29_01.raw	8050	Salpetermosen	Ovis aries?
C5	29	E12	20210607_HX19_0_E12_1.txt	Spot3	20210605_EXPL2_Evo3_SA_ID29_01.raw	8050	Salpetermosen	Ovis aries?
C6	30	F4	20210607_HX19_0_F4_1.txt	Spot1	20210605_EXPL2_Evo3_SA_ID30_01.raw	Reference-UncommonDomestics_Capra-hircus-P33	Less common domestics	Capra hircus
C6	30	F7	20210607_HX19_0_F7_1.txt	Spot2	20210605_EXPL2_Evo3_SA_ID30_01.raw	Reference-UncommonDomestics_Capra-hircus-P33	Less common domestics	Capra hircus
C6	30	F10	20210607_HX19_0_F10_1.txt	Spot3	20210605_EXPL2_Evo3_SA_ID30_01.raw	Reference-UncommonDomestics_Capra-hircus-P33	Less common domestics	Capra hircus
C7	31	F5	20210607_HX19_0_F5_1.txt	Spot1	20210605_EXPL2_Evo3_SA_ID31_01.raw	P37	Salpetermosen	Sus scrofa?
C7	31	F8	20210607_HX19_0_F8_1.txt	Spot2	20210605_EXPL2_Evo3_SA_ID31_01.raw	P37	Salpetermosen	Sus scrofa?
C7	31	F11	20210607_HX19_0_F11_1.txt	Spot3	20210605_EXPL2_Evo3_SA_ID31_01.raw	P37	Salpetermosen	Sus scrofa?
C8	32	F6	20210607_HX19_0_F6_1.txt	Spot1	20210605_EXPL2_Evo3_SA_ID32_01.raw	FW-portugal_FW2-H6-GdC-8	Portugal	Odocoileus virginianus?
C8	32	F9	20210607_HX19_0_F9_1.txt	Spot2	20210605_EXPL2_Evo3_SA_ID32_01.raw	FW-portugal_FW2-H6-GdC-8	Portugal	Odocoileus virginianus?
C8	32	F12	20210607_HX19_0_F12_1.txt	Spot3	20210605_EXPL2_Evo3_SA_ID32_01.raw	FW-portugal_FW2-H6-GdC-8	Portugal	Odocoileus virginianus?
C10	34	D14	20210607_HX19_0_D14_1.txt	Spot1	20210605_EXPL2_Evo3_SA_ID34_01.raw	Reference-UncommonDomestics_Equus-asinus-P22	Less common domestics	Equus asinus
C10	34	D17	20210607_HX19_0_D17_1.txt	Spot2	20210605_EXPL2_Evo3_SA_ID34_01.raw	Reference-UncommonDomestics_Equus-asinus-P22	Less common domestics	Equus asinus
C10	34	D20	20210607_HX19_0_D20_1.txt	Spot3	20210605_EXPL2_Evo3_SA_ID34_01.raw	Reference-UncommonDomestics_Equus-asinus-P22	Less common domestics	Equus asinus
C11	35	D15	20210607_HX19_0_D15_1.txt	Spot1	20210605_EXPL2_Evo3_SA_ID35_01.raw	7797	Salpetermosen	Ovis aries?
C11	35	D18	20210607_HX19_0_D18_1.txt	Spot2	20210605_EXPL2_Evo3_SA_ID35_01.raw	7797	Salpetermosen	Ovis aries?
C11	35	D21	20210607_HX19_0_D21_1.txt	Spot3	20210605_EXPL2_Evo3_SA_ID35_01.raw	7797	Salpetermosen	Ovis aries?
C12	36	E13	20210607_HX19_0_E13_1.txt	Spot1	20210605_EXPL2_Evo3_SA_ID36_01.raw	5327	Salpetermosen	Ovis aries?
C12	36	E16	20210607_HX19_0_E16_1.txt	Spot2	20210605_EXPL2_Evo3_SA_ID36_01.raw	5327	Salpetermosen	Ovis aries?
C12	36	E19	20210607_HX19_0_E19_1.txt	Spot3	20210605_EXPL2_Evo3_SA_ID36_01.raw	5327	Salpetermosen	Ovis aries?
D1	37	E15	20210607_HX19_0_E15_1.txt	Spot1	20210605_EXPL2_Evo3_SA_ID37_01.raw	FW-portugal_FW1-D2-I19-4155	Portugal	Bos taurus?
D1	37	E18	20210607_HX19_0_E18_1.txt	Spot2	20210605_EXPL2_Evo3_SA_ID37_01.raw	FW-portugal_FW1-D2-I19-4155	Portugal	Bos taurus?
D1	37	E21	20210607_HX19_0_E21_1.txt	Spot3	20210605_EXPL2_Evo3_SA_ID37_01.raw	FW-portugal_FW1-D2-I19-4155	Portugal	Bos taurus?
D2	38	F13	20210607_HX19_0_F13_1.txt	Spot1	20210605_EXPL2_Evo3_SA_ID38_01.raw	Reference-Domestics_Equus-02	Common domestics	Equus caballus
D2	38	F16	20210607_HX19_0_F16_1.txt	Spot2	20210605_EXPL2_Evo3_SA_ID38_01.raw	Reference-Domestics_Equus-02	Common domestics	Equus caballus
D2	38	F19	20210607_HX19_0_F19_1.txt	Spot3	20210605_EXPL2_Evo3_SA_ID38_01.raw	Reference-Domestics_Equus-02	Common domestics	Equus caballus
D3	39	F14	20210607_HX19_0_F14_1.txt	Spot1	20210605_EXPL2_Evo3_SA_ID39_01.raw	Reference-UncommonDomestics_Equus-Asinus-X-Caballus-P36	Less common domestics	Equus asinus X caballus
D3	39	F17	20210607_HX19_0_F17_1.txt	Spot2	20210605_EXPL2_Evo3_SA_ID39_01.raw	Reference-UncommonDomestics_Equus-Asinus-X-Caballus-P36	Less common domestics	Equus asinus X caballus
D3	39	F20	20210607_HX19_0_F20_1.txt	Spot3	20210605_EXPL2_Evo3_SA_ID39_01.raw	Reference-UncommonDomestics_Equus-Asinus-X-Caballus-P36	Less common domestics	Equus asinus X caballus
D4	40	F15	20210607_HX19_0_F15_1.txt	Spot1	20210605_EXPL2_Evo3_SA_ID40_01.raw	FW-portugal_FW1-A10-H18-3655	Portugal	Equus asinus?
D4	40	F18	20210607_HX19_0_F18_1.txt	Spot2	20210605_EXPL2_Evo3_SA_ID40_01.raw	FW-portugal_FW1-A10-H18-3655	Portugal	Equus asinus?
D4	40	F21	20210607_HX19_0_F21_1.txt	Spot3	20210605_EXPL2_Evo3_SA_ID40_01.raw	FW-portugal_FW1-A10-H18-3655	Portugal	Equus asinus?
D5	41	D22	20210607_HX19_0_D22_1.txt	Spot1	20210605_EXPL2_Evo3_SA_ID41_01.raw	Reference-Domestics_Sus-08	Common domestics	Sus scrofa
D5	41	G1	20210607_HX19_0_G1_1.txt	Spot2	20210605_EXPL2_Evo3_SA_ID41_01.raw	Reference-Domestics_Sus-08	Common domestics	Sus scrofa
D5	41	G4	20210607_HX19_0_G4_1.txt	Spot3	20210605_EXPL2_Evo3_SA_ID41_01.raw	Reference-Domestics_Sus-08	Common domestics	Sus scrofa
D6	42	D23	20210607_HX19_0_D23_1.txt	Spot1	20210605_EXPL2_Evo3_SA_ID42_01.raw	Reference-Domestics_Ovis-03	Common domestics	Ovis aries
D6	42	G2	20210607_HX19_0_G2_1.txt	Spot2	20210605_EXPL2_Evo3_SA_ID42_01.raw	Reference-Domestics_Ovis-03	Common domestics	Ovis aries
D6	42	G5	20210607_HX19_0_G5_1.txt	Spot3	20210605_EXPL2_Evo3_SA_ID42_01.raw	Reference-Domestics_Ovis-03	Common domestics	Ovis aries
D7	43	D24	20210607_HX19_0_D24_1.txt	Spot1	20210605_EXPL2_Evo3_SA_ID43_01.raw	Reference-Domestics_Sus-02	Common domestics	Sus scrofa
D7	43	G3	20210607_HX19_0_G3_1.txt	Spot2	20210605_EXPL2_Evo3_SA_ID43_01.raw	Reference-Domestics_Sus-02	Common domestics	Sus scrofa
D7	43	G6	20210607_HX19_0_G6_1.txt	Spot3	20210605_EXPL2_Evo3_SA_ID43_01.raw	Reference-Domestics_Sus-02	Common domestics	Sus scrofa
D8	44	E22	20210607_HX19_0_E22_1.txt	Spot1	20210605_EXPL2_Evo3_SA_ID44_01.raw	Reference-UncommonDomestics_Equus-asinus-P23	Less common domestics	Equus asinus
D8	44	H1	20210607_HX19_0_H1_1.txt	Spot2	20210605_EXPL2_Evo3_SA_ID44_01.raw	Reference-UncommonDomestics_Equus-asinus-P23	Less common domestics	Equus asinus
D8	44	H4	20210607_HX19_0_H4_1.txt	Spot3	20210605_EXPL2_Evo3_SA_ID44_01.raw	Reference-UncommonDomestics_Equus-asinus-P23	Less common domestics	Equus asinus
D9	45	E24	20210607_HX19_0_E24_1.txt	Spot1	20210605_EXPL2_Evo3_SA_ID45_01.raw	FW-portugal_FW2-G6-A8-1566	Portugal	Equus caballus?
D9	45	H3	20210607_HX19_0_H3_1.txt	Spot2	20210605_EXPL2_Evo3_SA_ID45_01.raw	FW-portugal_FW2-G6-A8-1566	Portugal	Equus caballus?
D9	45	H6	20210607_HX19_0_H6_1.txt	Spot3	20210605_EXPL2_Evo3_SA_ID45_01.raw	FW-portugal_FW2-G6-A8-1566	Portugal	Equus caballus?
D10	46	F22	20210607_HX19_0_F22_1.txt	Spot1	20210605_EXPL2_Evo3_SA_ID46_01.raw	Reference-Domestics_Ovis-02	Common domestics	Ovis aries
D10	46	I1	20210607_HX19_0_I1_1.txt	Spot2	20210605_EXPL2_Evo3_SA_ID46_01.raw	Reference-Domestics_Ovis-02	Common domestics	Ovis aries
D10	46	I4	20210607_HX19_0_I4_1.txt	Spot3	20210605_EXPL2_Evo3_SA_ID46_01.raw	Reference-Domestics_Ovis-02	Common domestics	Ovis aries
D11	47	F23	20210607_HX19_0_F23_1.txt	Spot1	20210605_EXPL2_Evo3_SA_ID47_01.raw	8067	Salpetermosen	Sus scrofa?
D11	47	I2	20210607_HX19_0_I2_1.txt	Spot2	20210605_EXPL2_Evo3_SA_ID47_01.raw	8067	Salpetermosen	Sus scrofa?
D11	47	I5	20210607_HX19_0_I5_1.txt	Spot3	20210605_EXPL2_Evo3_SA_ID47_01.raw	8067	Salpetermosen	Sus scrofa?
D12	48	F24	20210607_HX19_0_F24_1.txt	Spot1	20210605_EXPL2_Evo3_SA_ID48_01.raw	7784	Salpetermosen	Ovis aries/Capra hircus?
D12	48	I3	20210607_HX19_0_I3_1.txt	Spot2	20210605_EXPL2_Evo3_SA_ID48_01.raw	7784	Salpetermosen	Ovis aries/Capra hircus?
D12	48	I6	20210607_HX19_0_I6_1.txt	Spot3	20210605_EXPL2_Evo3_SA_ID48_01.raw	7784	Salpetermosen	Ovis aries/Capra hircus?
E1	49	G7	20210607_HX19_0_G7_1.txt	Spot1	20210605_EXPL2_Evo3_SA_ID49_01.raw	Reference-Domestics_Blank-5	blank	blank
E1	49	G10	20210607_HX19_0_G10_1.txt	Spot2	20210605_EXPL2_Evo3_SA_ID49_01.raw	Reference-Domestics_Blank-5	blank	blank
E1	49	G13	20210607_HX19_0_G13_1.txt	Spot3	20210605_EXPL2_Evo3_SA_ID49_01.raw	Reference-Domestics_Blank-5	blank	blank
E2	50	G8	20210607_HX19_0_G8_1.txt	Spot1	20210605_EXPL2_Evo3_SA_ID50_01.raw	8071	Salpetermosen	Capra hircus?
E2	50	G11	20210607_HX19_0_G11_1.txt	Spot2	20210605_EXPL2_Evo3_SA_ID50_01.raw	8071	Salpetermosen	Capra hircus?
E2	50	G14	20210607_HX19_0_G14_1.txt	Spot3	20210605_EXPL2_Evo3_SA_ID50_01.raw	8071	Salpetermosen	Capra hircus?
E3	51	G9	20210607_HX19_0_G9_1.txt	Spot1	20210605_EXPL2_Evo3_SA_ID51_01.raw	Reference-UncommonDomestics_Equus-przewalskii-P26	Less common domestics	Equus przewalskii
E3	51	G12	20210607_HX19_0_G12_1.txt	Spot2	20210605_EXPL2_Evo3_SA_ID51_01.raw	Reference-UncommonDomestics_Equus-przewalskii-P26	Less common domestics	Equus przewalskii
E3	51	G15	20210607_HX19_0_G15_1.txt	Spot3	20210605_EXPL2_Evo3_SA_ID51_01.raw	Reference-UncommonDomestics_Equus-przewalskii-P26	Less common domestics	Equus przewalskii
E4	52	H7	20210607_HX19_0_H7_1.txt	Spot1	20210605_EXPL2_Evo3_SA_ID52_01.raw	7774	Salpetermosen	Capra hircus?
E4	52	H10	20210607_HX19_0_H10_1.txt	Spot2	20210605_EXPL2_Evo3_SA_ID52_01.raw	7774	Salpetermosen	Capra hircus?
E4	52	H13	20210607_HX19_0_H13_1.txt	Spot3	20210605_EXPL2_Evo3_SA_ID52_01.raw	7774	Salpetermosen	Capra hircus?
E5	53	H9	20210607_HX19_0_H9_1.txt	Spot1	20210605_EXPL2_Evo3_SA_ID53_01.raw	FW-portugal_FW2-F4-A8-1523	Portugal	Equus caballus?
E5	53	H12	20210607_HX19_0_H12_1.txt	Spot2	20210605_EXPL2_Evo3_SA_ID53_01.raw	FW-portugal_FW2-F4-A8-1523	Portugal	Equus caballus?
E5	53	H15	20210607_HX19_0_H15_1.txt	Spot3	20210605_EXPL2_Evo3_SA_ID53_01.raw	FW-portugal_FW2-F4-A8-1523	Portugal	Equus caballus?
E6	54	I7	20210607_HX19_0_I7_1.txt	Spot1	20210605_EXPL2_Evo3_SA_ID54_01.raw	Reference-UncommonDomestics_Capra-hircus-P34	Less common domestics	Capra hircus
E6	54	I10	20210607_HX19_0_I10_1.txt	Spot2	20210605_EXPL2_Evo3_SA_ID54_01.raw	Reference-UncommonDomestics_Capra-hircus-P34	Less common domestics	Capra hircus
E6	54	I13	20210607_HX19_0_I13_1.txt	Spot3	20210605_EXPL2_Evo3_SA_ID54_01.raw	Reference-UncommonDomestics_Capra-hircus-P34	Less common domestics	Capra hircus
E7	55	I8	20210607_HX19_0_I8_1.txt	Spot1	20210605_EXPL2_Evo3_SA_ID55_01.raw	Reference-Domestics_Bos-04	Common domestics	Bos taurus
E7	55	I11	20210607_HX19_0_I11_1.txt	Spot2	20210605_EXPL2_Evo3_SA_ID55_01.raw	Reference-Domestics_Bos-04	Common domestics	Bos taurus
E7	55	I14	20210607_HX19_0_I14_1.txt	Spot3	20210605_EXPL2_Evo3_SA_ID55_01.raw	Reference-Domestics_Bos-04	Common domestics	Bos taurus
E8	56	I9	20210607_HX19_0_I9_1.txt	Spot1	20210605_EXPL2_Evo3_SA_ID56_01.raw	FW-portugal_FW2-G10-A8-1566	Portugal	Odocoileus virginianus?
E8	56	I12	20210607_HX19_0_I12_1.txt	Spot2	20210605_EXPL2_Evo3_SA_ID56_01.raw	FW-portugal_FW2-G10-A8-1566	Portugal	Odocoileus virginianus?
E8	56	I15	20210607_HX19_0_I15_1.txt	Spot3	20210605_EXPL2_Evo3_SA_ID56_01.raw	FW-portugal_FW2-G10-A8-1566	Portugal	Odocoileus virginianus?
E9	57	G16	20210607_HX19_0_G16_1.txt	Spot1	20210605_EXPL2_Evo3_SA_ID57_01.raw	FW-portugal_FW1-F12-J18-1193	Portugal	Odocoileus virginianus?
E9	57	G19	20210607_HX19_0_G19_1.txt	Spot2	20210605_EXPL2_Evo3_SA_ID57_01.raw	FW-portugal_FW1-F12-J18-1193	Portugal	Odocoileus virginianus?
E9	57	G22	20210607_HX19_0_G22_1.txt	Spot3	20210605_EXPL2_Evo3_SA_ID57_01.raw	FW-portugal_FW1-F12-J18-1193	Portugal	Odocoileus virginianus?
E10	58	G17	20210607_HX19_0_G17_1.txt	Spot1	20210605_EXPL2_Evo3_SA_ID58_01.raw	Reference-UncommonDomestics_Bison-bonasus-P27	Less common domestics	Bison bonasus
E10	58	G20	20210607_HX19_0_G20_1.txt	Spot2	20210605_EXPL2_Evo3_SA_ID58_01.raw	Reference-UncommonDomestics_Bison-bonasus-P27	Less common domestics	Bison bonasus
E10	58	G23	20210607_HX19_0_G23_1.txt	Spot3	20210605_EXPL2_Evo3_SA_ID58_01.raw	Reference-UncommonDomestics_Bison-bonasus-P27	Less common domestics	Bison bonasus
E11	59	G18	20210607_HX19_0_G18_1.txt	Spot1	20210605_EXPL2_Evo3_SA_ID59_01.raw	Reference-UncommonDomestics_Equus-przewalskii-P25	Less common domestics	Equus przewalskii
E11	59	G21	20210607_HX19_0_G21_1.txt	Spot2	20210605_EXPL2_Evo3_SA_ID59_01.raw	Reference-UncommonDomestics_Equus-przewalskii-P25	Less common domestics	Equus przewalskii
E11	59	G24	20210607_HX19_0_G24_1.txt	Spot3	20210605_EXPL2_Evo3_SA_ID59_01.raw	Reference-UncommonDomestics_Equus-przewalskii-P25	Less common domestics	Equus przewalskii
E12	60	H16	20210607_HX19_0_H16_1.txt	Spot1	20210605_EXPL2_Evo3_SA_ID60_01.raw	FW-portugal_FW2-E12-A9-1249	Portugal	Equus asinus?
E12	60	H19	20210607_HX19_0_H19_1.txt	Spot2	20210605_EXPL2_Evo3_SA_ID60_01.raw	FW-portugal_FW2-E12-A9-1249	Portugal	Equus asinus?
E12	60	H22	20210607_HX19_0_H22_1.txt	Spot3	20210605_EXPL2_Evo3_SA_ID60_01.raw	FW-portugal_FW2-E12-A9-1249	Portugal	Equus asinus?
F1	61	H18	20210607_HX19_0_H18_1.txt	Spot1	20210605_EXPL2_Evo3_SA_ID61_01.raw	8065	Salpetermosen	Ovis aries?
F1	61	H21	20210607_HX19_0_H21_1.txt	Spot2	20210605_EXPL2_Evo3_SA_ID61_01.raw	8065	Salpetermosen	Ovis aries?
F1	61	H24	20210607_HX19_0_H24_1.txt	Spot3	20210605_EXPL2_Evo3_SA_ID61_01.raw	8065	Salpetermosen	Ovis aries?
F2	62	I16	20210607_HX19_0_I16_1.txt	Spot1	20210605_EXPL2_Evo3_SA_ID62_01.raw	Reference-Primates_Pongo-pygmaeus-Orang2	Great apes	Pongo abelii
F2	62	I19	20210607_HX19_0_I19_1.txt	Spot2	20210605_EXPL2_Evo3_SA_ID62_01.raw	Reference-Primates_Pongo-pygmaeus-Orang2	Great apes	Pongo abelii
F2	62	I22	20210607_HX19_0_I22_1.txt	Spot3	20210605_EXPL2_Evo3_SA_ID62_01.raw	Reference-Primates_Pongo-pygmaeus-Orang2	Great apes	Pongo abelii
F3	63	I17	20210607_HX19_0_I17_1.txt	Spot1	20210605_EXPL2_Evo3_SA_ID63_01.raw	Reference-Domestics_Bos-02	Common domestics	Bos taurus
F3	63	I20	20210607_HX19_0_I20_1.txt	Spot2	20210605_EXPL2_Evo3_SA_ID63_01.raw	Reference-Domestics_Bos-02	Common domestics	Bos taurus
F3	63	I23	20210607_HX19_0_I23_1.txt	Spot3	20210605_EXPL2_Evo3_SA_ID63_01.raw	Reference-Domestics_Bos-02	Common domestics	Bos taurus
F4	64	I18	20210607_HX19_0_I18_1.txt	Spot1	20210605_EXPL2_Evo3_SA_ID64_01.raw	Reference-UncommonDomestics_Bos-primigenius-P30	Less common domestics	Bos primigenius
F4	64	I21	20210607_HX19_0_I21_1.txt	Spot2	20210605_EXPL2_Evo3_SA_ID64_01.raw	Reference-UncommonDomestics_Bos-primigenius-P30	Less common domestics	Bos primigenius
F4	64	I24	20210607_HX19_0_I24_1.txt	Spot3	20210605_EXPL2_Evo3_SA_ID64_01.raw	Reference-UncommonDomestics_Bos-primigenius-P30	Less common domestics	Bos primigenius
F5	65	J1	20210607_HX19_0_J1_1.txt	Spot1	20210605_EXPL2_Evo3_SA_ID65_01.raw	Reference-Domestics_Ovis-05	Common domestics	Ovis aries
F5	65	J4	20210607_HX19_0_J4_1.txt	Spot2	20210605_EXPL2_Evo3_SA_ID65_01.raw	Reference-Domestics_Ovis-05	Common domestics	Ovis aries
F5	65	J7	20210607_HX19_0_J7_1.txt	Spot3	20210605_EXPL2_Evo3_SA_ID65_01.raw	Reference-Domestics_Ovis-05	Common domestics	Ovis aries
F6	66	J2	20210607_HX19_0_J2_1.txt	Spot1	20210605_EXPL2_Evo3_SA_ID66_01.raw	Reference-Domestics_Bos-03	Common domestics	Bos taurus
F6	66	J5	20210607_HX19_0_J5_1.txt	Spot2	20210605_EXPL2_Evo3_SA_ID66_01.raw	Reference-Domestics_Bos-03	Common domestics	Bos taurus
F6	66	J8	20210607_HX19_0_J8_1.txt	Spot3	20210605_EXPL2_Evo3_SA_ID66_01.raw	Reference-Domestics_Bos-03	Common domestics	Bos taurus
F7	67	J3	20210607_HX19_0_J3_1.txt	Spot1	20210605_EXPL2_Evo3_SA_ID67_01.raw	8289	Salpetermosen	Capra hircus?
F7	67	J6	20210607_HX19_0_J6_1.txt	Spot2	20210605_EXPL2_Evo3_SA_ID67_01.raw	8289	Salpetermosen	Capra hircus?
F7	67	J9	20210607_HX19_0_J9_1.txt	Spot3	20210605_EXPL2_Evo3_SA_ID67_01.raw	8289	Salpetermosen	Capra hircus?
F8	68	K1	20210607_HX19_0_K1_1.txt	Spot1	20210605_EXPL2_Evo3_SA_ID68_01.raw	5352	Salpetermosen	Ovis aries?
F8	68	K4	20210607_HX19_0_K4_1.txt	Spot2	20210605_EXPL2_Evo3_SA_ID68_01.raw	5352	Salpetermosen	Ovis aries?
F8	68	K7	20210607_HX19_0_K7_1.txt	Spot3	20210605_EXPL2_Evo3_SA_ID68_01.raw	5352	Salpetermosen	Ovis aries?
F9	69	K3	20210607_HX19_0_K3_1.txt	Spot1	20210605_EXPL2_Evo3_SA_ID69_01.raw	Reference-Domestics_Blank-6	blank	blank
F9	69	K6	20210607_HX19_0_K6_1.txt	Spot2	20210605_EXPL2_Evo3_SA_ID69_01.raw	Reference-Domestics_Blank-6	blank	blank
F9	69	K9	20210607_HX19_0_K9_1.txt	Spot3	20210605_EXPL2_Evo3_SA_ID69_01.raw	Reference-Domestics_Blank-6	blank	blank
F10	70	L1	20210607_HX19_0_L1_1.txt	Spot1	20210605_EXPL2_Evo3_SA_ID70_01.raw	Reference-Domestics_Bos-01	Common domestics	Bos taurus
F10	70	L4	20210607_HX19_0_L4_1.txt	Spot2	20210605_EXPL2_Evo3_SA_ID70_01.raw	Reference-Domestics_Bos-01	Common domestics	Bos taurus
F10	70	L7	20210607_HX19_0_L7_1.txt	Spot3	20210605_EXPL2_Evo3_SA_ID70_01.raw	Reference-Domestics_Bos-01	Common domestics	Bos taurus
F11	71	L2	20210607_HX19_0_L2_1.txt	Spot1	20210605_EXPL2_Evo3_SA_ID71_01.raw	Reference-Domestics_Blank-4	blank	blank
F11	71	L5	20210607_HX19_0_L5_1.txt	Spot2	20210605_EXPL2_Evo3_SA_ID71_01.raw	Reference-Domestics_Blank-4	blank	blank
F11	71	L8	20210607_HX19_0_L8_1.txt	Spot3	20210605_EXPL2_Evo3_SA_ID71_01.raw	Reference-Domestics_Blank-4	blank	blank
F12	72	L3	20210607_HX19_0_L3_1.txt	Spot1	20210605_EXPL2_Evo3_SA_ID72_01.raw	Reference-Domestics_Sus-01	Common domestics	Sus scrofa
F12	72	L6	20210607_HX19_0_L6_1.txt	Spot2	20210605_EXPL2_Evo3_SA_ID72_01.raw	Reference-Domestics_Sus-01	Common domestics	Sus scrofa
F12	72	L9	20210607_HX19_0_L9_1.txt	Spot3	20210605_EXPL2_Evo3_SA_ID72_01.raw	Reference-Domestics_Sus-01	Common domestics	Sus scrofa
G1	73	J10	20210607_HX19_0_J10_1.txt	Spot1	20210605_EXPL2_Evo3_SA_ID73_01.raw	Reference-Primates_Pan-troglodytes-Pan2	Great apes	Pan troglodytes
G1	73	J13	20210607_HX19_0_J13_1.txt	Spot2	20210605_EXPL2_Evo3_SA_ID73_01.raw	Reference-Primates_Pan-troglodytes-Pan2	Great apes	Pan troglodytes
G1	73	J16	20210607_HX19_0_J16_1.txt	Spot3	20210605_EXPL2_Evo3_SA_ID73_01.raw	Reference-Primates_Pan-troglodytes-Pan2	Great apes	Pan troglodytes
G2	74	J11	20210607_HX19_0_J11_1.txt	Spot1	20210605_EXPL2_Evo3_SA_ID74_01.raw	Reference-Primates_Pongo-pygmaeus-Orang1	Great apes	Pongo abelii
G2	74	J14	20210607_HX19_0_J14_1.txt	Spot2	20210605_EXPL2_Evo3_SA_ID74_01.raw	Reference-Primates_Pongo-pygmaeus-Orang1	Great apes	Pongo abelii
G2	74	J17	20210607_HX19_0_J17_1.txt	Spot3	20210605_EXPL2_Evo3_SA_ID74_01.raw	Reference-Primates_Pongo-pygmaeus-Orang1	Great apes	Pongo abelii
G3	75	J12	20210607_HX19_0_J12_1.txt	Spot1	20210605_EXPL2_Evo3_SA_ID75_01.raw	FW-portugal_FW2-D10-A9-1241	Portugal	Ovis aries?
G3	75	J15	20210607_HX19_0_J15_1.txt	Spot2	20210605_EXPL2_Evo3_SA_ID75_01.raw	FW-portugal_FW2-D10-A9-1241	Portugal	Ovis aries?
G3	75	J18	20210607_HX19_0_J18_1.txt	Spot3	20210605_EXPL2_Evo3_SA_ID75_01.raw	FW-portugal_FW2-D10-A9-1241	Portugal	Ovis aries?
G4	76	K10	20210607_HX19_0_K10_1.txt	Spot1	20210605_EXPL2_Evo3_SA_ID76_01.raw	Reference-Primates_Pan-troglodytes-Pan1	Great apes	Pan troglodytes
G4	76	K13	20210607_HX19_0_K13_1.txt	Spot2	20210605_EXPL2_Evo3_SA_ID76_01.raw	Reference-Primates_Pan-troglodytes-Pan1	Great apes	Pan troglodytes
G4	76	K16	20210607_HX19_0_K16_1.txt	Spot3	20210605_EXPL2_Evo3_SA_ID76_01.raw	Reference-Primates_Pan-troglodytes-Pan1	Great apes	Pan troglodytes
G5	77	K12	20210607_HX19_0_K12_1.txt	Spot1	20210605_EXPL2_Evo3_SA_ID77_01.raw	Reference-Domestics_Equus-04	Common domestics	Equus caballus
G5	77	K15	20210607_HX19_0_K15_1.txt	Spot2	20210605_EXPL2_Evo3_SA_ID77_01.raw	Reference-Domestics_Equus-04	Common domestics	Equus caballus
G5	77	K18	20210607_HX19_0_K18_1.txt	Spot3	20210605_EXPL2_Evo3_SA_ID77_01.raw	Reference-Domestics_Equus-04	Common domestics	Equus caballus
G6	78	L10	20210607_HX19_0_L10_1.txt	Spot1	20210605_EXPL2_Evo3_SA_ID78_01.raw	FW-portugal_FW1-F7-I18-4880	Portugal	Odocoileus virginianus?
G6	78	L13	20210607_HX19_0_L13_1.txt	Spot2	20210605_EXPL2_Evo3_SA_ID78_01.raw	FW-portugal_FW1-F7-I18-4880	Portugal	Odocoileus virginianus?
G6	78	L16	20210607_HX19_0_L16_1.txt	Spot3	20210605_EXPL2_Evo3_SA_ID78_01.raw	FW-portugal_FW1-F7-I18-4880	Portugal	Odocoileus virginianus?
G7	79	L11	20210607_HX19_0_L11_1.txt	Spot1	20210605_EXPL2_Evo3_SA_ID79_01.raw	6	Salpetermosen	Sus scrofa?
G7	79	L14	20210607_HX19_0_L14_1.txt	Spot2	20210605_EXPL2_Evo3_SA_ID79_01.raw	6	Salpetermosen	Sus scrofa?
G7	79	L17	20210607_HX19_0_L17_1.txt	Spot3	20210605_EXPL2_Evo3_SA_ID79_01.raw	6	Salpetermosen	Sus scrofa?
G8	80	L12	20210607_HX19_0_L12_1.txt	Spot1	20210605_EXPL2_Evo3_SA_ID80_01.raw	FW-portugal_FW1-H6-ZZ8-765	Portugal	Capra hircus?
G8	80	L15	20210607_HX19_0_L15_1.txt	Spot2	20210605_EXPL2_Evo3_SA_ID80_01.raw	FW-portugal_FW1-H6-ZZ8-765	Portugal	Capra hircus?
G8	80	L18	20210607_HX19_0_L18_1.txt	Spot3	20210605_EXPL2_Evo3_SA_ID80_01.raw	FW-portugal_FW1-H6-ZZ8-765	Portugal	Capra hircus?
G9	81	J19	20210607_HX19_0_J19_1.txt	Spot1	20210605_EXPL2_Evo3_SA_ID81_01.raw	Reference-Domestics_Sus-09	Common domestics	Sus scrofa
G9	81	J22	20210607_HX19_0_J22_1.txt	Spot2	20210605_EXPL2_Evo3_SA_ID81_01.raw	Reference-Domestics_Sus-09	Common domestics	Sus scrofa
G9	81	M1	20210607_HX19_0_M1_1.txt	Spot3	20210605_EXPL2_Evo3_SA_ID81_01.raw	Reference-Domestics_Sus-09	Common domestics	Sus scrofa
G10	82	J20	20210607_HX19_0_J20_1.txt	Spot1	20210605_EXPL2_Evo3_SA_ID82_01.raw	Reference-Domestics_Sus-03	Common domestics	Sus scrofa
G10	82	J23	20210607_HX19_0_J23_1.txt	Spot2	20210605_EXPL2_Evo3_SA_ID82_01.raw	Reference-Domestics_Sus-03	Common domestics	Sus scrofa
G10	82	M2	20210607_HX19_0_M2_1.txt	Spot3	20210605_EXPL2_Evo3_SA_ID82_01.raw	Reference-Domestics_Sus-03	Common domestics	Sus scrofa
G11	83	J21	20210607_HX19_0_J21_1.txt	Spot1	20210605_EXPL2_Evo3_SA_ID83_01.raw	Reference-Primates_Gorilla-gorilla-Gor1	Great apes	Gorilla gorilla
G11	83	J24	20210607_HX19_0_J24_1.txt	Spot2	20210605_EXPL2_Evo3_SA_ID83_01.raw	Reference-Primates_Gorilla-gorilla-Gor1	Great apes	Gorilla gorilla
G11	83	M3	20210607_HX19_0_M3_1.txt	Spot3	20210605_EXPL2_Evo3_SA_ID83_01.raw	Reference-Primates_Gorilla-gorilla-Gor1	Great apes	Gorilla gorilla
G12	84	K19	20210607_HX19_0_K19_1.txt	Spot1	20210605_EXPL2_Evo3_SA_ID84_01.raw	8325	Salpetermosen	Capra hircus?
G12	84	K22	20210607_HX19_0_K22_1.txt	Spot2	20210605_EXPL2_Evo3_SA_ID84_01.raw	8325	Salpetermosen	Capra hircus?
G12	84	N1	20210607_HX19_0_N1_1.txt	Spot3	20210605_EXPL2_Evo3_SA_ID84_01.raw	8325	Salpetermosen	Capra hircus?
H1	85	K21	20210607_HX19_0_K21_1.txt	Spot1	20210605_EXPL2_Evo3_SA_ID85_01.raw	FW-portugal_FW2-A1-A7-724	Portugal	Ovis aries?
H1	85	K24	20210607_HX19_0_K24_1.txt	Spot2	20210605_EXPL2_Evo3_SA_ID85_01.raw	FW-portugal_FW2-A1-A7-724	Portugal	Ovis aries?
H1	85	N3	20210607_HX19_0_N3_1.txt	Spot3	20210605_EXPL2_Evo3_SA_ID85_01.raw	FW-portugal_FW2-A1-A7-724	Portugal	Ovis aries?
H2	86	L19	20210607_HX19_0_L19_1.txt	Spot1	20210605_EXPL2_Evo3_SA_ID86_01.raw	Reference-UncommonDomestics_Equus-Asinus-X-Caballus-P35	Less common domestics	Equus asinus X caballus
H2	86	L22	20210607_HX19_0_L22_1.txt	Spot2	20210605_EXPL2_Evo3_SA_ID86_01.raw	Reference-UncommonDomestics_Equus-Asinus-X-Caballus-P35	Less common domestics	Equus asinus X caballus
H2	86	O1	20210607_HX19_0_O1_1.txt	Spot3	20210605_EXPL2_Evo3_SA_ID86_01.raw	Reference-UncommonDomestics_Equus-Asinus-X-Caballus-P35	Less common domestics	Equus asinus X caballus
H3	87	L20	20210607_HX19_0_L20_1.txt	Spot1	20210605_EXPL2_Evo3_SA_ID87_01.raw	199	Salpetermosen	Sus scrofa?
H3	87	L23	20210607_HX19_0_L23_1.txt	Spot2	20210605_EXPL2_Evo3_SA_ID87_01.raw	199	Salpetermosen	Sus scrofa?
H3	87	O2	20210607_HX19_0_O2_1.txt	Spot3	20210605_EXPL2_Evo3_SA_ID87_01.raw	199	Salpetermosen	Sus scrofa?
H4	88	L21	20210607_HX19_0_L21_1.txt	Spot1	20210605_EXPL2_Evo3_SA_ID88_01.raw	Reference-Domestics_Bos-06	Common domestics	Bos taurus
H4	88	L24	20210607_HX19_0_L24_1.txt	Spot2	20210605_EXPL2_Evo3_SA_ID88_01.raw	Reference-Domestics_Bos-06	Common domestics	Bos taurus
H4	88	O3	20210607_HX19_0_O3_1.txt	Spot3	20210605_EXPL2_Evo3_SA_ID88_01.raw	Reference-Domestics_Bos-06	Common domestics	Bos taurus
H5	89	M4	20210607_HX19_0_M4_1.txt	Spot1	20210605_EXPL2_Evo3_SA_ID89_01.raw	Reference-Domestics_Ovis-07	Common domestics	Ovis aries
H5	89	M7	20210607_HX19_0_M7_1.txt	Spot2	20210605_EXPL2_Evo3_SA_ID89_01.raw	Reference-Domestics_Ovis-07	Common domestics	Ovis aries
H5	89	M10	20210607_HX19_0_M10_1.txt	Spot3	20210605_EXPL2_Evo3_SA_ID89_01.raw	Reference-Domestics_Ovis-07	Common domestics	Ovis aries
H6	90	M5	20210607_HX19_0_M5_1.txt	Spot1	20210605_EXPL2_Evo3_SA_ID90_01.raw	Reference-Domestics_Ovis-06	Common domestics	Ovis aries
H6	90	M8	20210607_HX19_0_M8_1.txt	Spot2	20210605_EXPL2_Evo3_SA_ID90_01.raw	Reference-Domestics_Ovis-06	Common domestics	Ovis aries
H6	90	M11	20210607_HX19_0_M11_1.txt	Spot3	20210605_EXPL2_Evo3_SA_ID90_01.raw	Reference-Domestics_Ovis-06	Common domestics	Ovis aries
H7	91	M6	20210607_HX19_0_M6_1.txt	Spot1	20210605_EXPL2_Evo3_SA_ID91_01.raw	Reference-UncommonDomestics_Capra-hircus-P32	Less common domestics	Capra hircus
H7	91	M9	20210607_HX19_0_M9_1.txt	Spot2	20210605_EXPL2_Evo3_SA_ID91_01.raw	Reference-UncommonDomestics_Capra-hircus-P32	Less common domestics	Capra hircus
H7	91	M12	20210607_HX19_0_M12_1.txt	Spot3	20210605_EXPL2_Evo3_SA_ID91_01.raw	Reference-UncommonDomestics_Capra-hircus-P32	Less common domestics	Capra hircus
H8	92	N4	20210607_HX19_0_N4_1.txt	Spot1	20210605_EXPL2_Evo3_SA_ID92_01.raw	170	Salpetermosen	Sus scrofa/Bos taurus?
H8	92	N7	20210607_HX19_0_N7_1.txt	Spot2	20210605_EXPL2_Evo3_SA_ID92_01.raw	170	Salpetermosen	Sus scrofa/Bos taurus?
H8	92	N10	20210607_HX19_0_N10_1.txt	Spot3	20210605_EXPL2_Evo3_SA_ID92_01.raw	170	Salpetermosen	Sus scrofa/Bos taurus?
H9	93	N6	20210607_HX19_0_N6_1.txt	Spot1	20210605_EXPL2_Evo3_SA_ID93_01.raw	Reference-Domestics_Sus-05	Common domestics	Sus scrofa
H9	93	N9	20210607_HX19_0_N9_1.txt	Spot2	20210605_EXPL2_Evo3_SA_ID93_01.raw	Reference-Domestics_Sus-05	Common domestics	Sus scrofa
H9	93	N12	20210607_HX19_0_N12_1.txt	Spot3	20210605_EXPL2_Evo3_SA_ID93_01.raw	Reference-Domestics_Sus-05	Common domestics	Sus scrofa
H10	94	O4	20210607_HX19_0_O4_1.txt	Spot1	20210605_EXPL2_Evo3_SA_ID94_01.raw	Reference-Domestics_Ovis-01	Common domestics	Ovis aries
H10	94	O7	20210607_HX19_0_O7_1.txt	Spot2	20210605_EXPL2_Evo3_SA_ID94_01.raw	Reference-Domestics_Ovis-01	Common domestics	Ovis aries
H10	94	O10	20210607_HX19_0_O10_1.txt	Spot3	20210605_EXPL2_Evo3_SA_ID94_01.raw	Reference-Domestics_Ovis-01	Common domestics	Ovis aries
H11	95	O5	20210607_HX19_0_O5_1.txt	Spot1	20210605_EXPL2_Evo3_SA_ID95_01.raw	5917	Salpetermosen	Capra hircus?
H11	95	O8	20210607_HX19_0_O8_1.txt	Spot2	20210605_EXPL2_Evo3_SA_ID95_01.raw	5917	Salpetermosen	Capra hircus?
H11	95	O11	20210607_HX19_0_O11_1.txt	Spot3	20210605_EXPL2_Evo3_SA_ID95_01.raw	5917	Salpetermosen	Capra hircus?
H12	96	O6	20210607_HX19_0_O6_1.txt	Spot1	20210605_EXPL2_Evo3_SA_ID96_01.raw	Reference-Domestics_Bos-08	Common domestics	Bos taurus
H12	96	O9	20210607_HX19_0_O9_1.txt	Spot2	20210605_EXPL2_Evo3_SA_ID96_01.raw	Reference-Domestics_Bos-08	Common domestics	Bos taurus
H12	96	O12	20210607_HX19_0_O12_1.txt	Spot3	20210605_EXPL2_Evo3_SA_ID96_01.raw	Reference-Domestics_Bos-08	Common domestics	Bos taurus
