# Supplementary material for: SPIN enables high throughput species identification of archaeological bone by proteomics
Source: Nat Commun. 2022 May 5;13:2458. doi: 10.1038/s41467-022-30097-x (PMC9072323; doi:10.1038/s41467-022-30097-x)
Supplement: Supplementary file 4 — Supplementary Data 1-5 [file 41467_2022_30097_MOESM4_ESM.zip › Supplementory Data 5.xlsx]

## Sheet: TableS8
#	Sample	Set	Ref_species	Morph_species	SPIN_original_Species	SPIN_plot_species	PMF_plot_species	MALDI_original_species	MALDI notes
1	Reference-UncommonDomestics_Bos-primigenius-P30	References	Bos primigenius	-	Bos primigenius;Bos taurus	Bos	Bovinae	Bos/Bison	Bos sp., Bison sp.
2	Reference-UncommonDomestics_Bos-primigenius-P31	References	Bos primigenius	-	Bos primigenius;Bos taurus	Bos	Bovinae	Bos/Bison	Bos sp., Bison sp.
3	Reference-Domestics_Bos-01	References	Bos taurus	-	Bos primigenius;Bos taurus	Bos	Bovinae	Bos/Bison	Bos sp., Bison sp.
4	Reference-Domestics_Bos-02	References	Bos taurus	-	Bos primigenius;Bos taurus	Bos	Bovinae	Bos/Bison	Bos sp., Bison sp.
5	Reference-Domestics_Bos-04	References	Bos taurus	-	Bos primigenius;Bos taurus	Bos	Bovinae	Bos/Bison	Bos sp., Bison sp.
6	Reference-Domestics_Bos-05	References	Bos taurus	-	Bos primigenius;Bos taurus	Bos	Bovinae	Bos/Bison	Bos sp., Bison sp.
7	Reference-Domestics_Bos-06	References	Bos taurus	-	Bos primigenius;Bos taurus	Bos	Bovinae	Bos/Bison	Bos sp., Bison sp.
8	Reference-Domestics_Bos-08	References	Bos taurus	-	Bos primigenius;Bos taurus	Bos	Bovinae	Bovidae/Cervidae
9	Reference-Domestics_Bos-03	References	Bos taurus	-	Bison bison;Bison bonasus;Bos indicus;Bos mutus;Bos primigenius;Bos taurus	Bovinae	Bovinae	Bos/Bison	Bad quality; Bos sp., Bison sp.
10	Reference-UncommonDomestics_Bison-bonasus-P27	References	Bison bonasus	-	Bison bison;Bison bonasus;Bos indicus;Bos mutus	Bovinae	Bovinae	Bos/Bison	Bos sp., Bison sp.
11	Reference-UncommonDomestics_Bison-bonasus-P28	References	Bison bonasus	-	Bison bison;Bison bonasus;Bos mutus	Bison	Bovinae	Bos/Bison	Bos sp., Bison sp.
12	Reference-UncommonDomestics_Bison-bonasus-P29	References	Bison bonasus	-	Bison bison;Bison bonasus;Bos mutus	Bison	Cervidae/Bovidae	Bovidae/Cervidae	Weird spectrum
13	Reference-Domestics_Ovis-01	References	Ovis aries	-	Ovis aries	Ovis	Cervidae/Bovidae	Bovidae/Cervidae
14	Reference-Domestics_Ovis-02	References	Ovis aries	-	Ovis aries	Ovis	Ovis	Ovinae (not Capra sp.)	Ovis sp.
15	Reference-Domestics_Ovis-03	References	Ovis aries	-	Ovis aries	Ovis	Ovis	Ovinae (not Capra sp.)	Ovis sp.
16	Reference-Domestics_Ovis-04	References	Ovis aries	-	Ovis aries	Ovis	Ovis	Ovinae (not Capra sp.)	Ovis sp.
17	Reference-Domestics_Ovis-05	References	Ovis aries	-	Ovis aries	Ovis	Ovis	Ovinae (not Capra sp.)	Ovis sp.
18	Reference-Domestics_Ovis-07	References	Ovis aries	-	Ovis aries	Ovis	Ovis	Ovinae (not Capra sp.)	Ovis sp.
19	Reference-Domestics_Ovis-06	References	Ovis aries	-	Ovis aries	Ovis	Cervidae/Caprinae	Bovidae/Cervidae (not Bovinae)
20	Reference-Domestics_Ovis-08	References	Ovis aries	-	Ovis aries	Ovis	Cervidae/Caprinae	Bovidae/Cervidae (not Bovinae)	Bad quality
21	Reference-UncommonDomestics_Capra-hircus-P33	References	Capra hircus	-	Capra hircus	Capra	Cervidae/Caprinae	Bovidae/Cervidae (not Bovinae)
22	Reference-UncommonDomestics_Capra-hircus-P32	References	Capra hircus	-	Capra hircus	Capra	Capra/Rangifer	Capra sp., Rangifer	Capra sp., Rangifer sp.
23	Reference-UncommonDomestics_Capra-hircus-P34	References	Capra hircus	-	Capra hircus	Capra	Capra	Capra sp.	Capra sp.
24	Reference-Domestics_Equus-01	References	Equus ferus caballus	-	Equus caballus;Equus przewalskii	Equus ferus	Equus	Perissodactyla	Equus sp.
25	Reference-Domestics_Equus-02	References	Equus ferus caballus	-	Equus caballus;Equus przewalskii	Equus ferus	Equus	Equidae	Equus sp.
26	Reference-Domestics_Equus-04	References	Equus ferus caballus	-	Equus caballus;Equus przewalskii	Equus ferus	Equus	Equidae	Equus sp.
27	Reference-UncommonDomestics_Equus-przewalskii-P25	References	Equus ferus przewalskii	-	Equus caballus;Equus przewalskii	Equus ferus	Equus	Equidae	Equus sp.
28	Reference-UncommonDomestics_Equus-przewalskii-P26	References	Equus ferus przewalskii	-	Equus caballus;Equus przewalskii	Equus ferus	Equus	Equidae	Weird spectrum; Equus sp.
29	Reference-UncommonDomestics_Equus-asinus-P22	References	Equus asinus	-	Equus asinus	Equus asinus	Equus	Equidae	Equus sp.
30	Reference-UncommonDomestics_Equus-asinus-P23	References	Equus asinus	-	Equus asinus	Equus asinus	Equus	Equidae	Equus sp.
31	Reference-UncommonDomestics_Equus-asinus-P24	References	Equus asinus	-	Equus asinus	Equus asinus	Equus	Equidae	Weird spectrum; Equus sp.
32	Reference-Domestics_Sus-01	References	Sus scrofa	-	Sus scrofa	Sus	Unidentifiable	Unidentifiable	Bad quality
33	Reference-Domestics_Sus-02	References	Sus scrofa	-	Sus scrofa	Sus	Unidentifiable	Unidentifiable
34	Reference-Domestics_Sus-03	References	Sus scrofa	-	Sus scrofa	Sus	Unidentifiable	Unidentifiable
35	Reference-Domestics_Sus-04	References	Sus scrofa	-	Sus scrofa	Sus	Unidentifiable	Unidentifiable	Bad quality
36	Reference-Domestics_Sus-05	References	Sus scrofa	-	Sus scrofa	Sus	Sus	Suidae	Sus sp.
37	Reference-Domestics_Sus-06	References	Sus scrofa	-	Sus scrofa	Sus	Sus	Suidae	Sus sp.
38	Reference-Domestics_Sus-07	References	Sus scrofa	-	Sus scrofa	Sus	Sus	Suidae	Sus sp.
39	Reference-Domestics_Sus-08	References	Sus scrofa	-	Sus scrofa	Sus	Sus	Suidae	Sus sp.
40	Reference-Domestics_Sus-09	References	Sus scrofa	-	Sus scrofa	Sus	Sus	Suidae	Sus sp.
41	Reference-Primates_Gorilla-gorilla-Gor1	References	Gorilla gorilla	-	Gorilla gorilla	Gorilla	Gorilla	Gorilla sp.	Gorilla sp.
42	Reference-Primates_Gorilla-gorilla-Gor2	References	Gorilla gorilla	-	Gorilla gorilla	Gorilla	Hominoidea	Hominoidea (not Pongo sp.)	Homo sp., Pan sp., Gorilla sp.
43	Reference-Primates_Pongo-pygmaeus-Orang1	References	Pongo pygmaeus	-	Pongo abelii	Pongo	Pongo/Hylobatidae	Pongo sp., Hylobatidae	Pongo sp.
44	Reference-Primates_Pongo-pygmaeus-Orang2	References	Pongo pygmaeus	-	Pongo abelii	Pongo	Pongo/Hylobatidae	Pongo sp., Hylobatidae	Pongo sp.
45	Reference-Primates_Pan-troglodytes-Pan1	References	Pan troglodytes	-	Pan troglodytes	Pan	Homo/Pan	Homo sp., Pan sp.	Homo sp., Pan sp.
46	Reference-Primates_Pan-troglodytes-Pan2	References	Pan troglodytes	-	Pan paniscus	Pan	Homo/Pan	Homo sp., Pan sp.	Homo sp., Pan sp.
47	Reference-Domestics_Blank-4	References	Blank	-	signal too low	Unidentifiable	Unidentifiable	Unidentifiable	Bad quality
48	Reference-Domestics_Blank-5	References	Blank	-	signal too low	Unidentifiable	Unidentifiable	Unidentifiable	Bad quality
49	Reference-Domestics_Blank-6	References	Blank	-	Bison bison;Bison bonasus;Bos indicus;Bos mutus;Bos primigenius;Bos taurus	Bovinae	Unidentifiable	Unidentifiable	Bad quality
50	8050	Salpetermosen	-	Ovis	Ovis aries	Ovis	Unidentifiable	Unidentifiable
51	7900	Salpetermosen	-	Capra	Ovis aries	Ovis	Unidentifiable	Unidentifiable
52	5327	Salpetermosen	-	Caprinae	Ovis aries	Ovis	Ovis	Ovinae (not Capra sp.)	Ovis sp.
53	7797	Salpetermosen	-	Ovis	Ovis aries	Ovis	Ovis	Ovinae (not Capra sp.)	Ovis sp.
54	5352	Salpetermosen	-	Ovis	Ovis aries	Ovis	Ovis	Ovinae (not Capra sp.)	Ovis sp.
55	8065	Salpetermosen	-	Caprinae	Ovis aries	Ovis	Cervidae/Caprinae	Bovidae/Cervidae
55	7752	Salpetermosen	-	Caprinae	Ovis aries	Ovis	Ovis	Ovinae (not Capra sp.)	Ovis sp.
56	11	Salpetermosen	-	Cervidae/Caprinae	signal too low	Unidentifiable	Unidentifiable	Unidentifiable	Bad quality
57	7784	Salpetermosen	-	Caprinae	Capra hircus;Ovis aries	Caprinae	Ovis	Ovinae (not Capra sp.)	Ovis sp.
58	8289	Salpetermosen	-	Capra	Capra hircus	Capra	Capra/Rangifer	Capra sp., Rangifer	Capra sp., Rangifer sp.
59	8325	Salpetermosen	-	Capra	Capra hircus	Capra	Capra/Rangifer	Capra sp., Rangifer	Capra sp., Rangifer sp.
60	5917	Salpetermosen	-	Caprinae	Capra hircus	Capra	Capra	Capra sp.	Capra sp.
61	7774	Salpetermosen	-	Capra	Capra hircus	Capra	Capra	Capra sp.	Capra sp.
62	8071	Salpetermosen	-	Capra	Capra hircus	Capra	Capra	Capra sp.	Capra sp.
63	199	Salpetermosen	-	Caprinae	Odocoileus virginianus	Cervidae	Unidentifiable	Unidentifiable	Bad quality, Repetitive pattern
64	5912	Salpetermosen	-	Caprinae	Odocoileus virginianus	Cervidae	Unidentifiable	Unidentifiable	Bad quality
65	170	Salpetermosen	-	Sus	Odocoileus virginianus	Cervidae	Unidentifiable	Mixture	Mix
66	8067	Salpetermosen	-	Sus	Sus scrofa	Sus	Sus	Suidae	Sus sp.
67	6	Salpetermosen	-	Sus	Sus scrofa	Sus	Sus	Suidae	Sus sp.
68	P37	Salpetermosen	-	Bovinae/Sus	Sus scrofa	Sus	Sus	Suidae	Sus sp.
69	FW-portugal_FW2-A1-A7-724	Portugal	-	-	Ovis aries	Ovis	Ovis	Ovinae (not Capra sp.)	Ovis sp.
70	FW-portugal_FW2-D10-A9-1241	Portugal	-	-	Ovis aries	Ovis	Ovis	Ovinae (not Capra sp.)	Ovis sp.
71	FW-portugal_FW2-B5-A8-1467	Portugal	-	-	Ovis aries	Ovis	Cervidae/Bovidae	Bovidae/Cervidae
72	FW-portugal_FW1-H6-ZZ8-765	Portugal	-	-	Capra hircus	Capra	Capra	Capra sp.	Capra sp.
73	FW-portugal_FW2-E5-A8-1519	Portugal	-	-	Capra hircus	Capra	Capra	Capra sp., Rangifer	Capra sp., Rangifer sp.
74	FW-portugal_FW2-G10-A8-1566	Portugal	-	-	Bison bison;Bison bonasus;Bos indicus;Bos mutus;Bos primigenius;Bos taurus	Bovinae	Bovinae	Bos/Bison	Bos sp., Bison sp.
75	FW-portugal_FW1-F12-J18-1193	Portugal	-	-	Bison bison;Bison bonasus;Bos indicus;Bos mutus;Bos primigenius;Bos taurus	Bovinae	Unidentifiable	Unidentifiable	Bad quality
76	FW-portugal_FW3-B3-GdC-28	Portugal	-	-	Bison bison;Bison bonasus;Bos indicus;Bos mutus;Bos primigenius;Bos taurus	Bovinae	Unidentifiable	Unidentifiable	Bad quality, repetitive peaks
77	FW-portugal_FW1-D5-I19-4185	Portugal	-	-	Odocoileus virginianus	Cervidae	Cervidae/Saiga	Cervidae/Saiga	Cervus sp., Megaloceros sp., Alces sp., Capreolus sp., Dama sp., Saiga sp.
78	FW-portugal_FW1-F7-I18-4880	Portugal	-	-	Odocoileus virginianus	Cervidae	Cervidae/Saiga	Cervidae/Saiga	Cervus sp., Megaloceros sp., Alces sp., Capreolus sp., Dama sp., Saiga sp.
79	FW-portugal_FW1-H12-ZZ8-768	Portugal	-	-	Odocoileus virginianus	Cervidae	Cervidae/Caprinae	Bovidae/Cervidae
80	FW-portugal_FW2-G11-GdC-1	Portugal	-	-	Odocoileus virginianus	Cervidae	Unidentifiable	Unidentifiable	Bad quality
81	FW-portugal_FW3-B5-GdC-30	Portugal	-	-	Odocoileus virginianus	Cervidae	Unidentifiable	Unidentifiable	Bad quality, repetitive peaks
82	FW-portugal_FW3-B8-GdC-33	Portugal	-	-	Odocoileus virginianus	Cervidae	Unidentifiable	Unidentifiable	Bad quality, repetitive peaks
83	FW-portugal_FW1-D2-I19-4155	Portugal	-	-	Odocoileus virginianus	Cervidae	Unidentifiable	Unidentifiable
84	FW-portugal_FW2-H6-GdC-8	Portugal	-	-	signal too low	Unidentifiable	Unidentifiable	Unidentifiable	Bad quality
85	FW-portugal_FW1-A10-H18-3655	Portugal	-	-	Equus asinus	Equus asinus	Equus	Equidae	Equus sp.
86	FW-portugal_FW1-H3-ZZ7-151	Portugal	-	-	Equus caballus;Equus przewalskii	Equus ferus	Equus	Equidae	Equus sp.
87	FW-portugal_FW2-E12-A9-1249	Portugal	-	-	Equus asinus;Equus caballus;Equus przewalskii	Equus	Equus	Equidae	Equus sp.
88	FW-portugal_FW2-F4-A8-1523	Portugal	-	-	Equus caballus;Equus przewalskii	Equus ferus	Equus	Equidae	Equus sp.
89	FW-portugal_FW2-G6-A8-1566	Portugal	-	-	Equus caballus;Equus przewalskii	Equus ferus	Equus	Equidae	Equus sp.
